# Supplementary material for: Mutations associated with neuropsychiatric conditions delineate functional brain connectivity dimensions contributing to autism and schizophrenia
Source: Nat Commun. 2020 Oct 19;11:5272. doi: 10.1038/s41467-020-18997-2 (PMC7573583; doi:10.1038/s41467-020-18997-2)
Supplement: Supplementary file 4 — Supplementary Data 1 [file 41467_2020_18997_MOESM4_ESM.xlsx]

## Sheet: 1_16p11.2Del
Table S1.1 Effect of the 16p11.2 deletion on 2080 connections. Each value is the Beta estimate (z-scored) of the deletion control contrast.
	PUT	PINS_v	CERVM	THAL	CER7ab	CER5	ACcor_d	CAUDNH_NACC	TP	DMPFcor_p	R_CERCR2	CERCR1	L_IFsul	MOTnet_vl	CER7b	FUSgyr_m	CAUDN	PINS_d	PCcor_PRC	L_IPlob	PCcor_d	ITgyr	SMgyr	MTgyr_a	AMY_HIPP	FEF	VISnet_md	OCCTgyr_l	CER6	PVISnet_m	R_IPlob	IMsul	MVISnet_p	PGACcor	MVISnet_a	AINS_v_PIsul	PRC_d	LVISnet_a	R_MFgyr_p	FUSgyr_l	ORBcor	VMPFcor	PVISnet_l	L_CERCR2	MOTnet_m	AUDnet	PCsul	CER9	R_IPsul_PORB
PUT	0.34647	0.54743	0.977157	1.11199	0.667903	0.985367	0.468701	0.793896	0.435727	0.415922	0.437168	0.420288	0.421655	0.717132	0.59739	0.741572	0.74818	0.640393	0.20659	0.237112	-0.0391673	0.423816	0.280778	0.602929	0.458229	0.544577	0.64143	0.989684	0.800018	0.512052	0.378858	0.698535	0.688956	0.918798	0.806717	0.798118	0.394093	0.880648	0.345276	0.78641	0.919669	0.569302	0.682685	0.440745	0.692166	0.896197	0.416732	0.610282	0.611106
PINS_v	0.54743	-0.0294439	0.393042	0.441067	0.267506	0.561623	0.155231	0.195935	-0.0460622	0.488565	0.290122	0.0935161	0.277612	0.0482644	0.235657	-0.0923072	0.570609	-0.169078	-0.346102	0.0113524	-0.172873	-0.083168	-0.343253	0.0132644	-0.400132	0.219577	0.208759	0.182216	0.322341	-0.083151	-0.040946	-0.0811356	0.0745619	0.569685	0.0486547	-0.0584152	-0.318721	0.174919	0.177249	0.0165182	0.476025	-0.121021	-0.160885	0.300415	0.202959	0.157306	0.080251	0.0637259	0.265545
CERVM	0.977157	0.393042	-0.100678	0.301241	-0.0292649	0.0286007	-0.0728412	0.308553	0.12332	0.130477	0.211952	0.0893881	0.20336	0.529558	0.0337091	-0.172702	0.875017	0.62343	0.0692092	0.641848	-0.290759	0.031833	0.34201	0.224435	-0.327653	-0.164401	-0.0653784	-0.0715914	0.0318399	0.52256	0.618726	-0.351306	-0.0301352	1.0328	0.0488872	0.0127308	-0.359081	0.107872	0.101903	-0.0510746	0.415855	0.532727	0.044633	0.323808	0.22371	0.636477	-0.175449	0.310037	0.415333
THAL	1.11199	0.441067	0.301241	0.0108573	0.182461	0.552191	0.272587	0.551644	0.366148	0.124052	0.14885	0.0172152	0.287118	0.62717	0.230346	0.399503	1.17516	0.724028	-0.215732	0.473566	-0.548878	0.224268	0.415656	0.355399	0.0464544	0.291877	0.662933	0.399419	0.292456	0.312958	0.525517	0.459859	0.412281	0.837162	0.693904	0.241381	0.0222824	0.668829	0.145875	0.632503	0.383	0.456915	0.396101	0.261647	0.40712	0.82322	0.320462	0.515835	0.425531
CER7ab	0.667903	0.267506	-0.0292649	0.182461	0.291522	-0.0710298	0.0595428	-0.17338	0.754793	0.235952	0.048259	-0.0221902	0.148536	0.264263	0.331679	-0.279697	0.38804	0.294329	-0.449821	0.197898	-0.559794	0.672715	0.281911	0.390165	-0.618922	0.374793	0.352669	0.34422	-0.200546	0.532675	0.0536081	0.00155003	0.0958581	0.358441	-0.198764	0.3384	-0.121344	-0.135989	0.218001	0.298327	0.633081	0.149138	0.303601	0.0136751	0.297094	0.28769	0.344632	-0.215101	-0.0154729
CER5	0.985367	0.561623	0.0286007	0.552191	-0.0710298	0.271572	0.209417	0.20451	0.387147	0.398751	-0.0308697	-0.034236	-0.135205	0.165327	-0.0764948	0.343886	0.650302	0.441654	-0.290671	0.111716	0.0358734	0.314738	0.157249	0.680878	0.232894	0.246773	0.444972	0.205258	0.289904	0.479068	0.011388	0.124327	0.52617	0.525366	0.517296	0.928437	-0.201312	0.498306	0.116041	0.593001	0.725293	0.453484	0.417509	-0.0261366	0.399417	0.621012	0.0809563	-0.319542	0.260273
ACcor_d	0.468701	0.155231	-0.0728412	0.272587	0.0595428	0.209417	0.130091	-0.145369	0.148933	0.523217	0.232011	-0.167782	0.924253	0.867484	-0.0071826	0.0288085	0.561563	0.503343	-0.245753	-0.188855	-0.066064	0.306367	0.631186	0.0994415	-0.0691764	0.707475	0.0896792	0.454337	0.141815	0.340632	-0.178971	0.34596	0.176077	-0.0741296	0.0127271	0.109091	-0.209076	0.292607	0.224565	0.491018	0.592728	-0.031958	-0.000476063	-0.015887	0.800315	0.273025	0.930057	-0.406608	0.371848
CAUDNH_NACC	0.793896	0.195935	0.308553	0.551644	-0.17338	0.20451	-0.145369	0.508162	0.243538	0.119338	0.0408163	-0.173882	0.0633422	0.165996	0.0900207	0.482358	0.437858	0.210843	0.271959	0.845634	-0.275347	0.170944	-0.0811008	0.60286	0.306267	-0.0334804	0.182572	-0.00396041	-0.096933	0.270552	0.323493	0.00997392	0.320007	0.470798	0.405009	0.579407	-0.174602	0.350552	0.0827515	-0.0434381	-0.336571	0.159992	0.284965	0.144789	0.0635126	0.499549	-0.208886	0.167115	0.0859725
TP	0.435727	-0.0460622	0.12332	0.366148	0.754793	0.387147	0.148933	0.243538	0.619866	0.0440109	0.639633	0.445763	0.311869	-0.0412799	0.666776	0.0276219	0.66084	-0.0479498	0.0283051	0.0392771	-0.0695037	0.784823	0.144434	0.237485	0.219792	0.314596	0.356772	0.95066	0.550647	0.514171	0.274055	0.173165	0.378155	0.0770944	0.311227	0.296311	0.331185	0.407965	0.198856	0.549864	0.675131	-0.0121484	0.511435	0.64946	0.238195	0.524431	0.0447145	0.585802	0.489439
DMPFcor_p	0.415922	0.488565	0.130477	0.124052	0.235952	0.398751	0.523217	0.119338	0.0440109	0.509069	-0.115189	-0.145276	0.405154	0.439254	-0.0852618	0.574094	0.48639	0.533238	-0.276476	-0.717557	-0.0876473	0.185449	0.709911	0.212961	0.520394	0.752355	0.768493	0.468227	0.388965	0.487713	-0.630802	0.62764	0.531867	0.188326	0.611483	0.504094	0.379406	0.752162	0.0116036	0.77369	0.429491	0.0326249	0.448601	-0.410916	0.780696	0.369435	0.714479	0.0650644	0.34335
R_CERCR2	0.437168	0.290122	0.211952	0.14885	0.048259	-0.0308697	0.232011	0.0408163	0.639633	-0.115189	-0.231263	0.434321	0.30635	0.174992	-0.369227	0.520936	0.204709	0.111951	-0.155137	0.105238	-0.0518107	0.557736	0.656423	0.379501	-0.174094	0.56299	1.1945	0.40117	0.0364001	0.954642	0.222995	0.486105	0.432787	0.334742	0.705595	0.444743	0.820607	0.720389	0.150335	0.725369	0.568309	0.261404	0.775636	0.00605839	0.157342	0.52669	0.544901	-0.166878	0.733397
CERCR1	0.420288	0.0935161	0.0893881	0.0172152	-0.0221902	-0.034236	-0.167782	-0.173882	0.445763	-0.145276	0.434321	0.0300446	0.317134	0.256254	-0.169225	0.0297509	0.0945083	0.141519	0.00286026	0.316422	-0.378287	0.151448	0.218588	0.297053	-0.237138	0.262554	0.338543	0.217671	-0.163177	0.721077	0.285973	0.184242	-0.0221337	0.162459	0.13272	-0.00496436	0.322231	0.21779	0.132742	0.240099	0.225122	0.250884	0.379239	0.474324	0.267538	0.308719	0.39871	0.222449	0.303633
L_IFsul	0.421655	0.277612	0.20336	0.287118	0.148536	-0.135205	0.924253	0.0633422	0.311869	0.405154	0.30635	0.317134	0.309565	0.432028	0.289178	0.617668	0.653275	0.185357	0.117712	0.147203	0.464835	0.418243	0.70518	0.235646	0.0328737	0.684013	0.34346	0.126317	0.472084	0.102056	0.385851	0.842879	0.423667	0.618946	0.575367	0.202222	0.426164	0.510464	0.809075	0.337774	0.292854	-0.0138339	0.20301	0.731972	0.220747	0.137777	0.606516	0.00905537	0.717622
MOTnet_vl	0.717132	0.0482644	0.529558	0.62717	0.264263	0.165327	0.867484	0.165996	-0.0412799	0.439254	0.174992	0.256254	0.432028	-0.644932	0.263117	0.23316	0.903986	-0.112122	-0.228405	-0.161018	0.322264	-0.0250737	0.0653733	-0.379389	-0.179947	0.121458	0.210295	0.209162	0.380928	0.045431	-0.0164664	0.104205	0.510123	0.527392	0.240313	0.107576	0.0946048	0.248734	0.0604355	0.153396	-0.0957212	-0.217472	0.147131	0.307094	-0.360035	-0.446984	-0.11111	0.0835697	0.43547
CER7b	0.59739	0.235657	0.0337091	0.230346	0.331679	-0.0764948	-0.0071826	0.0900207	0.666776	-0.0852618	-0.369227	-0.169225	0.289178	0.263117	0.404492	-0.0128778	0.478556	0.288151	-0.309147	0.165691	-0.421947	0.704973	0.518293	0.252616	-0.222897	0.571601	0.691026	0.457011	-0.154695	0.523669	0.301239	0.242416	0.0448449	0.345377	-0.00869105	0.2924	0.400158	0.135948	0.171777	0.657908	0.85113	0.225481	0.190166	-0.105202	0.331582	0.377753	0.531512	0.00180015	0.552533
FUSgyr_m	0.741572	-0.0923072	-0.172702	0.399503	-0.279697	0.343886	0.0288085	0.482358	0.0276219	0.574094	0.520936	0.0297509	0.617668	0.23316	-0.0128778	-0.00664939	0.700875	0.056705	-0.0716193	0.657011	-0.239582	-0.0437427	-0.022526	0.163676	0.0371476	0.147252	0.0559601	0.0768216	0.388761	0.296333	0.721075	-0.15767	0.511586	0.737958	0.697333	-0.0425816	-0.539794	-0.0349789	0.528477	-0.0271615	0.389081	0.342865	-0.0346151	0.634735	0.0391816	0.385352	0.0178949	0.66659	0.645981
CAUDN	0.74818	0.570609	0.875017	1.17516	0.38804	0.650302	0.561563	0.437858	0.66084	0.48639	0.204709	0.0945083	0.653275	0.903986	0.478556	0.700875	0.651845	0.658971	0.539387	0.766696	0.30962	0.719102	0.539645	0.910785	0.568144	0.605107	0.540367	0.558241	0.421286	0.304195	0.818841	0.920021	0.441608	1.0257	0.805286	0.754423	0.562262	0.62502	0.597892	0.448715	0.597105	0.817146	0.375431	0.202238	0.84007	0.899405	0.518067	0.634501	0.453959
PINS_d	0.640393	-0.169078	0.62343	0.724028	0.294329	0.441654	0.503343	0.210843	-0.0479498	0.533238	0.111951	0.141519	0.185357	-0.112122	0.288151	0.056705	0.658971	0.312461	-0.351301	-0.0428334	0.171795	-0.196553	0.0024182	-0.395956	-0.233706	0.287804	0.174961	0.0863266	0.311165	-0.0185888	0.0227526	0.120705	0.408116	0.406447	0.154087	-0.102467	0.0280452	0.19295	0.147557	-0.0332063	-0.00360003	-0.25025	0.0642168	0.215276	0.0584366	-0.888042	0.0239483	-0.109119	0.561844
PCcor_PRC	0.20659	-0.346102	0.0692092	-0.215732	-0.449821	-0.290671	-0.245753	0.271959	0.0283051	-0.276476	-0.155137	0.00286026	0.117712	-0.228405	-0.309147	-0.0716193	0.539387	-0.351301	-0.236681	0.772074	-0.159537	-0.219238	-0.311265	-0.232394	0.0824227	-0.195084	0.0969941	-0.0934835	-0.343824	-0.134165	0.531214	-0.104799	-0.0114118	-0.119054	0.328352	-0.0161682	0.0502529	0.165502	-0.200242	-0.239359	-0.00347686	0.278008	0.0205004	0.0662116	-0.253153	0.0456753	-0.209458	0.0881971	0.360581
L_IPlob	0.237112	0.0113524	0.641848	0.473566	0.197898	0.111716	-0.188855	0.845634	0.0392771	-0.717557	0.105238	0.316422	0.147203	-0.161018	0.165691	0.657011	0.766696	-0.0428334	0.772074	0.167928	0.137503	-0.102759	-0.0376771	0.151976	0.96319	0.151571	0.242361	0.420116	0.252877	0.0675508	-0.0319792	0.408386	0.081936	0.0987038	0.598644	0.425781	0.602592	0.439459	-0.0966965	0.315213	0.133487	0.623909	0.196684	0.264739	-0.0490782	0.327887	0.195152	0.550855	0.37736
PCcor_d	-0.0391673	-0.172873	-0.290759	-0.548878	-0.559794	0.0358734	-0.066064	-0.275347	-0.0695037	-0.0876473	-0.0518107	-0.378287	0.464835	0.322264	-0.421947	-0.239582	0.30962	0.171795	-0.159537	0.137503	-0.241586	-0.00350808	0.0317888	0.0303848	-0.147112	0.0125046	0.154895	-0.0424716	-0.126038	-0.425874	-0.399288	0.0596512	0.159534	-0.0333703	0.23894	-0.12728	-0.417758	0.0959794	-0.331266	-0.0103438	0.197209	0.0015981	-0.167814	-0.342278	0.213803	0.0381006	0.155671	-0.187481	-0.316998
ITgyr	0.423816	-0.083168	0.031833	0.224268	0.672715	0.314738	0.306367	0.170944	0.784823	0.185449	0.557736	0.151448	0.418243	-0.0250737	0.704973	-0.0437427	0.719102	-0.196553	-0.219238	-0.102759	-0.00350808	1.21229	0.109692	0.147242	0.0294216	0.333296	0.430635	0.900217	0.596545	0.49179	0.0169621	0.311726	0.362081	0.121485	0.313273	0.431756	0.18113	0.400165	0.365366	0.656757	0.756006	-0.166887	0.402404	0.569243	0.0755842	0.257505	0.34412	0.418586	0.573221
SMgyr	0.280778	-0.343253	0.34201	0.415656	0.281911	0.157249	0.631186	-0.0811008	0.144434	0.709911	0.656423	0.218588	0.70518	0.0653733	0.518293	-0.022526	0.539645	0.0024182	-0.311265	-0.0376771	0.0317888	0.109692	0.63789	-0.095719	-0.333658	1.02644	-0.0182921	0.338463	0.385768	0.0201795	0.0978568	0.240775	0.155418	0.329352	-0.117275	0.0275615	-0.0058701	0.0720234	0.542688	0.277831	0.304743	-0.219262	-0.112638	0.420113	0.331779	-0.132381	0.75493	-0.201963	0.474961
MTgyr_a	0.602929	0.0132644	0.224435	0.355399	0.390165	0.680878	0.0994415	0.60286	0.237485	0.212961	0.379501	0.297053	0.235646	-0.379389	0.252616	0.163676	0.910785	-0.395956	-0.232394	0.151976	0.0303848	0.147242	-0.095719	0.0664208	0.486766	0.105881	0.244488	0.537382	0.571081	0.187441	0.558696	0.126571	0.245631	0.138452	0.436846	0.839385	0.205448	0.353183	0.343924	0.117553	0.579094	0.187524	0.301823	0.495344	-0.0261403	0.515073	-0.264839	0.63197	0.754138
AMY_HIPP	0.458229	-0.400132	-0.327653	0.0464544	-0.618922	0.232894	-0.0691764	0.306267	0.219792	0.520394	-0.174094	-0.237138	0.0328737	-0.179947	-0.222897	0.0371476	0.568144	-0.233706	0.0824227	0.96319	-0.147112	0.0294216	-0.333658	0.486766	0.30794	-0.0867463	0.00205333	-0.115571	-0.185858	-0.0577583	0.867312	-0.216954	0.0954459	0.678265	0.287853	0.0375389	-0.321906	0.0130021	0.493716	-0.220599	0.262953	0.268081	-0.0125567	0.343276	-0.266606	-0.00596022	-0.353056	0.0879232	0.516355
FEF	0.544577	0.219577	-0.164401	0.291877	0.374793	0.246773	0.707475	-0.0334804	0.314596	0.752355	0.56299	0.262554	0.684013	0.121458	0.571601	0.147252	0.605107	0.287804	-0.195084	0.151571	0.0125046	0.333296	1.02644	0.105881	-0.0867463	0.577591	0.357507	0.527652	0.519412	0.449285	0.25321	0.666967	0.4745	0.436594	0.276445	0.38193	0.0363017	0.167267	0.69263	0.823312	0.611918	-0.046377	0.344869	0.458696	0.313752	0.204066	0.717973	0.421031	0.645414
VISnet_md	0.64143	0.208759	-0.0653784	0.662933	0.352669	0.444972	0.0896792	0.182572	0.356772	0.768493	1.1945	0.338543	0.34346	0.210295	0.691026	0.0559601	0.540367	0.174961	0.0969941	0.242361	0.154895	0.430635	-0.0182921	0.244488	0.00205333	0.357507	-0.47139	0.550531	0.600388	0.892564	0.274904	0.117661	-0.156977	0.728861	-0.627968	0.199214	-0.126158	-0.0640575	0.574528	0.44676	0.378553	0.19104	-0.292638	1.01151	0.210528	0.367535	0.0711271	0.903375	0.349387
OCCTgyr_l	0.989684	0.182216	-0.0715914	0.399419	0.34422	0.205258	0.454337	-0.00396041	0.95066	0.468227	0.40117	0.217671	0.126317	0.209162	0.457011	0.0768216	0.558241	0.0863266	-0.0934835	0.420116	-0.0424716	0.900217	0.338463	0.537382	-0.115571	0.527652	0.550531	0.441362	0.605399	0.692886	0.56132	0.405017	0.286413	0.513035	0.285495	0.382288	0.221882	0.22347	0.853039	0.748538	0.74479	-0.036733	0.41363	0.843922	0.163075	0.305534	0.442642	0.495271	0.723058
CER6	0.800018	0.322341	0.0318399	0.292456	-0.200546	0.289904	0.141815	-0.096933	0.550647	0.388965	0.0364001	-0.163177	0.472084	0.380928	-0.154695	0.388761	0.421286	0.311165	-0.343824	0.252877	-0.126038	0.596545	0.385768	0.571081	-0.185858	0.519412	0.600388	0.605399	0.278075	0.842466	0.217386	0.231993	0.449481	0.461795	0.366868	0.403898	-0.120041	0.372645	0.305348	0.945268	0.523008	0.20129	0.453622	0.0878082	0.425352	0.456127	0.538833	-0.187763	0.370788
PVISnet_m	0.512052	-0.083151	0.52256	0.312958	0.532675	0.479068	0.340632	0.270552	0.514171	0.487713	0.954642	0.721077	0.102056	0.045431	0.523669	0.296333	0.304195	-0.0185888	-0.134165	0.0675508	-0.425874	0.49179	0.0201795	0.187441	-0.0577583	0.449285	0.892564	0.692886	0.842466	-0.518048	0.180623	0.126008	0.606925	0.175575	0.312642	0.063756	0.140932	0.866495	0.551513	0.26584	0.519337	0.237539	1.00059	0.863269	0.215793	0.0574952	0.218265	0.798025	0.182395
R_IPlob	0.378858	-0.040946	0.618726	0.525517	0.0536081	0.011388	-0.178971	0.323493	0.274055	-0.630802	0.222995	0.285973	0.385851	-0.0164664	0.301239	0.721075	0.818841	0.0227526	0.531214	-0.0319792	-0.399288	0.0169621	0.0978568	0.558696	0.867312	0.25321	0.274904	0.56132	0.217386	0.180623	0.403919	0.345193	0.215051	-0.0754618	0.716179	0.466048	0.538005	0.49371	-0.26992	0.567657	0.29103	0.594749	0.32509	0.180831	0.275952	0.430262	0.541156	0.495682	0.575683
IMsul	0.698535	-0.0811356	-0.351306	0.459859	0.00155003	0.124327	0.34596	0.00997392	0.173165	0.62764	0.486105	0.184242	0.842879	0.104205	0.242416	-0.15767	0.920021	0.120705	-0.104799	0.408386	0.0596512	0.311726	0.240775	0.126571	-0.216954	0.666967	0.117661	0.405017	0.231993	0.126008	0.345193	-0.0789375	0.356135	0.48104	0.104745	0.229818	-0.151477	0.0859988	0.611112	0.383653	0.369881	0.265252	0.0665454	0.371475	0.140098	0.20496	0.372021	0.279124	0.584717
MVISnet_p	0.688956	0.0745619	-0.0301352	0.412281	0.0958581	0.52617	0.176077	0.320007	0.378155	0.531867	0.432787	-0.0221337	0.423667	0.510123	0.0448449	0.511586	0.441608	0.408116	-0.0114118	0.081936	0.159534	0.362081	0.155418	0.245631	0.0954459	0.4745	-0.156977	0.286413	0.449481	0.606925	0.215051	0.356135	-0.319942	0.650107	-0.0541369	0.11754	-0.221565	0.335913	0.419428	0.486974	0.234082	0.306415	-0.224527	0.381095	0.512594	0.381712	0.485053	0.584577	0.211016
PGACcor	0.918798	0.569685	1.0328	0.837162	0.358441	0.525366	-0.0741296	0.470798	0.0770944	0.188326	0.334742	0.162459	0.618946	0.527392	0.345377	0.737958	1.0257	0.406447	-0.119054	0.0987038	-0.0333703	0.121485	0.329352	0.138452	0.678265	0.436594	0.728861	0.513035	0.461795	0.175575	-0.0754618	0.48104	0.650107	0.0198668	1.06727	0.362838	0.379645	0.937545	-0.14993	0.202734	0.126915	0.156199	0.521354	0.00669784	0.651634	0.78407	0.515344	0.314445	0.411724
MVISnet_a	0.806717	0.0486547	0.0488872	0.693904	-0.198764	0.517296	0.0127271	0.405009	0.311227	0.611483	0.705595	0.13272	0.575367	0.240313	-0.00869105	0.697333	0.805286	0.154087	0.328352	0.598644	0.23894	0.313273	-0.117275	0.436846	0.287853	0.276445	-0.627968	0.285495	0.366868	0.312642	0.716179	0.104745	-0.0541369	1.06727	-0.0498317	0.182302	-0.109014	0.2995	0.685184	0.200831	0.371933	0.728902	-0.230336	0.689463	0.164726	0.303392	0.0131367	0.682659	0.373168
AINS_v_PIsul	0.798118	-0.0584152	0.0127308	0.241381	0.3384	0.928437	0.109091	0.579407	0.296311	0.504094	0.444743	-0.00496436	0.202222	0.107576	0.2924	-0.0425816	0.754423	-0.102467	-0.0161682	0.425781	-0.12728	0.431756	0.0275615	0.839385	0.0375389	0.38193	0.199214	0.382288	0.403898	0.063756	0.466048	0.229818	0.11754	0.362838	0.182302	0.943683	0.0620048	0.221258	0.53016	0.0314223	0.750849	0.267803	0.0828236	0.319759	0.381453	0.673833	-0.0442117	0.265004	0.374953
PRC_d	0.394093	-0.318721	-0.359081	0.0222824	-0.121344	-0.201312	-0.209076	-0.174602	0.331185	0.379406	0.820607	0.322231	0.426164	0.0946048	0.400158	-0.539794	0.562262	0.0280452	0.0502529	0.602592	-0.417758	0.18113	-0.0058701	0.205448	-0.321906	0.0363017	-0.126158	0.221882	-0.120041	0.140932	0.538005	-0.151477	-0.221565	0.379645	-0.109014	0.0620048	0.143551	-0.329462	0.346374	-0.0114829	0.429722	0.314256	-0.150408	0.757785	0.104449	0.246866	0.306151	0.435823	0.628486
LVISnet_a	0.880648	0.174919	0.107872	0.668829	-0.135989	0.498306	0.292607	0.350552	0.407965	0.752162	0.720389	0.21779	0.510464	0.248734	0.135948	-0.0349789	0.62502	0.19295	0.165502	0.439459	0.0959794	0.400165	0.0720234	0.353183	0.0130021	0.167267	-0.0640575	0.22347	0.372645	0.866495	0.49371	0.0859988	0.335913	0.937545	0.2995	0.221258	-0.329462	-0.0738811	0.63632	-0.024876	0.524331	0.553018	-0.0149339	0.714086	0.218386	0.34956	-0.0375916	0.722258	0.327135
R_MFgyr_p	0.345276	0.177249	0.101903	0.145875	0.218001	0.116041	0.224565	0.0827515	0.198856	0.0116036	0.150335	0.132742	0.809075	0.0604355	0.171777	0.528477	0.597892	0.147557	-0.200242	-0.0966965	-0.331266	0.365366	0.542688	0.343924	0.493716	0.69263	0.574528	0.853039	0.305348	0.551513	-0.26992	0.611112	0.419428	-0.14993	0.685184	0.53016	0.346374	0.63632	0.691882	1.03583	0.715797	0.319035	0.586293	8.93177e-05	0.652497	0.279171	0.813854	0.243576	0.591612
FUSgyr_l	0.78641	0.0165182	-0.0510746	0.632503	0.298327	0.593001	0.491018	-0.0434381	0.549864	0.77369	0.725369	0.240099	0.337774	0.153396	0.657908	-0.0271615	0.448715	-0.0332063	-0.239359	0.315213	-0.0103438	0.656757	0.277831	0.117553	-0.220599	0.823312	0.44676	0.748538	0.945268	0.26584	0.567657	0.383653	0.486974	0.202734	0.200831	0.0314223	-0.0114829	-0.024876	1.03583	0.185349	0.601027	-0.153415	0.194139	0.897619	0.16311	0.0503698	0.327217	0.70108	0.64652
ORBcor	0.919669	0.476025	0.415855	0.383	0.633081	0.725293	0.592728	-0.336571	0.675131	0.429491	0.568309	0.225122	0.292854	-0.0957212	0.85113	0.389081	0.597105	-0.00360003	-0.00347686	0.133487	0.197209	0.756006	0.304743	0.579094	0.262953	0.611918	0.378553	0.74479	0.523008	0.519337	0.29103	0.369881	0.234082	0.126915	0.371933	0.750849	0.429722	0.524331	0.715797	0.601027	-0.00142278	-0.187109	0.383734	0.640918	0.253518	0.407785	0.230338	0.439284	0.5733
VMPFcor	0.569302	-0.121021	0.532727	0.456915	0.149138	0.453484	-0.031958	0.159992	-0.0121484	0.0326249	0.261404	0.250884	-0.0138339	-0.217472	0.225481	0.342865	0.817146	-0.25025	0.278008	0.623909	0.0015981	-0.166887	-0.219262	0.187524	0.268081	-0.046377	0.19104	-0.036733	0.20129	0.237539	0.594749	0.265252	0.306415	0.156199	0.728902	0.267803	0.314256	0.553018	0.319035	-0.153415	-0.187109	0.62874	0.380104	0.483459	-0.0234096	0.312591	-0.245512	0.45815	0.306773
PVISnet_l	0.682685	-0.160885	0.044633	0.396101	0.303601	0.417509	-0.000476063	0.284965	0.511435	0.448601	0.775636	0.379239	0.20301	0.147131	0.190166	-0.0346151	0.375431	0.0642168	0.0205004	0.196684	-0.167814	0.402404	-0.112638	0.301823	-0.0125567	0.344869	-0.292638	0.41363	0.453622	1.00059	0.32509	0.0665454	-0.224527	0.521354	-0.230336	0.0828236	-0.150408	-0.0149339	0.586293	0.194139	0.383734	0.380104	-0.13294	0.740321	0.317547	0.168353	0.192766	0.761004	0.168267
L_CERCR2	0.440745	0.300415	0.323808	0.261647	0.0136751	-0.0261366	-0.015887	0.144789	0.64946	-0.410916	0.00605839	0.474324	0.731972	0.307094	-0.105202	0.634735	0.202238	0.215276	0.0662116	0.264739	-0.342278	0.569243	0.420113	0.495344	0.343276	0.458696	1.01151	0.843922	0.0878082	0.863269	0.180831	0.371475	0.381095	0.00669784	0.689463	0.319759	0.757785	0.714086	8.93177e-05	0.897619	0.640918	0.483459	0.740321	0.0794663	0.309036	0.491139	0.561858	0.175749	0.414927
MOTnet_m	0.692166	0.202959	0.22371	0.40712	0.297094	0.399417	0.800315	0.0635126	0.238195	0.780696	0.157342	0.267538	0.220747	-0.360035	0.331582	0.0391816	0.84007	0.0584366	-0.253153	-0.0490782	0.213803	0.0755842	0.331779	-0.0261403	-0.266606	0.313752	0.210528	0.163075	0.425352	0.215793	0.275952	0.140098	0.512594	0.651634	0.164726	0.381453	0.104449	0.218386	0.652497	0.16311	0.253518	-0.0234096	0.317547	0.309036	-0.51718	-0.101524	-0.390189	0.345403	0.461724
AUDnet	0.896197	0.157306	0.636477	0.82322	0.28769	0.621012	0.273025	0.499549	0.524431	0.369435	0.52669	0.308719	0.137777	-0.446984	0.377753	0.385352	0.899405	-0.888042	0.0456753	0.327887	0.0381006	0.257505	-0.132381	0.515073	-0.00596022	0.204066	0.367535	0.305534	0.456127	0.0574952	0.430262	0.20496	0.381712	0.78407	0.303392	0.673833	0.246866	0.34956	0.279171	0.0503698	0.407785	0.312591	0.168353	0.491139	-0.101524	-0.283481	-0.201676	0.270354	0.416416
PCsul	0.416732	0.080251	-0.175449	0.320462	0.344632	0.0809563	0.930057	-0.208886	0.0447145	0.714479	0.544901	0.39871	0.606516	-0.11111	0.531512	0.0178949	0.518067	0.0239483	-0.209458	0.195152	0.155671	0.34412	0.75493	-0.264839	-0.353056	0.717973	0.0711271	0.442642	0.538833	0.218265	0.541156	0.372021	0.485053	0.515344	0.0131367	-0.0442117	0.306151	-0.0375916	0.813854	0.327217	0.230338	-0.245512	0.192766	0.561858	-0.390189	-0.201676	0.10117	0.172098	0.720556
CER9	0.610282	0.0637259	0.310037	0.515835	-0.215101	-0.319542	-0.406608	0.167115	0.585802	0.0650644	-0.166878	0.222449	0.00905537	0.0835697	0.00180015	0.66659	0.634501	-0.109119	0.0881971	0.550855	-0.187481	0.418586	-0.201963	0.63197	0.0879232	0.421031	0.903375	0.495271	-0.187763	0.798025	0.495682	0.279124	0.584577	0.314445	0.682659	0.265004	0.435823	0.722258	0.243576	0.70108	0.439284	0.45815	0.761004	0.175749	0.345403	0.270354	0.172098	-0.240662	0.244459
R_IPsul_PORB	0.611106	0.265545	0.415333	0.425531	-0.0154729	0.260273	0.371848	0.0859725	0.489439	0.34335	0.733397	0.303633	0.717622	0.43547	0.552533	0.645981	0.453959	0.561844	0.360581	0.37736	-0.316998	0.573221	0.474961	0.754138	0.516355	0.645414	0.349387	0.723058	0.370788	0.182395	0.575683	0.584717	0.211016	0.411724	0.373168	0.374953	0.628486	0.327135	0.591612	0.64652	0.5733	0.306773	0.168267	0.414927	0.461724	0.416416	0.720556	0.244459	0.896856
VLPFcor	1.02234	0.818463	0.628109	0.569324	0.799536	0.646269	0.510029	0.491679	-0.00765774	-0.0418502	0.106148	0.127905	0.320227	0.540868	0.660394	0.757884	0.737785	0.551178	-0.124826	-0.618536	0.312382	0.0844897	1.03279	-0.206602	0.299816	0.732267	0.853406	0.580823	0.844556	0.0943966	-0.0182037	0.847336	0.474723	0.131727	0.663127	0.389407	0.52236	0.805865	0.410121	0.438808	0.139629	-0.122094	0.319303	0.154556	0.686232	0.914195	0.588478	0.234509	0.902595
AINS_d	0.715794	0.35967	0.570182	0.552065	0.354908	0.607237	0.100802	0.12615	0.231009	0.328187	0.467867	0.140055	0.226792	0.732596	0.508103	0.264317	0.482936	0.757342	-0.0867116	-0.0956751	-0.107004	0.161088	0.473816	0.183784	-0.0759885	0.462083	0.337967	0.377213	0.491455	0.0451547	-0.201137	0.262316	0.227458	0.295137	0.036881	-0.0790132	-0.022243	0.40151	0.0247175	0.220356	0.307118	0.0474335	-0.0080792	0.218433	0.668849	0.450862	0.429109	-0.0319781	-0.138044
DMPFcor_a	0.614392	0.251146	0.708012	0.442314	0.386457	0.521364	0.299184	0.475067	-0.209996	0.239761	0.31976	0.25611	0.585472	0.113558	0.397804	0.459697	1.01177	0.0054572	-0.37953	-0.439352	-0.0124597	-0.0842862	0.118384	-0.128857	0.364795	0.362781	0.436237	0.397931	0.500891	0.240824	-0.106286	0.388893	0.393897	0.119443	0.718699	0.521648	0.27428	0.775097	0.194526	0.17422	0.0527103	0.20179	0.470201	0.148003	0.487738	0.576119	0.308877	0.375029	0.626253
MFgyr_a	0.439495	0.455615	0.706057	0.565257	0.706278	0.436024	0.231495	0.154374	0.427437	0.317738	0.87294	0.476377	1.09827	0.515414	0.528614	0.547019	0.669596	0.40953	0.206484	-0.0587886	-0.0215584	0.494789	0.510893	0.517156	0.355705	0.827341	0.333156	0.79786	0.591444	0.513153	-0.0928081	0.510055	0.394893	0.402209	0.557293	0.579998	0.570489	0.632345	0.391232	0.658929	0.799694	0.501352	0.493307	0.504303	0.802474	0.631189	0.833957	0.51417	0.296115
R_IFsul	0.257412	0.10466	0.176048	0.154882	0.0763128	0.0623412	0.581814	0.0317367	0.154052	0.0176448	0.314471	0.0980491	0.524912	0.36442	0.359577	0.620422	0.508368	0.332041	-0.149453	-0.250268	-0.0605494	0.343603	0.407019	0.154304	0.318536	0.818816	0.559736	0.695815	0.361745	-0.077871	-0.0906556	0.795675	0.5012	0.180599	0.60407	0.0916695	0.432872	0.394808	0.585285	0.764092	0.239753	0.0173016	0.23808	0.124418	0.543262	0.171003	0.823108	0.00571766	0.344816
FP_l	0.757949	0.521613	1.33542	0.804303	0.621546	0.615355	0.33271	0.31879	0.323079	-0.0697904	1.02927	0.8044	0.834916	0.322848	0.846008	1.19239	0.716272	0.397092	0.739281	0.476079	0.167068	0.552546	0.301871	0.639693	1.04375	0.575549	0.653007	1.22917	0.741764	0.579477	0.161077	0.742675	0.475986	0.46182	0.978165	0.530744	1.07932	0.924932	0.266124	0.836136	0.177247	0.631059	0.634862	0.592078	0.580807	0.670048	0.645008	0.839106	0.680341
MOTnet_dl	0.571004	0.283962	0.223639	0.423871	0.563401	0.510687	1.06783	0.145336	0.364288	0.828626	0.410947	0.384625	0.464439	-0.0733081	0.459189	0.143093	0.992851	0.20623	-0.125579	0.179539	0.265561	0.350912	0.422771	0.00421487	-0.215137	0.473674	0.182796	0.549849	0.583282	0.167442	0.397481	0.427755	0.533952	0.797109	0.0984734	0.36594	0.278092	0.205324	0.678916	0.301206	0.387388	0.0606081	0.281363	0.456824	-0.0534102	-0.0194313	-0.168123	0.396686	0.510373
DVIS	0.699282	0.298828	-0.0201424	0.592728	0.220323	0.152571	0.257533	-0.140007	0.300327	0.562707	1.07159	0.408055	0.287416	0.177601	0.832016	-0.27025	0.404682	0.209061	-0.0991753	0.380459	-0.152565	0.450873	0.220617	0.0979224	-0.0587377	0.352935	-0.0438435	0.520371	0.450563	-0.00972553	0.640274	0.359814	0.105575	0.460034	-0.01429	0.0893546	0.170053	-0.403816	0.85788	0.198476	0.446755	-0.0101483	-0.0928015	1.13704	0.0346565	0.236484	0.371202	0.755582	0.698759
POsul	0.576144	-0.189051	0.0293755	0.444542	-0.269394	-0.000121767	-0.328677	0.453851	0.413723	0.282117	0.38574	0.101036	0.304039	-0.0893813	0.175675	0.03209	0.708703	-0.150099	0.0911266	1.02015	-0.0632172	0.185483	-0.326921	0.323407	0.42671	-0.100967	-0.361449	0.179071	-0.131954	-0.0639519	0.658363	-0.252274	-0.0542482	0.519906	0.149799	0.115359	-0.348982	-0.0451136	0.365214	-0.192173	0.346998	0.598283	-0.163259	0.557188	-0.126319	0.204683	-0.134091	0.583965	0.358304
LVISnet_p	0.766077	0.0851754	0.143761	0.569138	0.35679	0.592077	0.329159	0.173329	0.555312	0.867256	1.20443	0.464186	0.469667	0.035624	0.654206	-0.0924098	0.438958	-0.00343754	-0.0635843	0.279203	-0.178207	0.638166	-0.0167951	0.288376	-0.0215089	0.309444	0.62351	0.729665	0.823304	0.330513	0.56828	0.13678	0.506426	0.376024	0.06483	0.161323	0.0217597	-0.12569	0.781407	0.138566	0.726537	0.140462	0.243779	1.08831	0.115027	0.219672	-0.113845	1.08196	0.573047
SMOTcor	0.503867	0.035701	-0.0377822	0.214122	-0.00380217	0.501082	0.559461	0.0165698	0.176326	0.775832	0.169764	-0.0978539	0.378758	-0.0403902	0.0747891	0.0359751	0.618056	0.143567	-0.198479	-0.118226	0.00176264	0.198283	0.296779	0.146546	-0.139472	0.351894	0.0422361	0.288026	0.122931	0.344996	0.13874	0.249064	0.227747	0.527581	-0.141052	0.310918	-0.113353	0.0556021	0.581742	0.361258	0.455534	0.0697641	0.079191	0.147721	0.678015	-0.0697384	0.0666525	-0.00485313	0.361599
L_SFgyr_a	0.441433	0.227018	0.0475783	0.0738959	0.258778	0.289793	0.345625	0.501836	0.0656014	0.334725	-0.0940684	0.0465448	0.609531	0.091649	0.0302574	0.274892	0.769955	0.0335377	-0.400949	-0.517498	-0.111264	0.118537	0.443857	0.192049	0.297755	0.603084	0.568637	0.359272	0.354425	0.320602	0.0822513	0.689769	0.336636	0.115372	0.633737	0.734269	0.458392	0.598782	0.568886	0.535761	0.513572	0.215344	0.413032	0.024646	0.588286	0.420102	0.486496	0.374529	0.786015
SPlob	0.624024	0.127945	-0.423731	0.386543	0.493476	0.219498	0.788411	-0.270619	0.0971701	0.676947	0.488728	0.282182	0.339025	-0.261032	0.516429	-0.445085	0.663641	0.172994	-0.417928	-0.0739741	-0.00908866	0.0109024	0.72828	-0.37085	-0.685054	0.373504	0.0127123	0.0925605	0.357473	0.201678	0.350721	0.149961	0.235924	0.559923	-0.215962	0.00971983	0.0551575	-0.17986	0.587772	0.00767863	0.135562	-0.233822	0.044542	0.472748	-0.488594	-0.0273859	-0.0867979	0.284475	0.437141
L_IPsul_MFgyr_p	0.5904	0.568979	-0.11784	0.307944	0.298447	0.106337	0.798009	-0.00242352	0.376679	0.102501	0.15348	-0.00223083	0.653279	0.441149	0.407295	0.381353	0.494041	0.558639	-0.438018	-0.50625	0.0650239	0.420081	1.25157	-0.101465	-0.0522372	0.928547	0.69211	0.228563	0.471596	0.111866	-0.168811	1.21859	0.414829	0.489934	0.555112	0.438344	0.726236	0.395933	0.421769	0.672941	0.321091	-0.138427	0.184915	0.385929	0.49818	0.444308	0.929784	0.400953	0.719341
MTgyr_p	0.6151	0.0589353	0.452932	0.544394	0.391609	0.589806	0.127452	0.416712	0.407117	-0.130814	0.371435	0.320672	0.249047	-0.34503	0.44119	0.416136	0.777989	-0.38573	-0.222232	-0.139582	-0.0811625	0.267197	0.146432	0.0910216	0.313006	0.552089	0.229852	0.716809	0.708246	0.0660776	0.50677	0.529328	0.158851	0.0631236	0.375786	0.367807	0.517466	0.334115	0.446783	0.519063	0.565123	0.143932	0.188817	0.438467	0.217087	0.135032	0.398503	0.570878	0.939698
[truncated: 15 more columns]

## Sheet: 2_16p11.2Dup
Table S1.2 Effect of the 16p11.2 duplication on 2080 connections. Each value is the Beta estimate (z-scored) of the duplication control contrast.
	PUT	PINS_v	CERVM	THAL	CER7ab	CER5	ACcor_d	CAUDNH_NACC	TP	DMPFcor_p	R_CERCR2	CERCR1	L_IFsul	MOTnet_vl	CER7b	FUSgyr_m	CAUDN	PINS_d	PCcor_PRC	L_IPlob	PCcor_d	ITgyr	SMgyr	MTgyr_a	AMY_HIPP	FEF	VISnet_md	OCCTgyr_l	CER6	PVISnet_m	R_IPlob	IMsul	MVISnet_p	PGACcor	MVISnet_a	AINS_v_PIsul	PRC_d	LVISnet_a	R_MFgyr_p	FUSgyr_l	ORBcor	VMPFcor	PVISnet_l	L_CERCR2	MOTnet_m	AUDnet	PCsul	CER9	R_IPsul_PORB
PUT	-0.379742	-0.0807665	0.276618	0.0469055	-0.0945903	-0.0542883	-0.105723	-0.165066	0.0339597	-0.525854	-0.0820115	0.390028	-0.0207474	0.0906591	-0.0668908	0.239041	-0.299532	-0.0887365	-0.272491	-0.345615	-0.0857181	-0.0488444	-0.0355617	-0.440068	-0.222188	0.0522035	0.375592	-0.159006	-0.181356	0.0232313	-0.218005	0.065114	0.269541	-0.375383	0.307726	-0.00766186	0.307846	0.326417	-0.278837	-0.111541	0.321877	-0.198852	0.339296	0.0792159	-0.120097	-0.21046	-0.0335205	-0.398312	0.0278123
PINS_v	-0.0807665	0.0555636	-0.45425	-0.211639	-0.352411	-0.175598	-0.497375	-0.247195	-0.125172	-0.529228	-0.00754955	0.0817575	-0.454241	-0.296126	-0.513638	-0.402891	-0.0555626	-0.402029	-0.0396096	-0.145481	0.0474556	-0.254499	-0.332079	-0.0587648	-0.114585	-0.346574	-0.30447	-0.444481	-0.106757	-0.288669	-0.0835953	-0.227831	-0.343084	-0.336025	-0.558795	0.347692	-0.0866241	-0.38779	-0.293147	-0.306708	0.268976	-0.0713057	-0.351161	-0.0548551	-0.424158	-0.300098	-0.34735	-0.356062	-0.356023
CERVM	0.276618	-0.45425	-0.0758566	-0.21018	-0.40687	-0.776832	-0.571303	-0.484296	-0.403961	-0.689662	-0.224844	-0.232606	-0.404697	-0.127829	-0.435393	-0.155537	0.130376	-0.164999	-0.427451	-0.455071	-0.278944	-0.320285	-0.26002	-0.510064	-0.485887	-0.272743	0.0131265	-0.818628	-0.678353	-0.312471	-0.556568	-0.372094	-0.162453	-0.322761	0.0255765	-0.564018	-0.338787	-0.215032	-0.552364	-0.839679	-0.0408579	-0.200919	-0.311769	-0.397634	0.0418252	-0.348691	-0.575409	-0.644885	-0.462462
THAL	0.0469055	-0.211639	-0.21018	-0.435586	0.172686	-0.382051	-0.294202	-0.489066	-0.210816	-0.461226	0.143636	0.405211	0.026865	0.0487789	0.1411	-0.0188344	-0.114841	-0.119906	-0.280433	-0.294288	-0.34477	-0.286712	-0.238192	-0.307681	-0.166327	-0.182586	-0.034433	-0.285318	-0.192708	-0.0997653	-0.601855	-0.328884	-0.162559	-0.447178	-0.219304	-0.343485	-0.274636	0.00489981	-0.301111	-0.260524	-0.204273	-0.303552	0.0238372	0.140885	-0.143794	-0.168264	-0.158432	-0.231864	-0.399346
CER7ab	-0.0945903	-0.352411	-0.40687	0.172686	-0.136784	-0.759277	-0.39777	-0.223082	-0.140206	-0.441136	0.449159	0.216108	-0.152733	-0.107863	0.0802667	-0.0929368	-0.131595	-0.316289	-0.285891	-0.315975	-0.258376	0.0337494	-0.516833	-0.230275	-0.185048	-0.349459	-0.324914	-0.185216	-0.406065	0.18153	-0.593537	-0.333028	-0.170943	-0.553457	-0.322471	-0.305368	-0.621963	-0.228557	-0.385649	-0.334958	-0.134403	-0.240093	-0.0615711	0.354509	-0.0795183	-0.407868	-0.355211	-0.229449	-0.58263
CER5	-0.0542883	-0.175598	-0.776832	-0.382051	-0.759277	-0.0156842	-0.667912	-0.0387757	-0.399417	-0.770441	-0.259262	-0.172752	-0.374834	-0.076713	-0.459058	-0.274174	-0.0499914	-0.168515	-0.390212	-0.362139	-0.312983	-0.26943	-0.483258	-0.377373	-0.277421	-0.524283	-0.411373	-0.506316	-0.668807	-0.362342	-0.437548	-0.379386	-0.443108	-0.326038	-0.555499	-0.355675	-0.586486	-0.462892	-0.533924	-0.638154	0.129108	-0.0547954	-0.419436	-0.330963	0.0500005	-0.701204	-0.490091	-0.392748	-0.441573
ACcor_d	-0.105723	-0.497375	-0.571303	-0.294202	-0.39777	-0.667912	0.156616	-0.638507	-0.503583	-0.071532	-0.0373812	0.0371875	-0.136958	-0.259156	-0.223887	-0.57909	0.0105483	-0.477563	-0.378591	-0.543041	-0.0230167	-0.497881	-0.414413	-0.648286	-0.76414	-0.0241319	-0.30257	-0.582844	-0.383009	-0.0263231	-0.338407	-0.321756	-0.126899	-0.250299	-0.265267	-0.109566	-0.24117	-0.189927	0.214786	-0.433829	-0.0545262	-0.613419	0.0327563	-0.113483	-0.16077	-0.551053	-0.0833554	-0.478852	0.105015
CAUDNH_NACC	-0.165066	-0.247195	-0.484296	-0.489066	-0.223082	-0.0387757	-0.638507	-0.707066	-0.443515	-0.53967	-0.303964	-0.137092	-0.200611	-0.285141	-0.202224	-0.215319	-0.24713	-0.342188	-0.493412	-0.178639	-0.69391	-0.402194	-0.301656	-0.384094	-0.724981	-0.324888	-0.0595199	-0.529508	-0.335657	0.0592825	-0.228164	-0.318036	-0.0254136	-0.57784	-0.207002	-0.377727	-0.173828	-0.0311666	-0.547267	-0.279398	0.0382032	-0.383227	-0.0360109	-0.16845	-0.320831	-0.192974	-0.350856	0.0746332	-0.166966
TP	0.0339597	-0.125172	-0.403961	-0.210816	-0.140206	-0.399417	-0.503583	-0.443515	0.196288	-0.608133	-0.424845	-0.022154	-0.200578	-0.169276	-0.427708	-0.261561	-0.433525	-0.138791	-0.424136	-0.337735	-0.294963	0.0297678	-0.352504	-0.0136369	0.481764	-0.317259	-0.159472	-0.376153	-0.238789	-0.332677	-0.139708	-0.44562	-0.133116	-0.482799	-0.184011	0.0261223	-0.335998	-0.223887	-0.403671	-0.37114	-0.334241	-0.143693	-0.161881	-0.405045	-0.265468	-0.238972	-0.340181	-0.118498	-0.349647
DMPFcor_p	-0.525854	-0.529228	-0.689662	-0.461226	-0.441136	-0.770441	-0.071532	-0.53967	-0.608133	0.321187	-0.157288	0.026383	0.168046	-0.436649	-0.241056	-0.367933	-0.27559	-0.532728	-0.484412	-0.323703	-0.255934	-0.42609	-0.361357	-0.514393	-0.539568	-0.260251	-0.372672	-0.231856	-0.491429	-0.158605	0.0879925	-0.436532	-0.394156	-0.263237	-0.347609	-0.487737	-0.505244	-0.326414	0.19253	-0.41263	-0.191116	-0.478708	-0.17365	-0.098472	-0.203854	-0.617199	-0.231382	-0.559236	0.17515
R_CERCR2	-0.0820115	-0.00754955	-0.224844	0.143636	0.449159	-0.259262	-0.0373812	-0.303964	-0.424845	-0.157288	-0.232797	0.202227	0.240905	0.16115	0.146442	0.172501	-0.407491	0.0200773	-0.801627	-0.356475	-0.184368	-0.160063	0.164054	-0.514	-0.124845	-0.0615563	0.16344	-0.0272596	0.249757	0.301365	-0.386259	-0.149777	0.216067	-0.517847	0.0766585	-0.421657	-0.43111	0.332264	-0.440305	0.0597464	-0.506115	-0.670805	0.283068	0.219386	-0.0285893	-0.178082	-0.10595	-0.0579271	-0.0175847
CERCR1	0.390028	0.0817575	-0.232606	0.405211	0.216108	-0.172752	0.0371875	-0.137092	-0.022154	0.026383	0.202227	-0.309862	0.284433	0.292664	0.331049	0.225869	0.132557	0.118423	-0.200216	-0.230143	-0.11229	0.153808	0.113308	-0.0914353	0.10414	-0.0215909	0.280419	-0.0665134	0.0463757	0.288976	-0.288864	0.0374912	0.311308	-0.264555	0.119529	-0.153541	-0.417172	0.511523	-0.202914	-0.126108	-0.227637	-0.307137	0.363448	0.109399	0.248719	0.072325	0.00315037	0.188612	-0.117371
L_IFsul	-0.0207474	-0.454241	-0.404697	0.026865	-0.152733	-0.374834	-0.136958	-0.200611	-0.200578	0.168046	0.240905	0.284433	-0.441184	-0.269914	-0.0743469	-0.0195633	0.108773	-0.394307	-0.0232589	0.252794	-0.117145	-0.253319	-0.344246	-0.0888791	-0.301443	-0.539468	-0.33508	0.0959937	-0.155151	-0.16156	0.402898	-0.406499	-0.217961	0.254511	-0.378644	-0.317643	-0.411931	-0.173541	0.164435	-0.222524	-0.185109	0.151344	-0.167602	0.404384	-0.385333	-0.384084	-0.483314	-0.503203	-0.0435071
MOTnet_vl	0.0906591	-0.296126	-0.127829	0.0487789	-0.107863	-0.076713	-0.259156	-0.285141	-0.169276	-0.436649	0.16115	0.292664	-0.269914	-0.282271	-0.00184554	-0.155959	0.0209703	-0.421626	0.068263	-0.0733871	0.129094	-0.148777	-0.306915	-0.339717	-0.22136	-0.415472	-0.229413	-0.206389	0.14354	-0.33048	-0.00380608	-0.390293	-0.241503	-0.0312689	-0.413555	-0.347063	-0.0828945	-0.214848	-0.0514392	-0.251995	-0.17167	-0.280556	-0.254594	0.343692	-0.661991	-0.406641	-0.538404	-0.258954	-0.113997
CER7b	-0.0668908	-0.513638	-0.435393	0.1411	0.0802667	-0.459058	-0.223887	-0.202224	-0.427708	-0.241056	0.146442	0.331049	-0.0743469	-0.00184554	-0.154833	0.124129	-0.165411	-0.245549	-0.444224	-0.487454	-0.316346	-0.341621	-0.291161	-0.392749	0.0190624	-0.15023	0.00321785	-0.27829	-0.0359137	0.322014	-0.516382	-0.283252	0.101354	-0.605724	0.0311923	-0.350884	-0.485547	0.272488	-0.31656	-0.214358	-0.26186	-0.493944	0.187982	0.381071	-0.0895571	-0.398685	-0.267611	-0.28769	-0.450586
FUSgyr_m	0.239041	-0.402891	-0.155537	-0.0188344	-0.0929368	-0.274174	-0.57909	-0.215319	-0.261561	-0.367933	0.172501	0.225869	-0.0195633	-0.155959	0.124129	-0.106069	0.27108	-0.178822	0.0819627	0.0186692	-0.311717	-0.291571	-0.518689	-0.343941	-0.105333	-0.381177	-0.484536	-0.288552	-0.146614	-0.313759	-0.126486	-0.573301	-0.387234	-0.0975273	-0.52094	-0.47618	-0.155532	-0.376218	-0.207841	-0.627226	0.12252	0.190349	-0.391594	0.14756	-0.256863	-0.199196	-0.795934	-0.191264	-0.273457
CAUDN	-0.299532	-0.0555626	0.130376	-0.114841	-0.131595	-0.0499914	0.0105483	-0.24713	-0.433525	-0.27559	-0.407491	0.132557	0.108773	0.0209703	-0.165411	0.27108	-0.520466	-0.0543953	-0.279885	-0.25765	-0.198484	-0.341281	-0.0077945	-0.483727	-0.460125	0.00864639	0.354377	-0.0472871	-0.239598	0.207255	-0.0615524	0.096185	0.347995	-0.24535	0.295077	-0.362988	0.0463585	0.320042	-0.0830579	-0.0902346	0.00467685	-0.152674	0.380136	-0.24506	0.0743178	-0.145521	0.0860629	-0.0880839	0.0277381
PINS_d	-0.0887365	-0.402029	-0.164999	-0.119906	-0.316289	-0.168515	-0.477563	-0.342188	-0.138791	-0.532728	0.0200773	0.118423	-0.394307	-0.421626	-0.245549	-0.178822	-0.0543953	-0.472495	0.111812	-0.107237	0.191093	-0.324399	-0.222999	-0.338886	-0.249682	-0.436101	-0.208385	-0.466139	-0.0103949	-0.421918	-0.0083209	-0.218035	-0.302388	-0.180783	-0.304335	-0.16977	0.0646344	-0.284314	-0.256362	-0.326078	-0.0589831	-0.142839	-0.338007	0.18618	-0.644323	-0.349362	-0.548408	-0.280934	-0.2597
PCcor_PRC	-0.272491	-0.0396096	-0.427451	-0.280433	-0.285891	-0.390212	-0.378591	-0.493412	-0.424136	-0.484412	-0.801627	-0.200216	-0.0232589	0.068263	-0.444224	0.0819627	-0.279885	0.111812	-0.065965	-0.223516	-0.455942	-0.468443	0.0942675	-0.440971	-0.22028	-0.281159	-0.00210982	-0.517161	-0.320048	-0.212678	0.144806	-0.39655	-0.101882	-0.251123	-0.22853	-0.606319	-0.401996	0.119038	-0.387742	-0.36693	-0.17493	-0.259996	-0.00488574	-0.665087	-0.271718	0.060499	-0.249174	-0.461785	-0.20397
L_IPlob	-0.345615	-0.145481	-0.455071	-0.294288	-0.315975	-0.362139	-0.543041	-0.178639	-0.337735	-0.323703	-0.356475	-0.230143	0.252794	-0.0733871	-0.487454	0.0186692	-0.25765	-0.107237	-0.223516	-0.0257955	-0.422041	-0.374406	-0.41934	-0.390792	0.211701	-0.592904	-0.271874	-0.256152	-0.295874	-0.534036	0.130496	-0.673269	-0.299788	-0.221757	-0.385357	-0.766214	-0.667902	-0.126372	-0.567173	-0.406614	-0.222799	0.037544	-0.26869	-0.341922	-0.489696	-0.321147	-0.521524	-0.498323	-0.252316
PCcor_d	-0.0857181	0.0474556	-0.278944	-0.34477	-0.258376	-0.312983	-0.0230167	-0.69391	-0.294963	-0.255934	-0.184368	-0.11229	-0.117145	0.129094	-0.316346	-0.311717	-0.198484	0.191093	-0.455942	-0.422041	-0.224511	-0.380699	0.0896038	-0.283465	-0.394573	0.0143111	-0.305345	-0.632065	-0.18021	-0.128069	-0.369101	-0.28957	-0.265248	-0.316569	-0.378274	0.0205585	-0.495555	-0.079447	-0.35529	-0.154774	-0.144354	-0.446181	-0.0923553	-0.244168	0.00115251	-0.0139663	0.219849	-0.452889	-0.105173
ITgyr	-0.0488444	-0.254499	-0.320285	-0.286712	0.0337494	-0.26943	-0.497881	-0.402194	0.0297678	-0.42609	-0.160063	0.153808	-0.253319	-0.148777	-0.341621	-0.291571	-0.341281	-0.324399	-0.468443	-0.374406	-0.380699	-0.00422429	-0.390105	0.18532	0.350213	-0.319067	-0.0819037	-0.416313	0.0164801	-0.341319	-0.202062	-0.486473	-0.022189	-0.533441	-0.223734	-0.017229	-0.461252	-0.210852	-0.407151	-0.442528	-0.155729	-0.382212	-0.148887	-0.168684	-0.310387	-0.343414	-0.421679	0.0847833	-0.386466
SMgyr	-0.0355617	-0.332079	-0.26002	-0.238192	-0.516833	-0.483258	-0.414413	-0.301656	-0.352504	-0.361357	0.164054	0.113308	-0.344246	-0.306915	-0.291161	-0.518689	-0.0077945	-0.222999	0.0942675	-0.41934	0.0896038	-0.390105	-0.114333	-0.358653	-0.415647	-0.590105	-0.201384	-0.444403	-0.161256	-0.356631	-0.196025	-0.162933	-0.109525	-0.286763	-0.365461	-0.111339	-0.00529347	-0.333906	-0.16116	-0.134138	-0.259969	-0.240239	-0.303064	0.0797145	-0.440028	-0.460037	-0.275353	-0.498593	-0.187111
MTgyr_a	-0.440068	-0.0587648	-0.510064	-0.307681	-0.230275	-0.377373	-0.648286	-0.384094	-0.0136369	-0.514393	-0.514	-0.0914353	-0.0888791	-0.339717	-0.392749	-0.343941	-0.483727	-0.338886	-0.440971	-0.390792	-0.283465	0.18532	-0.358653	-0.190605	0.059032	-0.420518	-0.239904	-0.295096	-0.185928	-0.390873	-0.0407442	-0.575056	-0.355492	-0.392	-0.505049	-0.759138	-0.466311	-0.350993	-0.41374	-0.431642	-0.115133	-0.249495	-0.255952	-0.32938	-0.524794	-0.318588	-0.446248	-0.204781	-0.264238
AMY_HIPP	-0.222188	-0.114585	-0.485887	-0.166327	-0.185048	-0.277421	-0.76414	-0.724981	0.481764	-0.539568	-0.124845	0.10414	-0.301443	-0.22136	0.0190624	-0.105333	-0.460125	-0.249682	-0.22028	0.211701	-0.394573	0.350213	-0.415647	0.059032	-0.478205	-0.411906	-0.324924	-0.0238299	-0.302023	-0.249909	0.137202	-0.585277	-0.513582	-0.367126	-0.712928	-0.169548	-0.295084	-0.290574	-0.269008	-0.500122	0.0995301	0.0103828	-0.397091	0.147498	-0.386593	-0.221347	-0.714813	-0.194723	-0.301801
FEF	0.0522035	-0.346574	-0.272743	-0.182586	-0.349459	-0.524283	-0.0241319	-0.324888	-0.317259	-0.260251	-0.0615563	-0.0215909	-0.539468	-0.415472	-0.15023	-0.381177	0.00864639	-0.436101	-0.281159	-0.592904	0.0143111	-0.319067	-0.590105	-0.420518	-0.411906	-0.44524	-0.11654	-0.490173	-0.28602	-0.0716201	-0.497884	-0.305047	-0.125521	0.0138529	-0.235517	-0.139827	-0.51299	-0.376595	-0.0374178	-0.473875	-0.250543	-0.295921	-0.184002	0.048101	-0.00967745	-0.576353	-0.467936	-0.195794	-0.395414
VISnet_md	0.375592	-0.30447	0.0131265	-0.034433	-0.324914	-0.411373	-0.30257	-0.0595199	-0.159472	-0.372672	0.16344	0.280419	-0.33508	-0.229413	0.00321785	-0.484536	0.354377	-0.208385	-0.00210982	-0.271874	-0.305345	-0.0819037	-0.201384	-0.239904	-0.324924	-0.11654	0.184239	-0.553537	0.0258814	-0.374992	-0.463424	0.00461468	0.241911	-0.203194	0.172918	-0.203054	0.142276	0.0170984	-0.169798	-0.874954	0.274781	0.0437326	-0.0780063	-0.0369495	0.0231474	-0.201886	-0.384028	-0.0481619	-0.549294
OCCTgyr_l	-0.159006	-0.444481	-0.818628	-0.285318	-0.185216	-0.506316	-0.582844	-0.529508	-0.376153	-0.231856	-0.0272596	-0.0665134	0.0959937	-0.206389	-0.27829	-0.288552	-0.0472871	-0.466139	-0.517161	-0.256152	-0.632065	-0.416313	-0.444403	-0.295096	-0.0238299	-0.490173	-0.553537	-0.463663	-0.314655	-0.27042	-0.184314	-0.678306	-0.344711	-0.511331	-0.715788	-0.409896	-0.715369	-0.494335	-0.257182	-0.577814	-0.290748	-0.146672	-0.42669	0.0290787	-0.487383	-0.630248	-0.506925	-0.146072	-0.281378
CER6	-0.181356	-0.106757	-0.678353	-0.192708	-0.406065	-0.668807	-0.383009	-0.335657	-0.238789	-0.491429	0.249757	0.0463757	-0.155151	0.14354	-0.0359137	-0.146614	-0.239598	-0.0103949	-0.320048	-0.295874	-0.18021	0.0164801	-0.161256	-0.185928	-0.302023	-0.28602	0.0258814	-0.314655	-0.298472	0.0993869	-0.497212	-0.189362	0.0539483	-0.430187	-0.337515	-0.239108	-0.671387	0.0855379	-0.344462	-0.330085	-0.164719	-0.362091	0.136576	0.0467558	0.0756887	-0.309925	-0.332588	-0.203721	-0.42261
PVISnet_m	0.0232313	-0.288669	-0.312471	-0.0997653	0.18153	-0.362342	-0.0263231	0.0592825	-0.332677	-0.158605	0.301365	0.288976	-0.16156	-0.33048	0.322014	-0.313759	0.207255	-0.421918	-0.212678	-0.534036	-0.128069	-0.341319	-0.356631	-0.390873	-0.249909	-0.0716201	-0.374992	-0.27042	0.0993869	-0.302318	-0.504359	-0.430128	0.0335208	-0.0866339	-0.405408	-0.244139	-0.187454	-0.118948	-0.195412	-0.478346	0.107157	0.0679125	0.0856564	0.227375	-0.34732	-0.277646	-0.497494	0.183592	-0.21771
R_IPlob	-0.218005	-0.0835953	-0.556568	-0.601855	-0.593537	-0.437548	-0.338407	-0.228164	-0.139708	0.0879925	-0.386259	-0.288864	0.402898	-0.00380608	-0.516382	-0.126486	-0.0615524	-0.0083209	0.144806	0.130496	-0.369101	-0.202062	-0.196025	-0.0407442	0.137202	-0.497884	-0.463424	-0.184314	-0.497212	-0.504359	-0.257127	-0.667177	-0.619144	-0.280399	-0.696518	-0.409594	-0.847764	-0.256371	-0.60867	-0.372842	0.221181	0.205307	-0.425258	-0.564778	-0.224559	-0.171507	-0.223729	-0.782456	-0.124925
IMsul	0.065114	-0.227831	-0.372094	-0.328884	-0.333028	-0.379386	-0.321756	-0.318036	-0.44562	-0.436532	-0.149777	0.0374912	-0.406499	-0.390293	-0.283252	-0.573301	0.096185	-0.218035	-0.39655	-0.673269	-0.28957	-0.486473	-0.162933	-0.575056	-0.585277	-0.305047	0.00461468	-0.678306	-0.189362	-0.430128	-0.667177	-0.0775523	-0.0915822	-0.505951	-0.167356	-0.20617	0.114593	-0.317329	-0.292158	-0.515291	-0.0943555	-0.463999	-0.22988	-0.19006	-0.259006	-0.241987	-0.230199	-0.32584	-0.282222
MVISnet_p	0.269541	-0.343084	-0.162453	-0.162559	-0.170943	-0.443108	-0.126899	-0.0254136	-0.133116	-0.394156	0.216067	0.311308	-0.217961	-0.241503	0.101354	-0.387234	0.347995	-0.302388	-0.101882	-0.299788	-0.265248	-0.022189	-0.109525	-0.355492	-0.513582	-0.125521	0.241911	-0.344711	0.0539483	0.0335208	-0.619144	-0.0915822	0.166511	-0.191243	-0.430339	-0.259406	0.084746	0.305493	-0.344631	-0.616271	0.399631	0.0201455	0.318392	0.0971432	-0.056448	-0.180607	-0.199031	0.0101754	-0.481189
PGACcor	-0.375383	-0.336025	-0.322761	-0.447178	-0.553457	-0.326038	-0.250299	-0.57784	-0.482799	-0.263237	-0.517847	-0.264555	0.254511	-0.0312689	-0.605724	-0.0975273	-0.24535	-0.180783	-0.251123	-0.221757	-0.316569	-0.533441	-0.286763	-0.392	-0.367126	0.0138529	-0.203194	-0.511331	-0.430187	-0.0866339	-0.280399	-0.505951	-0.191243	-0.364567	-0.179593	-0.547732	-0.394842	-0.0598896	-0.100428	-0.44595	-0.0189411	-0.357495	-0.00595615	-0.743209	0.0823829	-0.209094	-0.0983423	-0.502087	-0.226799
MVISnet_a	0.307726	-0.558795	0.0255765	-0.219304	-0.322471	-0.555499	-0.265267	-0.207002	-0.184011	-0.347609	0.0766585	0.119529	-0.378644	-0.413555	0.0311923	-0.52094	0.295077	-0.304335	-0.22853	-0.385357	-0.378274	-0.223734	-0.365461	-0.505049	-0.712928	-0.235517	0.172918	-0.715788	-0.337515	-0.405408	-0.696518	-0.167356	-0.430339	-0.179593	0.0878558	-0.533242	-0.0722278	-0.00964589	-0.294455	-0.967431	0.205836	-0.148153	-0.340889	0.00160562	-0.107364	-0.322909	-0.527108	-0.311534	-0.600111
AINS_v_PIsul	-0.00766186	0.347692	-0.564018	-0.343485	-0.305368	-0.355675	-0.109566	-0.377727	0.0261223	-0.487737	-0.421657	-0.153541	-0.317643	-0.347063	-0.350884	-0.47618	-0.362988	-0.16977	-0.606319	-0.766214	0.0205585	-0.017229	-0.111339	-0.759138	-0.169548	-0.139827	-0.203054	-0.409896	-0.239108	-0.244139	-0.409594	-0.20617	-0.259406	-0.547732	-0.533242	0.0750765	-0.0367944	-0.296792	-0.404835	-0.367603	0.109705	-0.503818	-0.195261	-0.427195	-0.501484	-0.0942655	-0.23933	-0.530236	-0.0862406
PRC_d	0.307846	-0.0866241	-0.338787	-0.274636	-0.621963	-0.586486	-0.24117	-0.173828	-0.335998	-0.505244	-0.43111	-0.417172	-0.411931	-0.0828945	-0.485547	-0.155532	0.0463585	0.0646344	-0.401996	-0.667902	-0.495555	-0.461252	-0.00529347	-0.466311	-0.295084	-0.51299	0.142276	-0.715369	-0.671387	-0.187454	-0.847764	0.114593	0.084746	-0.394842	-0.0722278	-0.0367944	-0.00984876	-0.0176562	-0.591713	-0.686191	-0.0630147	-0.190663	-0.0655541	-0.829954	-0.0309669	-0.0995378	-0.126318	-0.597974	-0.624137
LVISnet_a	0.326417	-0.38779	-0.215032	0.00489981	-0.228557	-0.462892	-0.189927	-0.0311666	-0.223887	-0.326414	0.332264	0.511523	-0.173541	-0.214848	0.272488	-0.376218	0.320042	-0.284314	0.119038	-0.126372	-0.079447	-0.210852	-0.333906	-0.350993	-0.290574	-0.376595	0.0170984	-0.494335	0.0855379	-0.118948	-0.256371	-0.317329	0.305493	-0.0598896	-0.00964589	-0.296792	-0.0176562	-0.196927	-0.20958	-0.88043	0.171705	-0.0745146	0.0029903	0.37764	-0.254515	-0.286372	-0.61694	0.0244303	-0.32563
R_MFgyr_p	-0.278837	-0.293147	-0.552364	-0.301111	-0.385649	-0.533924	0.214786	-0.547267	-0.403671	0.19253	-0.440305	-0.202914	0.164435	-0.0514392	-0.31656	-0.207841	-0.0830579	-0.256362	-0.387742	-0.567173	-0.35529	-0.407151	-0.16116	-0.41374	-0.269008	-0.0374178	-0.169798	-0.257182	-0.344462	-0.195412	-0.60867	-0.292158	-0.344631	-0.100428	-0.294455	-0.404835	-0.591713	-0.20958	-0.265004	-0.458003	-0.166994	-0.374755	-0.133002	-0.505262	0.111039	-0.400215	-0.00870026	-0.497788	-0.126344
FUSgyr_l	-0.111541	-0.306708	-0.839679	-0.260524	-0.334958	-0.638154	-0.433829	-0.279398	-0.37114	-0.41263	0.0597464	-0.126108	-0.222524	-0.251995	-0.214358	-0.627226	-0.0902346	-0.326078	-0.36693	-0.406614	-0.154774	-0.442528	-0.134138	-0.431642	-0.500122	-0.473875	-0.874954	-0.577814	-0.330085	-0.478346	-0.372842	-0.515291	-0.616271	-0.44595	-0.967431	-0.367603	-0.686191	-0.88043	-0.458003	-0.41088	-0.328602	-0.273664	-0.772123	0.0857814	-0.484686	-0.451955	-0.531214	-0.259253	-0.393468
ORBcor	0.321877	0.268976	-0.0408579	-0.204273	-0.134403	0.129108	-0.0545262	0.0382032	-0.334241	-0.191116	-0.506115	-0.227637	-0.185109	-0.17167	-0.26186	0.12252	0.00467685	-0.0589831	-0.17493	-0.222799	-0.144354	-0.155729	-0.259969	-0.115133	0.0995301	-0.250543	0.274781	-0.290748	-0.164719	0.107157	0.221181	-0.0943555	0.399631	-0.0189411	0.205836	0.109705	-0.0630147	0.171705	-0.166994	-0.328602	-0.297674	0.110641	0.185189	-0.257795	-0.151305	-0.0491102	-0.270215	0.152897	-0.147914
VMPFcor	-0.198852	-0.0713057	-0.200919	-0.303552	-0.240093	-0.0547954	-0.613419	-0.383227	-0.143693	-0.478708	-0.670805	-0.307137	0.151344	-0.280556	-0.493944	0.190349	-0.152674	-0.142839	-0.259996	0.037544	-0.446181	-0.382212	-0.240239	-0.249495	0.0103828	-0.295921	0.0437326	-0.146672	-0.362091	0.0679125	0.205307	-0.463999	0.0201455	-0.357495	-0.148153	-0.503818	-0.190663	-0.0745146	-0.374755	-0.273664	0.110641	-0.189232	0.0817006	-0.623751	-0.323531	-0.069649	-0.285454	-0.106815	-0.178482
PVISnet_l	0.339296	-0.351161	-0.311769	0.0238372	-0.0615711	-0.419436	0.0327563	-0.0360109	-0.161881	-0.17365	0.283068	0.363448	-0.167602	-0.254594	0.187982	-0.391594	0.380136	-0.338007	-0.00488574	-0.26869	-0.0923553	-0.148887	-0.303064	-0.255952	-0.397091	-0.184002	-0.0780063	-0.42669	0.136576	0.0856564	-0.425258	-0.22988	0.318392	-0.00595615	-0.340889	-0.195261	-0.0655541	0.0029903	-0.133002	-0.772123	0.185189	0.0817006	0.0680612	0.156816	-0.188426	-0.217331	-0.409517	0.138585	-0.343507
L_CERCR2	0.0792159	-0.0548551	-0.397634	0.140885	0.354509	-0.330963	-0.113483	-0.16845	-0.405045	-0.098472	0.219386	0.109399	0.404384	0.343692	0.381071	0.14756	-0.24506	0.18618	-0.665087	-0.341922	-0.244168	-0.168684	0.0797145	-0.32938	0.147498	0.048101	-0.0369495	0.0290787	0.0467558	0.227375	-0.564778	-0.19006	0.0971432	-0.743209	0.00160562	-0.427195	-0.829954	0.37764	-0.505262	0.0857814	-0.257795	-0.623751	0.156816	-0.137117	0.23325	0.018364	0.0345235	-0.0960592	-0.243405
MOTnet_m	-0.120097	-0.424158	0.0418252	-0.143794	-0.0795183	0.0500005	-0.16077	-0.320831	-0.265468	-0.203854	-0.0285893	0.248719	-0.385333	-0.661991	-0.0895571	-0.256863	0.0743178	-0.644323	-0.271718	-0.489696	0.00115251	-0.310387	-0.440028	-0.524794	-0.386593	-0.00967745	0.0231474	-0.487383	0.0756887	-0.34732	-0.224559	-0.259006	-0.056448	0.0823829	-0.107364	-0.501484	-0.0309669	-0.254515	0.111039	-0.484686	-0.151305	-0.323531	-0.188426	0.23325	-0.5875	-0.592274	-0.664061	0.236569	-0.0912245
AUDnet	-0.21046	-0.300098	-0.348691	-0.168264	-0.407868	-0.701204	-0.551053	-0.192974	-0.238972	-0.617199	-0.178082	0.072325	-0.384084	-0.406641	-0.398685	-0.199196	-0.145521	-0.349362	0.060499	-0.321147	-0.0139663	-0.343414	-0.460037	-0.318588	-0.221347	-0.576353	-0.201886	-0.630248	-0.309925	-0.277646	-0.171507	-0.241987	-0.180607	-0.209094	-0.322909	-0.0942655	-0.0995378	-0.286372	-0.400215	-0.451955	-0.0491102	-0.069649	-0.217331	0.018364	-0.592274	-0.0853578	-0.676135	-0.401958	-0.509958
PCsul	-0.0335205	-0.34735	-0.575409	-0.158432	-0.355211	-0.490091	-0.0833554	-0.350856	-0.340181	-0.231382	-0.10595	0.00315037	-0.483314	-0.538404	-0.267611	-0.795934	0.0860629	-0.548408	-0.249174	-0.521524	0.219849	-0.421679	-0.275353	-0.446248	-0.714813	-0.467936	-0.384028	-0.506925	-0.332588	-0.497494	-0.223729	-0.230199	-0.199031	-0.0983423	-0.527108	-0.23933	-0.126318	-0.61694	-0.00870026	-0.531214	-0.270215	-0.285454	-0.409517	0.0345235	-0.664061	-0.676135	-0.598918	-0.405462	-0.079261
CER9	-0.398312	-0.356062	-0.644885	-0.231864	-0.229449	-0.392748	-0.478852	0.0746332	-0.118498	-0.559236	-0.0579271	0.188612	-0.503203	-0.258954	-0.28769	-0.191264	-0.0880839	-0.280934	-0.461785	-0.498323	-0.452889	0.0847833	-0.498593	-0.204781	-0.194723	-0.195794	-0.0481619	-0.146072	-0.203721	0.183592	-0.782456	-0.32584	0.0101754	-0.502087	-0.311534	-0.530236	-0.597974	0.0244303	-0.497788	-0.259253	0.152897	-0.106815	0.138585	-0.0960592	0.236569	-0.401958	-0.405462	-0.248053	-0.807503
R_IPsul_PORB	0.0278123	-0.356023	-0.462462	-0.399346	-0.58263	-0.441573	0.105015	-0.166966	-0.349647	0.17515	-0.0175847	-0.117371	-0.0435071	-0.113997	-0.450586	-0.273457	0.0277381	-0.2597	-0.20397	-0.252316	-0.105173	-0.386466	-0.187111	-0.264238	-0.301801	-0.395414	-0.549294	-0.281378	-0.42261	-0.21771	-0.124925	-0.282222	-0.481189	-0.226799	-0.600111	-0.0862406	-0.624137	-0.32563	-0.126344	-0.393468	-0.147914	-0.178482	-0.343507	-0.243405	-0.0912245	-0.509958	-0.079261	-0.807503	-0.655433
VLPFcor	0.162385	0.160891	-0.264666	-0.04004	-0.167642	-0.0401137	0.143675	0.130419	-0.269509	-0.0167101	-0.319114	-0.0973844	0.048066	-0.154905	-0.374492	-0.0185433	-0.0418986	0.0810504	-0.204074	-0.339002	0.0528176	-0.279608	0.0534455	-0.237714	-0.0319172	-0.113632	0.102612	-0.385989	-0.133404	-0.346644	0.227543	-0.067473	0.0940124	-0.00045097	0.146779	-0.261118	-0.0914251	-0.0315426	0.0377057	-0.373723	-0.068365	-0.125612	-0.0470577	-0.144281	-0.184229	0.0275193	-0.186162	-0.346132	-0.0399611
AINS_d	0.0193952	-0.15126	-0.207712	-0.196609	-0.319393	-0.179078	0.0550945	-0.0700982	-0.134813	-0.447944	0.109305	0.137284	-0.236898	-0.255452	-0.190071	-0.282161	-0.0335837	-0.0145508	-0.118659	-0.296934	0.148448	-0.268765	-0.172599	-0.338792	-0.231025	-0.180379	-0.308264	-0.28178	-0.158778	-0.273739	-0.170139	-0.0872323	-0.244954	-0.288767	-0.237277	0.0867215	0.0310538	-0.329745	-0.128515	-0.192805	0.0995184	-0.222038	-0.238335	0.106864	-0.275379	-0.338923	-0.203759	-0.496266	-0.212737
DMPFcor_a	-0.237885	-0.18085	-0.358689	-0.233716	-0.338332	-0.291351	-0.196949	-0.538959	-0.313503	-0.218522	-0.594394	-0.14463	0.212507	-0.126296	-0.400955	-0.130155	-0.123685	-0.205396	-0.65826	-0.43555	-0.481485	-0.327875	-0.143069	-0.490565	-0.186162	-0.118762	-0.046352	-0.329026	-0.231739	-0.0786159	-0.132798	-0.468187	-0.0825632	-0.301493	-0.239205	-0.599786	-0.367338	-0.0265446	-0.234014	-0.389896	-0.237571	-0.438869	0.144355	-0.653868	-0.0566913	-0.220585	-0.161525	-0.287391	-0.119488
MFgyr_a	-0.416019	-0.406924	-0.457608	-0.31706	-0.533999	-0.624883	-0.00761796	-0.325171	-0.711891	-0.139948	-0.429959	-0.271409	0.0199069	-0.323917	-0.4249	-0.493903	-0.143953	-0.413476	-0.234094	-0.376246	-0.0236606	-0.405057	-0.370545	-0.518737	-0.432103	-0.0404968	-0.177803	-0.301226	-0.478419	-0.113656	-0.067603	-0.265985	0.049677	-0.396598	-0.205203	-0.413837	-0.0679865	-0.138409	0.306099	-0.382176	-0.233647	-0.39319	0.182301	-0.552979	0.0102753	-0.407322	-0.0322637	-0.593503	0.255378
R_IFsul	-0.229513	-0.766864	-0.721163	-0.35772	-0.378617	-0.557738	-0.135106	-0.109224	-0.307084	0.0986389	0.303133	0.285222	8.55555e-05	-0.326826	0.109416	-0.499971	-0.0301914	-0.546731	-0.162349	-0.111014	-0.189542	-0.31079	-0.619995	-0.196993	-0.318443	-0.485914	-0.791943	-0.142102	-0.347596	-0.222917	-0.0467478	-0.525145	-0.465877	0.0227636	-0.7585	-0.419441	-0.813706	-0.5361	0.134428	-0.54929	-0.119663	0.0620044	-0.328207	0.287614	-0.384421	-0.653061	-0.527963	-0.749596	-0.724941
FP_l	0.141512	-0.00138796	-0.189624	-0.189588	-0.280227	-0.33332	0.155204	0.0983365	-0.20585	0.163476	-0.531019	-0.133708	0.309989	-0.0518467	-0.378886	-0.0524038	0.0834514	-0.164342	-0.393676	-0.243687	-0.230963	-0.0803893	-0.0771615	-0.279261	0.0873252	0.00279266	0.0674131	0.0141394	-0.373918	-0.0170657	0.247807	-0.0532079	0.115904	-0.593888	0.0268276	-0.124358	-0.208761	-0.0394048	-0.114954	-0.234786	-0.0124372	-0.193902	0.112741	-0.576586	0.201234	-0.163922	0.0490052	-0.476999	0.096832
MOTnet_dl	-0.246635	-0.602776	-0.222765	-0.248272	-0.0573322	-0.152043	-0.282489	-0.347892	-0.198927	-0.355371	0.0295889	0.221235	-0.442452	-0.626894	0.015801	-0.515373	-0.129949	-0.796174	-0.381887	-0.535163	-0.0282532	-0.267542	-0.604417	-0.447788	-0.564504	-0.196053	-0.211009	-0.442609	0.0288091	-0.374032	-0.412461	-0.543619	-0.158678	-0.0742968	-0.434406	-0.51601	-0.291594	-0.469138	-0.00984577	-0.578388	-0.19473	-0.356465	-0.246467	0.263584	-0.692062	-0.668137	-0.695955	-0.141722	-0.278643
DVIS	0.393597	-0.315359	-0.38504	-0.100022	-0.60092	-0.443642	-0.572291	-0.0258024	-0.0991464	-0.377409	-0.0768791	-0.0327925	-0.387421	-0.223838	-0.350119	0.0270114	0.341307	-0.210247	0.0173687	-0.286091	-0.540253	-0.225939	-0.52544	-0.13044	-0.0132605	-0.603382	-0.570568	-0.354946	-0.607971	-0.196668	-0.359372	-0.459532	-0.309967	-0.0994494	-0.548704	-0.135061	-0.312977	-0.344063	-0.291923	-0.981411	0.032206	0.367096	-0.348146	-0.224547	-0.174381	-0.324282	-0.648316	-0.397657	-0.750345
POsul	0.205996	-0.170163	-0.0409742	-0.0757896	-0.417642	-0.581124	-0.446786	-0.426022	-0.101313	-0.308575	-0.375064	0.0132045	-0.0638753	-0.0636184	-0.0941236	-0.000896839	0.0137342	0.0155132	-0.0988583	0.0106513	-0.471936	-0.200987	-0.107783	-0.195717	-0.44648	-0.195435	0.137625	-0.466977	-0.413881	-0.409328	-0.159062	-0.143268	-0.0506988	-0.32435	-0.0752268	-0.505686	-0.114505	0.174671	-0.15992	-0.680343	0.0963019	-0.125001	-0.142804	-0.237794	0.0567896	0.0497904	-0.349291	-0.461434	-0.330364
LVISnet_p	0.265428	-0.281902	-0.376748	0.0626381	-0.093384	-0.41423	-0.273225	-0.00576222	-0.213618	-0.344226	0.281899	0.317129	-0.199645	-0.193623	0.146691	-0.288231	0.225971	-0.305698	-0.0222971	-0.348131	-0.190302	-0.182546	-0.337061	-0.216696	-0.161939	-0.164105	-0.695438	-0.372753	-0.00106811	-0.0992668	-0.361913	-0.389687	-0.12676	-0.0444664	-0.446568	-0.241251	-0.0952867	-0.622747	-0.0907862	-0.592613	0.152258	0.120385	-0.352223	0.263895	-0.25155	-0.298736	-0.554484	0.140456	-0.379558
SMOTcor	-0.0849082	-0.493835	-0.239223	-0.0533325	-0.254074	-0.474724	-0.080215	-0.516078	-0.346412	-0.161052	0.167852	0.166019	-0.0751699	-0.461815	-0.173894	-0.380389	0.0503617	-0.60765	-0.221778	-0.379606	0.175061	-0.325068	-0.444362	-0.567868	-0.5034	-0.0337431	0.0652459	-0.434728	-0.0922666	-0.031617	-0.0871484	-0.272557	0.0932485	-0.0207492	-0.176664	-0.351806	-0.110273	-0.176599	0.224937	-0.304469	-0.171023	-0.430761	0.0372897	0.274748	-0.23263	-0.592974	-0.43412	-0.120373	0.0168196
L_SFgyr_a	-0.40596	-0.353813	-0.675059	-0.226011	-0.140694	-0.512597	0.0324735	-0.665485	-0.457421	-0.0796233	-0.533895	-0.235272	0.189708	-0.201198	-0.329837	-0.281589	-0.255837	-0.423658	-0.648169	-0.696455	-0.311079	-0.466967	-0.20211	-0.632245	-0.412996	-0.0277475	-0.0904112	-0.465536	-0.242782	-0.178552	-0.24102	-0.394034	-0.176569	-0.223028	-0.216517	-0.75601	-0.526346	-0.164551	0.0702664	-0.483335	-0.320868	-0.544075	-0.00806094	-0.328528	-0.159059	-0.403359	-0.16752	-0.292058	-0.0707814
SPlob	0.0130031	-0.44079	-0.324589	-0.0947283	-0.415228	-0.353429	-0.326896	-0.26821	-0.339417	-0.213987	-0.0277536	0.0168192	-0.287262	-0.733909	-0.293536	-0.469774	0.250642	-0.662009	-0.177756	-0.453823	-0.0551822	-0.39056	-0.395588	-0.615273	-0.513027	-0.470097	-0.00497759	-0.490446	-0.336231	-0.335751	-0.290465	-0.184551	-0.0296871	-0.0322482	-0.271774	-0.382043	0.226334	-0.45559	-0.049128	-0.566752	-0.163996	-0.211557	-0.254055	-0.134411	-0.671374	-0.672624	-0.643584	-0.156843	-0.0432453
L_IPsul_MFgyr_p	-0.163173	-0.402702	-0.791602	-0.262823	-0.588401	-0.626852	-0.288905	-0.394165	-0.234934	-0.153789	-0.2491	-0.30205	0.0839567	-0.295302	-0.524858	-0.357721	-0.186048	-0.434319	-0.19778	-0.0963687	-0.334523	-0.392266	-0.463967	-0.321938	-0.281816	-0.579877	-0.421541	-0.239805	-0.564094	-0.387606	0.174488	-0.580406	-0.405107	-0.0268972	-0.626551	-0.471591	-0.754522	-0.422716	-0.0343229	-0.492148	-0.309196	0.0568341	-0.415529	-0.121488	-0.38191	-0.546489	-0.594807	-0.606749	-0.209098
MTgyr_p	-0.321288	-0.3313	-0.532384	-0.28552	-0.294842	-0.520675	-0.677271	-0.349433	-0.441346	-0.475748	-0.165657	-0.0204577	0.0901461	-0.23573	-0.263543	-0.257942	-0.374787	-0.33642	-0.180297	-0.222463	-0.356877	-0.477519	-0.44065	-0.316924	-0.169496	-0.5996	-0.455288	-0.572822	-0.311088	-0.433505	-0.0776984	-0.594393	-0.339772	-0.439907	-0.51326	-0.985388	-0.702377	-0.392113	-0.47854	-0.524289	-0.381984	-0.200406	-0.354848	-0.0699527	-0.400357	-0.327695	-0.616189	-0.38968	-0.411951
[truncated: 15 more columns]

## Sheet: 3_22q11.2Del
Table S1.3 Effect of the 22q11.2 deletion on 2080 connections. Each value is the Beta estimate (z-scored) of the deletion control contrast.
	PUT	PINS_v	CERVM	THAL	CER7ab	CER5	ACcor_d	CAUDNH_NACC	TP	DMPFcor_p	R_CERCR2	CERCR1	L_IFsul	MOTnet_vl	CER7b	FUSgyr_m	CAUDN	PINS_d	PCcor_PRC	L_IPlob	PCcor_d	ITgyr	SMgyr	MTgyr_a	AMY_HIPP	FEF	VISnet_md	OCCTgyr_l	CER6	PVISnet_m	R_IPlob	IMsul	MVISnet_p	PGACcor	MVISnet_a	AINS_v_PIsul	PRC_d	LVISnet_a	R_MFgyr_p	FUSgyr_l	ORBcor	VMPFcor	PVISnet_l	L_CERCR2	MOTnet_m	AUDnet	PCsul	CER9	R_IPsul_PORB
PUT	-0.587905	-0.137755	-0.220823	0.279523	-0.254205	-0.320674	-0.24115	-0.875513	-0.141357	-0.161715	-0.324158	-0.288891	0.2798	0.434714	-0.18238	-0.32714	-0.786213	0.0274042	-0.119205	-0.0768295	-0.415758	0.156917	0.151381	-0.145826	-0.171689	0.252174	-0.281672	0.168112	-0.450833	-0.0984457	0.114419	-0.0354984	-0.567942	-0.567483	-0.349849	-0.394812	0.0111993	-0.0862367	-0.150146	0.178958	-0.315111	-0.583001	-0.382004	-0.316615	0.384581	0.055708	0.391318	-0.70278	-0.109334
PINS_v	-0.137755	-0.749508	-0.187219	0.267629	-0.371988	-0.112663	-0.519488	-0.938298	-0.469685	-0.233694	-0.438662	-0.365716	0.201938	-0.179604	-0.358794	-0.402747	-0.337225	-0.537364	-0.0446872	-0.0470964	-0.184761	-0.175596	-0.34836	-0.345663	-0.570189	-0.0152429	-0.218839	-0.213703	-0.481924	-0.609344	0.169697	-0.175786	-0.656885	-0.537426	-0.453178	-0.424787	-0.045003	-0.319786	-0.0115004	-0.0602168	-0.511813	-0.561505	-0.661895	-0.256274	-0.145277	-0.260573	-0.124601	-0.115266	-0.0494842
CERVM	-0.220823	-0.187219	-0.760712	0.0415248	-0.702476	-0.22923	-0.365298	-0.889528	-0.510172	-0.121764	-0.240989	-0.114743	0.00392202	-0.330176	-0.624656	-1.04854	0.0185767	-0.19846	-0.412825	0.0974218	-0.826456	-0.23373	-0.0694951	-0.223878	-0.327983	-0.622053	-0.61751	-0.207576	-0.428452	0.0294903	0.165055	-0.661601	-0.00843701	-0.131614	-0.638782	-0.29575	-0.433079	-0.321463	-0.138443	-0.00293627	-0.451426	-0.364617	0.0824284	-0.234619	-0.845912	-0.207476	-0.543149	-0.552866	0.0223936
THAL	0.279523	0.267629	0.0415248	-0.320714	-0.441578	-0.138391	-0.40464	-0.865812	-0.259708	-0.279086	-0.372183	-0.143383	0.469045	0.765165	-0.32835	-0.189859	-0.512732	0.366805	-0.0453894	0.0974806	-0.755452	0.0952953	0.483595	0.076526	-0.120255	0.25093	-0.0260307	0.228609	-0.246381	0.188569	0.35117	0.043443	-0.317898	-0.613206	0.173095	-0.320375	0.0244101	0.147118	-0.229566	0.302453	-0.175122	-0.394883	0.0644009	-0.301359	0.496407	0.441497	0.4046	-0.747666	0.071372
CER7ab	-0.254205	-0.371988	-0.702476	-0.441578	-0.116881	-0.884732	-0.203229	-0.402929	-0.688849	0.019134	-0.550518	-0.434207	0.0978219	0.019927	-0.0336291	-0.724131	-0.123029	-0.176838	-0.243882	-0.127157	-0.233716	-0.144689	-0.116056	-0.262438	-0.750608	0.0295858	-0.35965	-0.362474	-1.02732	-0.127884	0.223281	-0.212515	0.0869591	-0.338361	-0.339232	-0.338426	-0.415963	-0.433107	-0.0641093	-0.377763	-0.668972	-0.877374	-0.131028	-0.294744	0.084641	-0.130711	0.213859	-0.796727	0.213674
CER5	-0.320674	-0.112663	-0.22923	-0.138391	-0.884732	-0.515875	-0.369826	-0.644553	-0.514228	-0.372229	-0.0278058	0.00196196	-0.149426	-0.0576877	-0.738283	-0.628661	-0.22973	0.138149	-0.331153	-0.127005	-0.532316	-0.328646	-0.193142	-0.102445	-0.169589	-0.49496	-0.179258	-0.362796	0.127656	-0.0764391	-0.111569	-0.345504	0.255404	-0.112951	0.0697438	-0.299345	-0.325155	0.229714	-0.410394	-0.218849	-0.568216	-0.420635	0.226468	-0.343374	-0.352199	-0.0958847	-0.381848	-0.753401	-0.154322
ACcor_d	-0.24115	-0.519488	-0.365298	-0.40464	-0.203229	-0.369826	-0.88059	-0.855671	-0.819383	-0.0681144	-0.53352	-0.484877	0.301371	0.313456	-0.134075	-0.597452	-0.578284	-0.0598853	-0.722564	-0.632635	-0.732637	-0.425435	0.178102	-0.702597	-0.896518	0.314562	-0.40408	-0.298146	-0.607843	-0.540935	-0.36773	-0.229591	-0.889678	-0.803977	-0.517704	-0.973117	-0.281945	-0.474729	-0.448796	-0.0885138	-0.47751	-0.800486	-0.751879	-0.495093	0.14284	-0.261106	0.332007	-0.627836	0.0874652
CAUDNH_NACC	-0.875513	-0.938298	-0.889528	-0.865812	-0.402929	-0.644553	-0.855671	-0.380077	-0.561711	-0.397689	-0.595517	-0.22869	-0.0515092	-0.493192	-0.304527	-0.731796	-0.458074	-0.734507	-0.436019	0.189733	-0.893285	-0.54568	-0.316025	-0.645475	-1.64387	-0.312573	-0.272608	-0.222206	-0.54418	0.00763078	0.103505	-0.507768	0.0141014	-1.01071	-0.392401	-0.978267	-0.0546887	-0.547508	-0.173389	-0.20699	-0.209742	-0.848703	-0.100045	0.114319	-0.374235	-0.34984	-0.16067	-0.417854	0.0764495
TP	-0.141357	-0.469685	-0.510172	-0.259708	-0.688849	-0.514228	-0.819383	-0.561711	-0.0409739	-0.878044	-0.718351	-0.496982	-0.556269	-0.425596	-0.62659	-0.450653	-0.525955	-0.581273	-0.212086	-0.427863	-0.365651	-0.180045	-0.307787	-0.393176	-0.425309	-0.252935	-0.428666	-0.694354	-0.858151	-0.520437	-0.447938	-0.21685	-0.496613	-0.938532	-0.414673	-0.929002	-0.162756	-0.462549	-0.528088	-0.581175	-0.573215	-0.747079	-0.565212	-0.539721	-0.302399	-0.814064	-0.33062	-0.592489	-0.740767
DMPFcor_p	-0.161715	-0.233694	-0.121764	-0.279086	0.019134	-0.372229	-0.0681144	-0.397689	-0.878044	-0.455725	-0.586346	-0.381786	0.225844	0.272599	-0.128227	-0.326983	-0.178717	-0.0365029	-0.556087	-0.741648	-0.224177	-0.746796	0.221268	-0.894601	-0.656364	0.44092	0.158255	-0.343502	-0.349681	-0.413722	-0.630163	0.00631122	-0.0806632	-0.573113	0.106577	-0.776646	-0.132285	-0.0218893	-0.4646	-0.229684	-0.749949	-0.707108	-0.17888	-0.581355	0.262022	-0.18663	0.291764	-0.596337	-0.103374
R_CERCR2	-0.324158	-0.438662	-0.240989	-0.372183	-0.550518	-0.0278058	-0.53352	-0.595517	-0.718351	-0.586346	0.157436	-0.267362	-0.502521	-0.436906	-0.747147	-0.340323	-0.434926	-0.38704	-0.0992932	-0.237251	-0.316331	-0.820361	-0.306132	-0.466446	-0.495102	-0.777636	-0.0479274	-0.727189	-0.341988	-0.173332	-0.241035	-0.390807	0.186595	-0.520245	-0.0674182	-0.470488	-0.0991747	-0.0119454	-0.546632	-0.598591	-0.861296	-0.750372	0.188949	-0.592442	-0.415648	-0.396087	-0.367905	-0.261962	-0.396149
CERCR1	-0.288891	-0.365716	-0.114743	-0.143383	-0.434207	0.00196196	-0.484877	-0.22869	-0.496982	-0.381786	-0.267362	-0.38955	-0.0626147	-0.225503	-0.438413	-0.157522	-0.0975041	-0.354895	0.221901	0.26988	-0.298422	-0.509051	-0.216697	-0.0294593	-0.403736	-0.335195	0.137466	-0.502693	-0.219373	-0.296025	0.0809811	-0.177291	0.414084	-0.346115	0.158189	-0.0912927	-0.0901863	-0.0787175	-0.0175868	-0.409814	-0.448196	-0.43163	0.303944	-0.207965	-0.0965671	-0.0120662	-0.201534	0.114343	-0.148177
L_IFsul	0.2798	0.201938	0.00392202	0.469045	0.0978219	-0.149426	0.301371	-0.0515092	-0.556269	0.225844	-0.502521	-0.0626147	-0.512175	-0.195933	-0.211242	-0.0860744	0.21489	-0.250478	-0.0751476	-0.17124	0.164413	-0.252824	-0.120403	-0.252026	-0.150325	-0.385606	0.20204	-0.106531	0.00448684	-0.0810097	-0.0246246	0.166214	0.261699	0.250839	0.204632	-0.0419588	0.00576406	0.130099	0.143409	-0.162204	-0.180447	-0.0934397	0.262852	-0.119341	-0.295055	-0.130513	-0.275153	-0.01511	0.0686543
MOTnet_vl	0.434714	-0.179604	-0.330176	0.765165	0.019927	-0.0576877	0.313456	-0.493192	-0.425596	0.272599	-0.436906	-0.225503	-0.195933	-0.369117	-0.132314	-0.667308	-0.00679197	-0.2571	-0.313768	-0.687437	-0.125653	-0.393725	-0.0700079	-0.680605	-0.796182	-0.16463	-0.292193	-0.420649	-0.0784212	-0.280556	-0.314675	-0.139026	-0.124992	-0.335888	-0.25174	-0.448787	-0.394709	-0.0818906	-0.385009	-0.210696	-0.577591	-0.762674	-0.399042	-0.146816	-0.308319	-0.514468	-0.235069	-0.283541	-0.0139942
CER7b	-0.18238	-0.358794	-0.624656	-0.32835	-0.0336291	-0.738283	-0.134075	-0.304527	-0.62659	-0.128227	-0.747147	-0.438413	-0.211242	-0.132314	-0.583579	-0.649965	-0.205842	-0.159989	-0.171443	-0.275871	-0.321296	-0.215024	-0.237995	-0.222771	-0.580212	-0.00777526	-0.240907	-0.514707	-0.920224	-0.0109282	-0.118373	-0.132495	0.213564	-0.410599	-0.294979	-0.429688	-0.0989187	-0.31012	-0.197195	-0.535496	-0.679242	-0.721662	0.0313372	-0.514959	0.156205	-0.350343	0.0256219	-0.753641	-0.302173
FUSgyr_m	-0.32714	-0.402747	-1.04854	-0.189859	-0.724131	-0.628661	-0.597452	-0.731796	-0.450653	-0.326983	-0.340323	-0.157522	-0.0860744	-0.667308	-0.649965	-0.574588	-0.379459	-0.635092	-0.0697348	0.000182994	-0.198945	-0.244333	-0.575741	-0.302809	-0.282202	-0.734847	0.400147	-0.174062	-0.332341	-0.16869	0.146586	-0.377637	0.268003	-0.347022	0.131611	-0.326564	-0.210847	0.0605065	-0.172543	0.362762	-0.194552	-0.277463	0.118875	-0.168662	-1.05086	-0.454665	-0.732305	-0.198527	-0.0173247
CAUDN	-0.786213	-0.337225	0.0185767	-0.512732	-0.123029	-0.22973	-0.578284	-0.458074	-0.525955	-0.178717	-0.434926	-0.0975041	0.21489	-0.00679197	-0.205842	-0.379459	-0.667945	-0.316893	-0.333354	-0.0599581	-0.874692	-0.19856	-0.0502214	-0.363389	-0.45333	0.0543448	-0.270434	0.254591	-0.310564	-0.0588106	-0.0565518	-0.313134	-0.319829	-0.425033	-0.498346	-0.606586	0.0374045	-0.310927	-0.184757	-0.00754304	-0.0263558	-0.459649	-0.0260313	-0.249336	0.169852	0.0585261	0.222203	-0.550467	-0.0349999
PINS_d	0.0274042	-0.537364	-0.19846	0.366805	-0.176838	0.138149	-0.0598853	-0.734507	-0.581273	-0.0365029	-0.38704	-0.354895	-0.250478	-0.2571	-0.159989	-0.635092	-0.316893	-0.42261	-0.207846	-0.317167	-0.280085	-0.352067	-0.158542	-0.600929	-0.668926	-0.161148	-0.457612	-0.325508	-0.245891	-0.450006	0.00467182	-0.172874	-0.634577	-0.405371	-0.692881	-0.545823	-0.239574	-0.395055	-0.258506	-0.166811	-0.519002	-0.684374	-0.676478	-0.228333	-0.0420498	-0.595838	-0.157709	-0.285657	0.0172609
PCcor_PRC	-0.119205	-0.0446872	-0.412825	-0.0453894	-0.243882	-0.331153	-0.722564	-0.436019	-0.212086	-0.556087	-0.0992932	0.221901	-0.0751476	-0.313768	-0.171443	-0.0697348	-0.333354	-0.207846	-0.273151	0.42257	-0.507453	-0.0476792	-0.0457182	0.131089	-0.0195936	-0.244552	-0.174718	0.113698	-0.391654	-0.11913	0.0676375	-0.0527931	0.024703	-0.913903	0.0194037	-0.251086	0.30011	0.0178944	-0.0566948	0.0255992	-0.453786	-0.537197	0.118638	0.11735	-0.0253122	-0.0660046	-0.195956	-0.237405	-0.0130902
L_IPlob	-0.0768295	-0.0470964	0.0974218	0.0974806	-0.127157	-0.127005	-0.632635	0.189733	-0.427863	-0.741648	-0.237251	0.26988	-0.17124	-0.687437	-0.275871	0.000182994	-0.0599581	-0.317167	0.42257	-0.257497	-0.180808	-0.492907	-0.152741	0.327439	0.166437	-0.393685	-0.00225089	0.0808123	-0.0609075	0.0671078	-0.348628	-0.0369523	0.281501	-0.406534	0.105576	-0.0454829	0.364796	0.0707694	-0.250903	-0.083287	-0.158506	0.109264	0.408082	0.139378	-0.12707	-0.142702	-0.305735	0.0374165	-0.202864
PCcor_d	-0.415758	-0.184761	-0.826456	-0.755452	-0.233716	-0.532316	-0.732637	-0.893285	-0.365651	-0.224177	-0.316331	-0.298422	0.164413	-0.125653	-0.321296	-0.198945	-0.874692	-0.280085	-0.507453	-0.180808	-0.949066	-0.201522	-0.0730049	-0.107018	-0.2637	0.1062	-0.0952316	-0.111137	-0.505828	-0.0561572	-0.351523	-0.0520097	-0.145483	-0.939343	-0.0487535	-0.433454	-0.179634	-0.117709	-0.281654	0.0323902	-0.780582	-0.911283	-0.0366485	-0.291372	0.109095	-0.228585	0.244309	-0.57226	-0.0130718
ITgyr	0.156917	-0.175596	-0.23373	0.0952953	-0.144689	-0.328646	-0.425435	-0.54568	-0.180045	-0.746796	-0.820361	-0.509051	-0.252824	-0.393725	-0.215024	-0.244333	-0.19856	-0.352067	-0.0476792	-0.492907	-0.201522	-0.234561	-0.203636	-0.411714	-0.179738	0.0435828	-0.374939	-0.442694	-0.693651	-0.198943	-0.320915	-0.0985414	-0.0986498	-0.993136	-0.377802	-0.546366	0.0100431	-0.224282	-0.443464	-0.482129	-0.672971	-0.700727	-0.217329	-0.423872	-0.0452926	-0.485525	-0.0273865	-0.0865006	-0.436535
SMgyr	0.151381	-0.34836	-0.0694951	0.483595	-0.116056	-0.193142	0.178102	-0.316025	-0.307787	0.221268	-0.306132	-0.216697	-0.120403	-0.0700079	-0.237995	-0.575741	-0.0502214	-0.158542	-0.0457182	-0.152741	-0.0730049	-0.203636	-0.648459	-0.119823	-0.476503	-0.151097	-0.221151	-0.304361	-0.26921	-0.160872	-0.00988188	-0.0852738	-0.197061	0.0148621	-0.19394	-0.137084	-0.253326	-0.240043	-0.129133	-0.292368	-0.332105	-0.37871	-0.296506	-0.231645	0.0473715	-0.0245157	-0.235396	-0.284282	0.00766972
MTgyr_a	-0.145826	-0.345663	-0.223878	0.076526	-0.262438	-0.102445	-0.702597	-0.645475	-0.393176	-0.894601	-0.466446	-0.0294593	-0.252026	-0.680605	-0.222771	-0.302809	-0.363389	-0.600929	0.131089	0.327439	-0.107018	-0.411714	-0.119823	-0.316269	-0.376607	-0.283537	-0.306007	-0.346785	-0.326591	-0.329708	0.0268252	-0.033506	-0.0831619	-0.912525	-0.332013	-0.560723	0.427993	-0.343427	-0.29135	-0.249092	-0.502734	-0.645339	-0.103653	0.041631	-0.18196	-0.559512	-0.181369	0.113769	-0.280256
AMY_HIPP	-0.171689	-0.570189	-0.327983	-0.120255	-0.750608	-0.169589	-0.896518	-1.64387	-0.425309	-0.656364	-0.495102	-0.403736	-0.150325	-0.796182	-0.580212	-0.282202	-0.45333	-0.668926	-0.0195936	0.166437	-0.2637	-0.179738	-0.476503	-0.376607	-0.476613	-0.245022	-0.46854	-0.447446	-0.651701	-0.398961	0.303683	-0.38169	-0.240284	-1.25466	-0.591112	-0.987757	-0.189833	-0.403909	-0.186881	-0.121482	-0.878205	-0.88198	-0.336979	-0.275276	-0.592863	-0.803782	-0.375607	0.0214975	-0.313434
FEF	0.252174	-0.0152429	-0.622053	0.25093	0.0295858	-0.49496	0.314562	-0.312573	-0.252935	0.44092	-0.777636	-0.335195	-0.385606	-0.16463	-0.00777526	-0.734847	0.0543448	-0.161148	-0.244552	-0.393685	0.1062	0.0435828	-0.151097	-0.283537	-0.245022	-0.653813	-0.122737	-0.535544	-0.409485	-0.248355	-0.183096	-0.230727	0.00850575	-0.0181988	-0.341618	-0.0381733	-0.749824	-0.551967	-0.178716	-0.519059	-0.438721	-0.461997	-0.231344	-0.241364	0.154559	-0.23172	-0.246253	-0.279197	-0.164568
VISnet_md	-0.281672	-0.218839	-0.61751	-0.0260307	-0.35965	-0.179258	-0.40408	-0.272608	-0.428666	0.158255	-0.0479274	0.137466	0.20204	-0.292193	-0.240907	0.400147	-0.270434	-0.457612	-0.174718	-0.00225089	-0.0952316	-0.374939	-0.221151	-0.306007	-0.46854	-0.122737	-0.521979	-0.0459242	-0.16334	0.28669	0.186904	0.00164417	0.0579879	-0.289926	-0.159157	-0.109677	-0.0955015	0.270602	0.0138499	0.5747	-0.117675	-0.450533	0.363146	0.030204	-0.685697	-0.184064	-0.178134	-0.0322723	0.32611
OCCTgyr_l	0.168112	-0.213703	-0.207576	0.228609	-0.362474	-0.362796	-0.298146	-0.222206	-0.694354	-0.343502	-0.727189	-0.502693	-0.106531	-0.420649	-0.514707	-0.174062	0.254591	-0.325508	0.113698	0.0808123	-0.111137	-0.442694	-0.304361	-0.346785	-0.447446	-0.535544	-0.0459242	-0.459591	-0.633711	-0.196049	0.170802	-0.0149302	0.347348	-0.345059	-0.0529961	-0.363256	-0.0573236	-0.187088	-0.0381888	-0.519595	-0.485611	-0.394214	0.192014	-0.203115	-0.293444	-0.10646	-0.4544	-0.145067	-0.358435
CER6	-0.450833	-0.481924	-0.428452	-0.246381	-1.02732	0.127656	-0.607843	-0.54418	-0.858151	-0.349681	-0.341988	-0.219373	0.00448684	-0.0784212	-0.920224	-0.332341	-0.310564	-0.245891	-0.391654	-0.0609075	-0.505828	-0.693651	-0.26921	-0.326591	-0.651701	-0.409485	-0.16334	-0.633711	-0.147854	-0.132467	0.0803315	-0.423762	0.331218	-0.300342	-0.0123708	-0.45338	-0.453964	0.0876462	-0.215843	-0.341235	-0.623341	-0.683704	0.325531	-0.394048	-0.262392	-0.0196799	-0.211175	-0.394182	0.0370043
PVISnet_m	-0.0984457	-0.609344	0.0294903	0.188569	-0.127884	-0.0764391	-0.540935	0.00763078	-0.520437	-0.413722	-0.173332	-0.296025	-0.0810097	-0.280556	-0.0109282	-0.16869	-0.0588106	-0.450006	-0.11913	0.0671078	-0.0561572	-0.198943	-0.160872	-0.329708	-0.398961	-0.248355	0.28669	-0.196049	-0.132467	-0.796414	0.0163644	0.0080815	-0.0219077	-0.715176	0.0316771	-0.280862	-0.0635657	-0.31146	-0.191917	-0.0061818	-0.326669	-0.452125	-0.479532	0.0237852	-0.240078	-0.324744	-0.0196939	0.0532966	-0.0156664
R_IPlob	0.114419	0.169697	0.165055	0.35117	0.223281	-0.111569	-0.36773	0.103505	-0.447938	-0.630163	-0.241035	0.0809811	-0.0246246	-0.314675	-0.118373	0.146586	-0.0565518	0.00467182	0.0676375	-0.348628	-0.351523	-0.320915	-0.00988188	0.0268252	0.303683	-0.183096	0.186904	0.170802	0.0803315	0.0163644	-0.514814	0.0480554	0.329084	-0.449677	0.328239	-0.0390187	0.437773	0.288147	-0.276061	0.0451432	-0.0252554	-0.0464434	0.479639	0.0288882	0.0288788	0.219281	-0.221035	-0.0279421	-0.215373
IMsul	-0.0354984	-0.175786	-0.661601	0.043443	-0.212515	-0.345504	-0.229591	-0.507768	-0.21685	0.00631122	-0.390807	-0.177291	0.166214	-0.139026	-0.132495	-0.377637	-0.313134	-0.172874	-0.0527931	-0.0369523	-0.0520097	-0.0985414	-0.0852738	-0.033506	-0.38169	-0.230727	0.00164417	-0.0149302	-0.423762	0.0080815	0.0480554	-0.553471	0.0580914	-0.620667	-0.104373	-0.192791	-0.346062	-0.20151	-0.13292	0.0449286	-0.396036	-0.659307	0.0468261	-0.102389	-0.1921	0.0938867	-0.050473	-0.180218	0.16463
MVISnet_p	-0.567942	-0.656885	-0.00843701	-0.317898	0.0869591	0.255404	-0.889678	0.0141014	-0.496613	-0.0806632	0.186595	0.414084	0.261699	-0.124992	0.213564	0.268003	-0.319829	-0.634577	0.024703	0.281501	-0.145483	-0.0986498	-0.197061	-0.0831619	-0.240284	0.00850575	0.0579879	0.347348	0.331218	-0.0219077	0.329084	0.0580914	-0.780149	-0.468003	0.258349	-0.0805824	0.0788209	0.0891322	0.174663	0.264898	0.103911	-0.159002	0.23709	0.32808	-0.162848	-0.190743	-0.0230595	0.312199	0.248139
PGACcor	-0.567483	-0.537426	-0.131614	-0.613206	-0.338361	-0.112951	-0.803977	-1.01071	-0.938532	-0.573113	-0.520245	-0.346115	0.250839	-0.335888	-0.410599	-0.347022	-0.425033	-0.405371	-0.913903	-0.406534	-0.939343	-0.993136	0.0148621	-0.912525	-1.25466	-0.0181988	-0.289926	-0.345059	-0.300342	-0.715176	-0.449677	-0.620667	-0.468003	-1.54805	-0.141252	-1.22456	-0.0482221	-0.374731	-0.42809	-0.174261	-0.544626	-1.15533	-0.540262	-0.227139	-0.347617	-0.2139	-0.0320793	-0.65927	0.207664
MVISnet_a	-0.349849	-0.453178	-0.638782	0.173095	-0.339232	0.0697438	-0.517704	-0.392401	-0.414673	0.106577	-0.0674182	0.158189	0.204632	-0.25174	-0.294979	0.131611	-0.498346	-0.692881	0.0194037	0.105576	-0.0487535	-0.377802	-0.19394	-0.332013	-0.591112	-0.341618	-0.159157	-0.0529961	-0.0123708	0.0316771	0.328239	-0.104373	0.258349	-0.141252	-0.588641	-0.267768	-0.0207983	0.0203671	0.103107	0.260869	-0.0453828	-0.254533	0.293983	0.123265	-0.974692	-0.404054	-0.46522	0.0188695	0.281467
AINS_v_PIsul	-0.394812	-0.424787	-0.29575	-0.320375	-0.338426	-0.299345	-0.973117	-0.978267	-0.929002	-0.776646	-0.470488	-0.0912927	-0.0419588	-0.448787	-0.429688	-0.326564	-0.606586	-0.545823	-0.251086	-0.0454829	-0.433454	-0.546366	-0.137084	-0.560723	-0.987757	-0.0381733	-0.109677	-0.363256	-0.45338	-0.280862	-0.0390187	-0.192791	-0.0805824	-1.22456	-0.267768	-0.819563	0.207013	-0.339203	-0.269638	-0.165753	-0.772108	-1.00282	-0.144262	-0.0304027	-0.308175	-0.468095	-0.090485	-0.0368493	-0.286418
PRC_d	0.0111993	-0.045003	-0.433079	0.0244101	-0.415963	-0.325155	-0.281945	-0.0546887	-0.162756	-0.132285	-0.0991747	-0.0901863	0.00576406	-0.394709	-0.0989187	-0.210847	0.0374045	-0.239574	0.30011	0.364796	-0.179634	0.0100431	-0.253326	0.427993	-0.189833	-0.749824	-0.0955015	-0.0573236	-0.453964	-0.0635657	0.437773	-0.346062	0.0788209	-0.0482221	-0.0207983	0.207013	-0.157067	-0.268672	0.197678	-0.308736	-0.144674	-0.115243	0.0476495	0.137621	-0.402734	0.303145	-0.458507	-0.228138	-0.0269781
LVISnet_a	-0.0862367	-0.319786	-0.321463	0.147118	-0.433107	0.229714	-0.474729	-0.547508	-0.462549	-0.0218893	-0.0119454	-0.0787175	0.130099	-0.0818906	-0.31012	0.0605065	-0.310927	-0.395055	0.0178944	0.0707694	-0.117709	-0.224282	-0.240043	-0.343427	-0.403909	-0.551967	0.270602	-0.187088	0.0876462	-0.31146	0.288147	-0.20151	0.0891322	-0.374731	0.0203671	-0.339203	-0.268672	-0.419518	-0.0670101	0.0953436	-0.193926	-0.437733	-0.00290021	-0.111821	-0.825515	-0.314341	-0.4803	0.0737234	0.202889
R_MFgyr_p	-0.150146	-0.0115004	-0.138443	-0.229566	-0.0641093	-0.410394	-0.448796	-0.173389	-0.528088	-0.4646	-0.546632	-0.0175868	0.143409	-0.385009	-0.197195	-0.172543	-0.184757	-0.258506	-0.0566948	-0.250903	-0.281654	-0.443464	-0.129133	-0.29135	-0.186881	-0.178716	0.0138499	-0.0381888	-0.215843	-0.191917	-0.276061	-0.13292	0.174663	-0.42809	0.103107	-0.269638	0.197678	-0.0670101	-0.445788	-0.0604027	-0.226753	-0.153424	0.183165	-0.132228	-0.109233	0.00509949	-0.235642	-0.354026	0.0217459
FUSgyr_l	0.178958	-0.0602168	-0.00293627	0.302453	-0.377763	-0.218849	-0.0885138	-0.20699	-0.581175	-0.229684	-0.598591	-0.409814	-0.162204	-0.210696	-0.535496	0.362762	-0.00754304	-0.166811	0.0255992	-0.083287	0.0323902	-0.482129	-0.292368	-0.249092	-0.121482	-0.519059	0.5747	-0.519595	-0.341235	-0.0061818	0.0451432	0.0449286	0.264898	-0.174261	0.260869	-0.165753	-0.308736	0.0953436	-0.0604027	-0.397632	-0.0900067	-0.153165	0.20148	-0.259505	-0.33751	-0.0167208	-0.731302	-0.103545	-0.358549
ORBcor	-0.315111	-0.511813	-0.451426	-0.175122	-0.668972	-0.568216	-0.47751	-0.209742	-0.573215	-0.749949	-0.861296	-0.448196	-0.180447	-0.577591	-0.679242	-0.194552	-0.0263558	-0.519002	-0.453786	-0.158506	-0.780582	-0.672971	-0.332105	-0.502734	-0.878205	-0.438721	-0.117675	-0.485611	-0.623341	-0.326669	-0.0252554	-0.396036	0.103911	-0.544626	-0.0453828	-0.772108	-0.144674	-0.193926	-0.226753	-0.0900067	-0.36363	-0.236437	-0.156134	-0.185354	-0.407184	-0.310161	-0.16498	-0.459113	0.237369
VMPFcor	-0.583001	-0.561505	-0.364617	-0.394883	-0.877374	-0.420635	-0.800486	-0.848703	-0.747079	-0.707108	-0.750372	-0.43163	-0.0934397	-0.762674	-0.721662	-0.277463	-0.459649	-0.684374	-0.537197	0.109264	-0.911283	-0.700727	-0.37871	-0.645339	-0.88198	-0.461997	-0.450533	-0.394214	-0.683704	-0.452125	-0.0464434	-0.659307	-0.159002	-1.15533	-0.254533	-1.00282	-0.115243	-0.437733	-0.153424	-0.153165	-0.236437	-0.432894	-0.221036	-0.162229	-0.551839	-0.496679	-0.440096	-0.625487	0.21535
PVISnet_l	-0.382004	-0.661895	0.0824284	0.0644009	-0.131028	0.226468	-0.751879	-0.100045	-0.565212	-0.17888	0.188949	0.303944	0.262852	-0.399042	0.0313372	0.118875	-0.0260313	-0.676478	0.118638	0.408082	-0.0366485	-0.217329	-0.296506	-0.103653	-0.336979	-0.231344	0.363146	0.192014	0.325531	-0.479532	0.479639	0.0468261	0.23709	-0.540262	0.293983	-0.144262	0.0476495	-0.00290021	0.183165	0.20148	-0.156134	-0.221036	-0.869622	0.358818	-0.362002	-0.192122	-0.150531	0.348387	0.316057
L_CERCR2	-0.316615	-0.256274	-0.234619	-0.301359	-0.294744	-0.343374	-0.495093	0.114319	-0.539721	-0.581355	-0.592442	-0.207965	-0.119341	-0.146816	-0.514959	-0.168662	-0.249336	-0.228333	0.11735	0.139378	-0.291372	-0.423872	-0.231645	0.041631	-0.275276	-0.241364	0.030204	-0.203115	-0.394048	0.0237852	0.0288882	-0.102389	0.32808	-0.227139	0.123265	-0.0304027	0.137621	-0.111821	-0.132228	-0.259505	-0.185354	-0.162229	0.358818	-0.226564	-0.0664067	0.0112464	-0.0712396	-0.273853	-0.28232
MOTnet_m	0.384581	-0.145277	-0.845912	0.496407	0.084641	-0.352199	0.14284	-0.374235	-0.302399	0.262022	-0.415648	-0.0965671	-0.295055	-0.308319	0.156205	-1.05086	0.169852	-0.0420498	-0.0253122	-0.12707	0.109095	-0.0452926	0.0473715	-0.18196	-0.592863	0.154559	-0.685697	-0.293444	-0.262392	-0.240078	0.0288788	-0.1921	-0.162848	-0.347617	-0.974692	-0.308175	-0.402734	-0.825515	-0.109233	-0.33751	-0.407184	-0.551839	-0.362002	-0.0664067	-0.614532	-0.509716	-0.16605	-0.0781429	0.00473625
AUDnet	0.055708	-0.260573	-0.207476	0.441497	-0.130711	-0.0958847	-0.261106	-0.34984	-0.814064	-0.18663	-0.396087	-0.0120662	-0.130513	-0.514468	-0.350343	-0.454665	0.0585261	-0.595838	-0.0660046	-0.142702	-0.228585	-0.485525	-0.0245157	-0.559512	-0.803782	-0.23172	-0.184064	-0.10646	-0.0196799	-0.324744	0.219281	0.0938867	-0.190743	-0.2139	-0.404054	-0.468095	0.303145	-0.314341	0.00509949	-0.0167208	-0.310161	-0.496679	-0.192122	0.0112464	-0.509716	-0.691195	-0.370601	-0.0480083	0.162635
PCsul	0.391318	-0.124601	-0.543149	0.4046	0.213859	-0.381848	0.332007	-0.16067	-0.33062	0.291764	-0.367905	-0.201534	-0.275153	-0.235069	0.0256219	-0.732305	0.222203	-0.157709	-0.195956	-0.305735	0.244309	-0.0273865	-0.235396	-0.181369	-0.375607	-0.246253	-0.178134	-0.4544	-0.211175	-0.0196939	-0.221035	-0.050473	-0.0230595	-0.0320793	-0.46522	-0.090485	-0.458507	-0.4803	-0.235642	-0.731302	-0.16498	-0.440096	-0.150531	-0.0712396	-0.16605	-0.370601	-0.397548	-0.202503	-0.0810523
CER9	-0.70278	-0.115266	-0.552866	-0.747666	-0.796727	-0.753401	-0.627836	-0.417854	-0.592489	-0.596337	-0.261962	0.114343	-0.01511	-0.283541	-0.753641	-0.198527	-0.550467	-0.285657	-0.237405	0.0374165	-0.57226	-0.0865006	-0.284282	0.113769	0.0214975	-0.279197	-0.0322723	-0.145067	-0.394182	0.0532966	-0.0279421	-0.180218	0.312199	-0.65927	0.0188695	-0.0368493	-0.228138	0.0737234	-0.354026	-0.103545	-0.459113	-0.625487	0.348387	-0.273853	-0.0781429	-0.0480083	-0.202503	-0.741513	0.0622367
R_IPsul_PORB	-0.109334	-0.0494842	0.0223936	0.071372	0.213674	-0.154322	0.0874652	0.0764495	-0.740767	-0.103374	-0.396149	-0.148177	0.0686543	-0.0139942	-0.302173	-0.0173247	-0.0349999	0.0172609	-0.0130902	-0.202864	-0.0130718	-0.436535	0.00766972	-0.280256	-0.313434	-0.164568	0.32611	-0.358435	0.0370043	-0.0156664	-0.215373	0.16463	0.248139	0.207664	0.281467	-0.286418	-0.0269781	0.202889	0.0217459	-0.358549	0.237369	0.21535	0.316057	-0.28232	0.00473625	0.162635	-0.0810523	0.0622367	-0.401522
VLPFcor	-0.237775	-0.392191	-0.133791	-0.00200737	-0.176713	-0.0169137	-0.346679	-0.14838	-0.959749	-0.523327	-0.332517	-0.0901559	-0.0940524	-0.496057	-0.305598	-0.229213	-0.0754869	-0.490232	-0.107227	-0.0709877	-0.190955	-0.639589	0.00497116	-0.647403	-0.534818	-0.401571	0.0780723	-0.315145	0.00060901	-0.262291	-0.0771997	-0.203614	-0.0989213	-0.125755	-0.072745	-0.76131	0.281657	-0.17432	0.00194028	-0.309042	-0.272164	-0.117161	0.0017991	-0.170761	-0.720776	-0.369847	-0.333612	-0.0930071	-0.0609501
AINS_d	-0.410527	-1.02792	-0.0589461	0.0627631	-0.0782606	0.0934904	-0.0550823	-0.77449	-0.895173	0.0171382	-0.433314	-0.432422	0.0925638	0.275049	-0.122304	-0.391547	-0.525645	-0.138534	-0.300187	-0.508794	-0.314137	-0.483607	0.0824513	-0.685299	-0.757649	-0.0360362	0.0169455	-0.426264	-0.114603	-0.546853	-0.156188	-0.178075	-0.514326	-0.316853	-0.259136	-0.772813	-0.20208	-0.24942	-0.228351	-0.23743	-0.649239	-0.595583	-0.577794	-0.373959	-0.021179	-0.264436	-0.101726	-0.26158	-0.234906
DMPFcor_a	-0.57934	-0.554533	-0.204491	-0.388387	-0.525882	-0.37379	-0.523764	-0.549923	-1.08299	-0.68605	-0.780064	-0.352764	0.201069	-0.554255	-0.713015	-0.435015	-0.325742	-0.543679	-0.392083	-0.232052	-0.522395	-1.2645	-0.137471	-0.951633	-1.0905	-0.405518	-0.12947	-0.617079	-0.465763	-0.516287	-0.642573	-0.263919	-0.0832317	-0.5465	-0.0918062	-1.0281	0.105892	-0.314311	-0.383076	-0.402523	-0.545287	-0.686504	-0.131042	-0.45502	-0.491992	-0.383465	-0.254688	-0.594985	0.0192338
MFgyr_a	-0.19066	-0.203007	-0.139096	-0.0687233	-0.34664	-0.16183	-0.00148994	-0.194965	-1.03214	-0.160298	-0.914716	-0.576909	0.264476	-0.0267586	-0.608985	-0.328478	-0.211638	-0.142906	-0.442294	-0.704427	-0.553368	-0.892402	0.219555	-0.660151	-0.540452	-0.276359	-0.148191	-0.626301	-0.387308	-0.381475	-0.36366	-0.238569	-0.0568228	0.147376	-0.0934202	-0.617204	-0.245526	-0.285229	-0.28021	-0.368782	-0.364687	-0.229075	-0.166174	-0.544034	-0.198265	0.0548854	-0.0597922	-0.31098	0.190775
R_IFsul	-0.213395	0.0157134	-0.328192	0.0826457	-0.0286276	-0.577249	-0.0400373	-0.286205	-0.580139	-0.148262	-0.619672	-0.385377	0.00842854	-0.0897678	-0.231757	-0.106462	-0.395805	-0.195241	-0.365946	-0.5684	0.10686	-0.431486	-0.0771147	-0.545472	-0.494067	-0.0147914	0.130767	-0.326459	-0.188295	-0.138002	-0.311281	0.138428	0.152869	-0.264193	0.124613	-0.299421	-0.093583	0.141597	0.222222	-0.113264	-0.286866	-0.412691	0.0998962	-0.381026	-0.171108	-0.269377	-0.0366636	-0.325631	-0.130286
FP_l	-0.301384	-0.367422	-0.0838587	-0.0457985	-0.524955	-0.273065	-0.183986	-0.655799	-0.937565	-0.495481	-1.07852	-0.668148	0.304501	-0.560502	-0.633372	-0.170748	-0.375866	-0.315193	-0.634639	-0.60098	-0.672742	-0.978293	-0.125063	-0.908472	-0.57656	-0.289829	-0.0842126	-0.823992	-0.575102	-0.432092	-0.583539	-0.365868	0.0858697	-0.309639	0.103308	-0.740107	-0.30835	-0.280067	-0.55655	-0.232382	-0.743512	0.208202	-0.124359	-0.46664	-0.271508	-0.152771	-0.179317	-0.34599	0.0534013
MOTnet_dl	0.505786	-0.0758733	-0.904446	0.440926	0.16461	-0.488608	0.201699	-0.487887	-0.268887	0.44402	-0.373902	-0.103986	-0.244373	-0.405928	0.241826	-0.946562	0.231209	-0.196581	-0.32267	-0.234241	-0.0896874	-0.0956582	0.0398172	-0.303556	-0.815218	0.0813273	-0.61703	-0.415303	-0.180218	-0.0402646	-0.0305274	-0.0701908	-0.0509473	-0.310836	-0.790529	-0.201137	-0.222637	-0.491619	-0.242431	-0.146898	-0.315949	-0.738473	-0.302381	0.00883259	-0.462456	-0.601876	-0.0553811	-0.241651	0.159358
DVIS	-0.0363152	-0.0040884	-0.561768	-0.0133462	-0.301964	-0.575765	-0.0967692	-0.261777	-0.623396	-0.116756	-0.5706	-0.328995	-0.30663	-0.450946	-0.484477	0.134629	-0.18783	-0.180487	-0.437725	-0.350454	-0.161829	-0.45199	-0.262556	-0.400763	-0.384213	-0.726974	0.604237	-0.545496	-0.419957	-0.106049	-0.159696	-0.127757	0.331972	-0.228553	0.325905	-0.200157	-0.705974	0.119249	-0.26895	-0.0691041	-0.352643	-0.522662	0.176598	-0.257783	-0.598547	-0.00746287	-0.69532	-0.37172	-0.293352
POsul	-0.314967	-0.361544	-0.899772	-0.0723822	-0.499795	-0.49072	-0.71421	-0.704781	-0.395511	-0.0696595	-0.240258	0.142894	-0.0390284	-0.482342	-0.393548	0.161857	-0.4259	-0.612449	-0.447272	0.0398013	-0.46811	-0.410857	-0.32652	-0.353821	-0.685443	-0.24261	0.0466829	0.0330338	-0.305128	-0.0340574	0.181741	-0.313795	0.191198	-0.578091	0.127561	-0.376866	0.0417401	0.130877	0.121312	0.364096	-0.326751	-0.567106	0.188801	0.154367	-0.610141	-0.271622	-0.414328	-0.309571	0.200576
LVISnet_p	-0.115452	-0.427767	-0.262413	0.112695	-0.621706	-0.220015	-0.405108	-0.336339	-0.653414	-0.274885	-0.422631	-0.449867	-0.135526	-0.443056	-0.565132	0.302897	-0.364776	-0.462638	-0.253483	-0.0664232	-0.0949329	-0.525049	-0.33755	-0.504522	-0.421199	-0.642993	0.558918	-0.750392	-0.428267	-0.141885	-0.0777354	-0.137586	0.0596473	-0.54993	0.0960776	-0.489179	-0.550209	-0.149119	-0.271091	-0.0138206	-0.320023	-0.506342	-0.105917	-0.307457	-0.672418	-0.392351	-0.597499	-0.0737877	-0.119429
SMOTcor	-0.128555	-0.614985	-0.673012	0.0379057	-0.173832	-0.530412	-0.147638	-0.607747	-0.533137	0.0472326	-0.678721	-0.518994	-0.372029	-0.0973685	-0.115009	-0.86781	-0.389571	-0.459062	-0.288963	-0.560243	-0.130029	-0.250076	-0.336711	-0.528218	-0.759675	0.321558	-0.517349	-0.495931	-0.639642	-0.38709	-0.306292	-0.455495	-0.393448	-0.495423	-0.859722	-0.479026	-0.547033	-0.572699	-0.401183	-0.384419	-0.637841	-0.733899	-0.515218	-0.502636	0.181572	-0.733471	-0.170327	-0.526972	-0.242482
L_SFgyr_a	-0.0218031	-0.082441	-0.238603	0.0419672	0.00738454	-0.389798	-0.288777	-0.0882913	-0.482321	-0.318937	-0.48858	0.122742	0.186627	-0.445191	0.0471063	-0.235724	0.0388035	-0.444796	0.0504075	-0.275589	0.108706	-0.484802	0.0090317	-0.441873	-0.333886	0.0568317	0.0111188	-0.0271131	-0.210269	-0.230215	-0.209679	0.140164	0.220775	-0.608836	0.0504191	-0.254762	0.541566	-0.0144064	0.0757507	-0.185312	-0.399031	-0.586419	0.209392	0.0771456	-0.109093	-0.314691	0.057864	-0.324277	0.273282
SPlob	0.405191	0.0745405	-0.838885	0.371187	0.108532	-0.387633	0.487628	-0.0369001	-0.260218	0.384839	-0.310635	-0.33393	-0.0360347	-0.220261	0.31438	-0.971673	0.347607	-0.0806128	-0.265896	-0.217381	-0.0948618	0.162094	0.111181	-0.218628	-0.458224	-0.169892	-0.505845	-0.199007	-0.277564	-0.295609	0.159368	-0.0903809	-0.205559	-0.0747044	-0.763888	-0.14922	-0.43764	-0.983053	-0.0359438	-0.563726	-0.242731	-0.55586	-0.402208	-0.00363173	-0.594592	-0.131804	-0.0975618	-0.111462	0.188641
L_IPsul_MFgyr_p	0.162793	0.0835614	-0.468047	0.19544	0.159321	-0.451561	-0.0206564	-0.00504595	-0.30217	-0.0763292	-0.476532	0.0851754	-0.182196	-0.481327	-0.0798682	-0.0608605	0.0963937	-0.394284	-0.120245	-0.229512	0.285711	-0.108823	0.0241629	0.102228	-0.0508797	-0.54378	0.186957	-0.0787059	-0.127349	0.0508947	-0.03778	0.248525	0.393805	-0.0109407	0.196156	0.194424	0.0734589	0.115044	-0.0977579	-0.208366	-0.0959068	-0.165153	0.404936	0.085539	-0.181245	-0.132822	-0.299587	-0.225722	-0.14616
MTgyr_p	0.0806777	-0.137645	-0.0489967	0.328114	0.0736195	-0.145783	-0.277482	-0.0605881	-0.866426	-0.603615	-0.577659	-0.07754	-0.0784962	-0.469205	-0.411924	-0.0845482	-0.0100361	-0.281325	-0.0707209	-0.27571	-0.163066	-1.05655	0.210097	-0.869085	-0.535791	-0.256654	0.112767	-0.0192699	-0.0630348	-0.128809	-0.0839676	0.226059	0.0896593	-0.380938	0.0204636	-0.65787	0.451844	-0.065322	-0.149444	0.051369	-0.50243	-0.415966	0.236441	-0.0230697	-0.164465	-0.0109388	-0.213954	0.00312342	-0.184888
[truncated: 15 more columns]

## Sheet: 4_22q11.2Dup
Table S1.4 Effect of the 22q11.2 duplication on 2080 connections. Each value is the Beta estimate (z-scored) of the duplication control contrast.
	PUT	PINS_v	CERVM	THAL	CER7ab	CER5	ACcor_d	CAUDNH_NACC	TP	DMPFcor_p	R_CERCR2	CERCR1	L_IFsul	MOTnet_vl	CER7b	FUSgyr_m	CAUDN	PINS_d	PCcor_PRC	L_IPlob	PCcor_d	ITgyr	SMgyr	MTgyr_a	AMY_HIPP	FEF	VISnet_md	OCCTgyr_l	CER6	PVISnet_m	R_IPlob	IMsul	MVISnet_p	PGACcor	MVISnet_a	AINS_v_PIsul	PRC_d	LVISnet_a	R_MFgyr_p	FUSgyr_l	ORBcor	VMPFcor	PVISnet_l	L_CERCR2	MOTnet_m	AUDnet	PCsul	CER9	R_IPsul_PORB
PUT	-0.0802693	-0.0972485	-0.103532	-0.211774	-0.00828743	0.455847	0.276646	-0.218143	0.225002	-0.126179	-0.388156	-0.508387	0.908971	0.70146	-0.0971853	0.350686	0.231652	0.206082	-0.240411	0.110346	-0.0628457	0.694096	0.733087	0.206706	-0.0927619	0.447382	0.478548	0.69121	-0.0331128	0.831912	0.481652	0.416343	0.108122	-0.129062	0.405555	-0.0472548	0.515694	0.508258	-0.018503	0.704339	0.405822	-0.44779	0.504319	-0.0748786	0.690301	0.392796	0.886693	-0.291404	0.851254
PINS_v	-0.0972485	-0.360586	0.0783619	0.019404	0.410125	1.00143	-0.252929	0.115734	0.0289722	-0.4199	0.230761	-0.100371	0.673312	-0.245898	0.571869	0.684629	0.367652	0.097461	-0.286492	-0.0582498	-0.467996	0.786673	0.268812	0.127985	-0.18848	0.301567	0.361258	0.663286	1.00443	0.904805	0.307552	-0.0564159	0.595494	-0.205298	0.296561	0.240741	0.45329	0.788286	-0.191049	1.01737	0.33653	-0.456729	0.620507	0.668086	-0.287064	-0.629159	0.524199	0.790448	0.624279
CERVM	-0.103532	0.0783619	0.0195566	0.58062	0.408718	1.17106	0.426288	0.545814	0.447584	-0.244799	0.574558	-0.162509	0.477679	0.502298	0.31772	0.121343	0.404075	0.401919	-0.250005	0.30821	-0.109272	0.82464	0.512213	0.455322	-0.187359	-0.0562934	0.853541	0.565623	1.06378	0.898154	0.676749	0.264081	1.15243	0.397996	0.892511	-0.168603	0.425761	1.03982	-0.0533181	1.1323	0.594201	0.231136	1.21385	0.567732	-0.0535543	0.551375	-0.0202076	0.500668	0.350246
THAL	-0.211774	0.019404	0.58062	-0.380179	0.366565	0.556528	0.598572	0.302526	0.693375	-0.409172	-0.0808095	-0.314449	0.750122	0.874901	0.485039	0.476205	0.189149	0.393555	-0.243173	0.22696	-0.0152541	0.90462	0.982554	0.612893	0.264041	0.795831	0.66722	0.983301	0.378212	0.642023	0.423778	0.529839	0.295517	-0.235674	0.877551	0.162452	0.373844	0.72008	-0.0929739	0.944576	0.87308	-0.0885112	0.846804	0.171593	0.800119	0.676064	0.91137	-0.141323	0.412222
CER7ab	-0.00828743	0.410125	0.408718	0.366565	0.222919	0.41412	0.318763	-0.147367	-0.115368	-0.112045	-0.170306	-0.129878	0.350967	0.232424	0.455292	0.572286	0.19551	0.354319	-0.216052	-0.15437	-0.081339	0.806111	0.636917	0.149499	-0.235059	0.213589	0.245745	0.543016	0.652194	0.69554	0.415416	0.0439578	0.825106	-0.345334	0.5274	0.10576	0.270365	0.960822	-0.13872	0.722139	0.548983	-0.500526	0.830639	0.251714	-0.187077	0.478994	0.231273	-0.125595	0.62273
CER5	0.455847	1.00143	1.17106	0.556528	0.41412	0.460541	0.591307	0.590028	0.364966	-0.177183	0.36303	-0.00258784	0.565944	0.998253	0.280631	0.950009	0.312935	1.32025	-0.113183	-0.0617723	-0.13223	1.00533	0.831068	0.612668	0.363826	0.248302	0.870681	0.559353	1.0465	1.35019	0.435772	0.583857	1.41228	0.609046	1.44462	0.219362	0.467316	1.87628	-0.0832524	1.32046	0.744128	0.295898	1.76838	0.394871	0.411449	1.35193	0.390005	0.415428	0.573086
ACcor_d	0.276646	-0.252929	0.426288	0.598572	0.318763	0.591307	-0.430943	-0.147169	0.515553	-0.15359	-0.232374	-0.457633	0.711947	0.373652	0.477688	0.551319	0.237257	0.0434378	-0.273357	0.154585	-0.217687	0.751595	0.669021	0.0554857	0.068797	0.538687	0.580833	0.736618	0.358489	0.617606	0.518668	-0.00184062	0.400904	-0.523943	0.771536	-0.180816	0.0841136	0.60726	-0.174798	0.805141	0.21367	-0.397231	0.311738	0.238045	0.0658922	-0.0756157	0.836832	0.0630365	0.630049
CAUDNH_NACC	-0.218143	0.115734	0.545814	0.302526	-0.147367	0.590028	-0.147169	-0.571991	0.0578258	-0.301288	0.0491208	-0.412178	0.349848	-0.0188512	-0.0835578	0.903476	-0.382926	0.0494546	0.218679	0.522782	-0.0326903	0.184813	0.0167125	0.337491	-0.048329	0.211806	0.866111	0.366253	0.335643	0.603064	0.679075	0.235836	0.882281	-0.162098	0.638335	-0.26681	0.163206	0.662645	-0.0589741	0.586422	-0.318252	0.0318118	0.656345	-0.0387839	0.437537	0.354874	0.0384228	0.375694	0.11499
TP	0.225002	0.0289722	0.447584	0.693375	-0.115368	0.364966	0.515553	0.0578258	-0.46358	-0.122392	-0.717073	-0.354337	0.602201	0.142862	-0.2777	0.679958	0.216737	0.237502	-0.23914	-0.140828	0.395716	-0.128114	0.82609	-0.505036	-0.109401	0.480602	0.715162	0.0867176	0.237135	0.350334	0.637887	0.50085	0.951411	0.0389448	0.726376	-1.07807	0.332943	0.934521	0.101333	0.754994	0.119812	-0.208981	0.797612	-0.228863	0.676446	0.197993	0.622273	-0.191817	0.610827
DMPFcor_p	-0.126179	-0.4199	-0.244799	-0.409172	-0.112045	-0.177183	-0.15359	-0.301288	-0.122392	0.0407125	-0.738918	-0.682994	0.437035	0.0813576	-0.318911	-0.372502	0.0706786	-0.17589	-0.440401	-0.176437	-0.200664	-0.17414	-0.00661086	-0.438021	-0.541734	0.194536	0.494308	-0.0294944	-0.28544	-0.121531	0.200537	-0.211433	0.513436	-0.24936	0.301629	-0.389867	-0.417909	0.206457	-0.093109	-0.0882437	0.350884	-0.508603	0.189275	-0.30149	0.0548567	-0.337677	0.0377238	-0.391674	0.22051
R_CERCR2	-0.388156	0.230761	0.574558	-0.0808095	-0.170306	0.36303	-0.232374	0.0491208	-0.717073	-0.738918	0.219767	0.345981	0.216267	0.0186851	-0.392034	0.482761	-0.161703	0.0641887	-0.466323	-0.663468	-0.0537651	-0.218521	0.108234	-0.543116	-0.1862	-0.13723	0.566535	0.0677711	0.0821991	0.0489905	0.0478513	-0.0419261	0.646182	-0.349209	0.646917	-0.331787	0.0221957	1.1033	-0.505996	0.610642	0.367283	-0.504747	0.701511	-0.414778	-0.118418	0.185183	0.136739	0.146121	0.369811
CERCR1	-0.508387	-0.100371	-0.162509	-0.314449	-0.129878	-0.00258784	-0.457633	-0.412178	-0.354337	-0.682994	0.345981	-0.327832	0.118781	-0.224512	-0.0836662	-0.0486794	-0.41974	-0.111498	-0.315453	-0.14252	-0.385979	-0.252465	-0.106999	-0.104732	-0.546083	-0.432188	0.092843	-0.22683	-0.425607	-0.340406	0.181972	-0.617938	0.317305	-0.338139	0.117253	-0.345654	-0.554363	0.334606	-0.487312	0.0914959	0.335708	-0.224525	0.346453	-0.0568701	-0.437667	0.0318126	-0.249125	0.155011	-0.1476
L_IFsul	0.908971	0.673312	0.477679	0.750122	0.350967	0.565944	0.711947	0.349848	0.602201	0.437035	0.216267	0.118781	-0.512378	0.0932578	0.101797	0.158987	1.22743	0.341826	0.132862	0.309947	0.331991	0.465895	0.309466	0.442614	0.339091	0.297719	0.826643	0.231191	0.879281	0.129078	0.807433	0.768618	0.876424	0.737762	0.892847	0.757463	0.747094	0.611658	0.412213	0.29679	0.828313	0.191217	0.542997	0.776802	0.23485	0.541228	0.142286	0.462217	0.730585
MOTnet_vl	0.70146	-0.245898	0.502298	0.874901	0.232424	0.998253	0.373652	-0.0188512	0.142862	0.0813576	0.0186851	-0.224512	0.0932578	-0.203654	-0.118816	-0.0196092	0.756351	-0.420429	-0.369802	-0.268315	-0.182403	0.389174	-0.0154148	-0.0246984	-0.175675	-0.379171	0.184409	-0.0400245	0.783826	0.0905606	0.113513	-0.28382	0.532284	0.0829361	0.268194	-0.0603025	-0.201225	0.424875	-0.505748	0.00815254	0.101122	-0.368925	0.266427	0.549334	-0.597135	-0.362637	-0.493852	0.508193	0.0382053
CER7b	-0.0971853	0.571869	0.31772	0.485039	0.455292	0.280631	0.477688	-0.0835578	-0.2777	-0.318911	-0.392034	-0.0836662	0.101797	-0.118816	-0.579351	0.556077	0.0251502	0.251413	-0.583144	-0.698039	-0.145116	0.15205	0.550518	-0.197144	-0.0638911	0.640226	0.628058	-0.0245387	0.753744	0.670428	-0.152048	0.237876	1.02296	-0.578256	0.843728	0.00165472	0.205388	1.34319	-0.571395	0.567777	0.223146	-0.62905	1.11578	-0.169674	0.131954	0.0545523	0.507223	-0.34151	0.330459
FUSgyr_m	0.350686	0.684629	0.121343	0.476205	0.572286	0.950009	0.551319	0.903476	0.679958	-0.372502	0.482761	-0.0486794	0.158987	-0.0196092	0.556077	0.115166	0.425273	0.743514	-0.550276	0.0231223	-0.259611	1.22035	0.55619	0.434591	0.558459	-0.607292	0.655821	0.503935	1.10971	1.3323	0.107907	-0.199496	0.997763	0.342994	0.824914	0.683107	-0.248688	0.57489	-0.543207	1.08134	0.806366	0.176749	1.21616	0.645722	-0.0272615	0.583727	-0.22811	0.78415	-0.200413
CAUDN	0.231652	0.367652	0.404075	0.189149	0.19551	0.312935	0.237257	-0.382926	0.216737	0.0706786	-0.161703	-0.41974	1.22743	0.756351	0.0251502	0.425273	0.0917386	0.335228	-0.0934343	0.314618	0.0722272	0.344042	0.803971	0.161988	-0.205808	0.753271	0.599341	0.819492	0.225353	0.567277	0.396845	0.381889	0.336437	-0.134721	0.636352	0.158302	0.380205	0.727197	-0.0751524	0.801726	0.341033	-0.585998	0.507689	-0.19686	0.570486	0.491578	0.955613	-5.21561e-05	0.78705
PINS_d	0.206082	0.097461	0.401919	0.393555	0.354319	1.32025	0.0434378	0.0494546	0.237502	-0.17589	0.0641887	-0.111498	0.341826	-0.420429	0.251413	0.743514	0.335228	-0.464976	-0.336246	-0.213229	-0.494854	0.734218	0.231422	0.150635	-0.0386699	-0.254888	0.197405	0.431588	0.912862	0.802906	0.259982	-0.295702	0.588094	-0.0295843	0.236444	0.147067	0.0823008	0.713386	-0.353304	0.655753	0.222087	-0.429723	0.534877	0.642256	-0.682552	-0.246672	0.171391	0.705152	0.369581
PCcor_PRC	-0.240411	-0.286492	-0.250005	-0.243173	-0.216052	-0.113183	-0.273357	0.218679	-0.23914	-0.440401	-0.466323	-0.315453	0.132862	-0.369802	-0.583144	-0.550276	-0.0934343	-0.336246	0.253033	0.221897	0.396191	-0.32205	-0.210511	-0.0604538	-0.276921	-0.268328	0.26374	-0.0605727	-0.284204	-0.585937	-0.329201	-0.164674	0.0818969	-0.192468	0.0175863	-0.383744	-0.594775	-0.203682	-0.0910242	-0.0579819	0.384493	-0.0485991	-0.172991	-0.354879	0.168722	-0.114962	-0.432277	0.0888881	-0.340013
L_IPlob	0.110346	-0.0582498	0.30821	0.22696	-0.15437	-0.0617723	0.154585	0.522782	-0.140828	-0.176437	-0.663468	-0.14252	0.309947	-0.268315	-0.698039	0.0231223	0.314618	-0.213229	0.221897	0.269419	0.467213	-0.434029	-0.149625	0.221719	-0.0354862	0.211875	0.687156	0.0906042	-0.003813	-0.225021	-0.228439	0.619461	0.868692	0.211881	0.718414	-0.0536823	0.411325	0.495509	0.150262	0.0320338	0.402361	0.0570589	0.457643	-0.29021	0.63538	0.0761993	0.0641538	0.23298	0.0406462
PCcor_d	-0.0628457	-0.467996	-0.109272	-0.0152541	-0.081339	-0.13223	-0.217687	-0.0326903	0.395716	-0.200664	-0.0537651	-0.385979	0.331991	-0.182403	-0.145116	-0.259611	0.0722272	-0.494854	0.396191	0.467213	-0.148906	0.425781	-0.0553742	0.328457	0.203995	0.115266	0.519249	0.591203	-0.0431433	-0.117784	0.0633565	0.26113	0.0287853	-0.409646	0.405787	0.161184	-0.0833388	0.0677134	-0.168199	0.534588	0.507824	-0.3235	0.0313725	0.0457908	0.316733	-0.0967358	-0.0586335	-0.427819	-0.0318155
ITgyr	0.694096	0.786673	0.82464	0.90462	0.806111	1.00533	0.751595	0.184813	-0.128114	-0.17414	-0.218521	-0.252465	0.465895	0.389174	0.15205	1.22035	0.344042	0.734218	-0.32205	-0.434029	0.425781	-0.260159	1.12167	-0.587211	0.839125	0.781269	1.0097	0.470352	0.996248	1.01846	0.143147	0.765102	1.60737	-0.0662926	1.13671	0.0051152	0.683635	1.42244	-0.293125	1.27424	0.0402647	-0.510337	1.44626	-0.0293217	0.867594	0.66339	1.02532	0.796189	0.635592
SMgyr	0.733087	0.268812	0.512213	0.982554	0.636917	0.831068	0.669021	0.0167125	0.82609	-0.00661086	0.108234	-0.106999	0.309466	-0.0154148	0.550518	0.55619	0.803971	0.231422	-0.210511	-0.149625	-0.0553742	1.12167	0.562064	0.357542	0.20878	0.476871	0.307714	0.401913	0.761928	1.01743	-0.0324342	0.210567	0.708227	0.251977	0.698336	0.478332	0.310206	1.06277	-0.423814	0.438372	0.399779	-0.272911	0.899894	0.31887	0.159216	0.218025	0.637629	0.467387	0.177983
MTgyr_a	0.206706	0.127985	0.455322	0.612893	0.149499	0.612668	0.0554857	0.337491	-0.505036	-0.438021	-0.543116	-0.104732	0.442614	-0.0246984	-0.197144	0.434591	0.161988	0.150635	-0.0604538	0.221719	0.328457	-0.587211	0.357542	-0.716127	-0.377206	0.0882374	0.832782	0.0756002	0.258672	0.00480146	0.413621	0.128445	1.07292	-0.0566505	0.523503	-0.575771	0.153226	0.426527	-0.102367	0.436041	0.0760959	-0.314685	0.744053	-0.0710984	0.635304	0.434291	0.228335	0.73746	0.226202
AMY_HIPP	-0.0927619	-0.18848	-0.187359	0.264041	-0.235059	0.363826	0.068797	-0.048329	-0.109401	-0.541734	-0.1862	-0.546083	0.339091	-0.175675	-0.0638911	0.558459	-0.205808	-0.0386699	-0.276921	-0.0354862	0.203995	0.839125	0.20878	-0.377206	0.0517018	-0.0402321	0.537428	0.255899	0.0635013	0.271539	0.373951	0.0744334	0.741705	-0.284291	0.264255	-0.329279	-0.0192328	0.24159	-0.272431	0.739434	0.162973	-0.403881	0.419021	-0.0452677	-0.0239232	-0.301345	-0.0347121	0.520556	0.0561616
FEF	0.447382	0.301567	-0.0562934	0.795831	0.213589	0.248302	0.538687	0.211806	0.480602	0.194536	-0.13723	-0.432188	0.297719	-0.379171	0.640226	-0.607292	0.753271	-0.254888	-0.268328	0.211875	0.115266	0.781269	0.476871	0.0882374	-0.0402321	-0.431957	0.560506	0.47387	0.169863	0.0897436	0.291641	0.545332	0.672251	0.294105	0.323431	0.320731	0.553804	-0.169616	-0.132718	-0.161083	0.701522	-0.103211	0.283301	-0.00365677	-0.50745	-0.18731	0.327049	0.0647061	0.610209
VISnet_md	0.478548	0.361258	0.853541	0.66722	0.245745	0.870681	0.580833	0.866111	0.715162	0.494308	0.566535	0.092843	0.826643	0.184409	0.628058	0.655821	0.599341	0.197405	0.26374	0.687156	0.519249	1.0097	0.307714	0.832782	0.537428	0.560506	-0.699292	0.98928	0.659426	0.513238	1.0324	0.658264	-0.0453899	0.369653	0.324436	0.650462	0.760933	0.0379111	0.621461	1.13152	0.985976	0.370739	-0.0695637	0.66045	0.634563	0.564411	0.569611	0.573058	0.708852
OCCTgyr_l	0.69121	0.663286	0.565623	0.983301	0.543016	0.559353	0.736618	0.366253	0.0867176	-0.0294944	0.0677711	-0.22683	0.231191	-0.0400245	-0.0245387	0.503935	0.819492	0.431588	-0.0605727	0.0906042	0.591203	0.470352	0.401913	0.0756002	0.255899	0.47387	0.98928	0.0851224	0.882069	0.521511	0.424227	0.550476	1.5313	0.334367	1.08733	0.505336	0.417098	1.29375	-0.0619431	0.587906	0.585994	-0.288661	1.39414	0.305992	0.361362	0.470361	0.0797532	0.771577	0.313556
CER6	-0.0331128	1.00443	1.06378	0.378212	0.652194	1.0465	0.358489	0.335643	0.237135	-0.28544	0.0821991	-0.425607	0.879281	0.783826	0.753744	1.10971	0.225353	0.912862	-0.284204	-0.003813	-0.0431433	0.996248	0.761928	0.258672	0.0635013	0.169863	0.659426	0.882069	0.841319	0.82032	0.707614	0.28361	1.08338	0.0625039	1.14146	0.1267	0.449803	1.5651	-0.152765	1.35361	0.879469	-0.159521	1.14229	0.407017	0.207648	0.930481	0.503218	0.955059	0.764755
PVISnet_m	0.831912	0.904805	0.898154	0.642023	0.69554	1.35019	0.617606	0.603064	0.350334	-0.121531	0.0489905	-0.340406	0.129078	0.0905606	0.670428	1.3323	0.567277	0.802906	-0.585937	-0.225021	-0.117784	1.01846	1.01743	0.00480146	0.271539	0.0897436	0.513238	0.521511	0.82032	-0.411107	0.106104	0.290693	0.585149	0.218121	0.547818	0.281999	-0.191332	0.803555	-0.239714	0.910448	0.527874	-0.287758	0.605778	0.244127	0.257144	0.411517	0.337049	0.977165	-0.0505846
R_IPlob	0.481652	0.307552	0.676749	0.423778	0.415416	0.435772	0.518668	0.679075	0.637887	0.200537	0.0478513	0.181972	0.807433	0.113513	-0.152048	0.107907	0.396845	0.259982	-0.329201	-0.228439	0.0633565	0.143147	-0.0324342	0.413621	0.373951	0.291641	1.0324	0.424227	0.707614	0.106104	-0.415169	0.16643	1.10913	0.153352	1.01135	0.210502	0.304003	0.737839	0.0420389	0.293191	1.1438	0.0993201	0.814411	-0.0394896	0.372203	0.454694	-0.163077	0.689884	0.0307876
IMsul	0.416343	-0.0564159	0.264081	0.529839	0.0439578	0.583857	-0.00184062	0.235836	0.50085	-0.211433	-0.0419261	-0.617938	0.768618	-0.28382	0.237876	-0.199496	0.381889	-0.295702	-0.164674	0.619461	0.26113	0.765102	0.210567	0.128445	0.0744334	0.545332	0.658264	0.550476	0.28361	0.290693	0.16643	0.285456	0.6097	-0.151189	0.501638	0.280128	0.720911	0.246574	-0.286225	0.488372	0.57613	-0.558196	0.300149	-0.205183	0.102649	-0.0294798	0.376705	0.184047	0.517395
MVISnet_p	0.108122	0.595494	1.15243	0.295517	0.825106	1.41228	0.400904	0.882281	0.951411	0.513436	0.646182	0.317305	0.876424	0.532284	1.02296	0.997763	0.336437	0.588094	0.0818969	0.868692	0.0287853	1.60737	0.708227	1.07292	0.741705	0.672251	-0.0453899	1.5313	1.08338	0.585149	1.10913	0.6097	-0.998081	0.257372	0.461517	0.735248	0.596999	0.494405	0.707163	1.4384	1.4969	0.37493	-0.260249	1.00299	0.779078	0.66131	0.803066	1.02277	0.856702
PGACcor	-0.129062	-0.205298	0.397996	-0.235674	-0.345334	0.609046	-0.523943	-0.162098	0.0389448	-0.24936	-0.349209	-0.338139	0.737762	0.0829361	-0.578256	0.342994	-0.134721	-0.0295843	-0.192468	0.211881	-0.409646	-0.0662926	0.251977	-0.0566505	-0.284291	0.294105	0.369653	0.334367	0.0625039	0.218121	0.153352	-0.151189	0.257372	-0.853415	0.347003	-0.577654	-0.259656	0.415941	-0.271265	0.544586	-0.0362652	-0.285872	0.465775	-0.311188	0.260972	0.124783	0.149417	0.351966	0.0376148
MVISnet_a	0.405555	0.296561	0.892511	0.877551	0.5274	1.44462	0.771536	0.638335	0.726376	0.301629	0.646917	0.117253	0.892847	0.268194	0.843728	0.824914	0.636352	0.236444	0.0175863	0.718414	0.405787	1.13671	0.698336	0.523503	0.264255	0.323431	0.324436	1.08733	1.14146	0.547818	1.01135	0.501638	0.461517	0.347003	-0.532856	0.30088	0.767227	0.466666	0.391838	1.31215	0.881599	0.078993	0.353991	0.990237	0.0656554	0.468574	0.564865	0.709646	0.717425
AINS_v_PIsul	-0.0472548	0.240741	-0.168603	0.162452	0.10576	0.219362	-0.180816	-0.26681	-1.07807	-0.389867	-0.331787	-0.345654	0.757463	-0.0603025	0.00165472	0.683107	0.158302	0.147067	-0.383744	-0.0536823	0.161184	0.0051152	0.478332	-0.575771	-0.329279	0.320731	0.650462	0.505336	0.1267	0.281999	0.210502	0.280128	0.735248	-0.577654	0.30088	-0.511635	0.185466	0.47121	-0.2173	0.712092	-0.232602	-0.746851	0.499423	0.0438229	0.491452	-0.123977	0.596903	0.316134	0.587786
PRC_d	0.515694	0.45329	0.425761	0.373844	0.270365	0.467316	0.0841136	0.163206	0.332943	-0.417909	0.0221957	-0.554363	0.747094	-0.201225	0.205388	-0.248688	0.380205	0.0823008	-0.594775	0.411325	-0.0833388	0.683635	0.310206	0.153226	-0.0192328	0.553804	0.760933	0.417098	0.449803	-0.191332	0.304003	0.720911	0.596999	-0.259656	0.767227	0.185466	0.112283	0.172236	-0.24643	0.400303	0.750952	-0.33219	-0.0715916	-0.0874374	0.396484	0.370333	0.44853	0.33048	0.913543
LVISnet_a	0.508258	0.788286	1.03982	0.72008	0.960822	1.87628	0.60726	0.662645	0.934521	0.206457	1.1033	0.334606	0.611658	0.424875	1.34319	0.57489	0.727197	0.713386	-0.203682	0.495509	0.0677134	1.42244	1.06277	0.426527	0.24159	-0.169616	0.0379111	1.29375	1.5651	0.803555	0.737839	0.246574	0.494405	0.415941	0.466666	0.47121	0.172236	0.27573	-0.111409	1.6143	1.12969	-0.00662439	0.901388	1.28165	0.103597	0.718767	0.410135	1.28539	0.582935
R_MFgyr_p	-0.018503	-0.191049	-0.0533181	-0.0929739	-0.13872	-0.0832524	-0.174798	-0.0589741	0.101333	-0.093109	-0.505996	-0.487312	0.412213	-0.505748	-0.571395	-0.543207	-0.0751524	-0.353304	-0.0910242	0.150262	-0.168199	-0.293125	-0.423814	-0.102367	-0.272431	-0.132718	0.621461	-0.0619431	-0.152765	-0.239714	0.0420389	-0.286225	0.707163	-0.271265	0.391838	-0.2173	-0.24643	-0.111409	-0.543658	-0.233869	0.421434	-0.120277	0.291995	-0.61096	-0.0957758	-0.16866	-0.469448	-0.140468	-0.0174157
FUSgyr_l	0.704339	1.01737	1.1323	0.944576	0.722139	1.32046	0.805141	0.586422	0.754994	-0.0882437	0.610642	0.0914959	0.29679	0.00815254	0.567777	1.08134	0.801726	0.655753	-0.0579819	0.0320338	0.534588	1.27424	0.438372	0.436041	0.739434	-0.161083	1.13152	0.587906	1.35361	0.910448	0.293191	0.488372	1.4384	0.544586	1.31215	0.712092	0.400303	1.6143	-0.233869	0.561936	0.868727	0.0203953	1.73649	0.577701	0.360753	0.520166	-0.0622651	0.961874	0.0218211
ORBcor	0.405822	0.33653	0.594201	0.87308	0.548983	0.744128	0.21367	-0.318252	0.119812	0.350884	0.367283	0.335708	0.828313	0.101122	0.223146	0.806366	0.341033	0.222087	0.384493	0.402361	0.507824	0.0402647	0.399779	0.0760959	0.162973	0.701522	0.985976	0.585994	0.879469	0.527874	1.1438	0.57613	1.4969	-0.0362652	0.881599	-0.232602	0.750952	1.12969	0.421434	0.868727	-0.599241	-0.527667	1.33711	0.647927	0.584886	0.454534	0.50478	1.12926	1.1422
VMPFcor	-0.44779	-0.456729	0.231136	-0.0885112	-0.500526	0.295898	-0.397231	0.0318118	-0.208981	-0.508603	-0.504747	-0.224525	0.191217	-0.368925	-0.62905	0.176749	-0.585998	-0.429723	-0.0485991	0.0570589	-0.3235	-0.510337	-0.272911	-0.314685	-0.403881	-0.103211	0.370739	-0.288661	-0.159521	-0.287758	0.0993201	-0.558196	0.37493	-0.285872	0.078993	-0.746851	-0.33219	-0.00662439	-0.120277	0.0203953	-0.527667	-0.213711	0.306934	-0.404753	-0.0720931	-0.274996	-0.42635	0.371522	-0.426948
PVISnet_l	0.504319	0.620507	1.21385	0.846804	0.830639	1.76838	0.311738	0.656345	0.797612	0.189275	0.701511	0.346453	0.542997	0.266427	1.11578	1.21616	0.507689	0.534877	-0.172991	0.457643	0.0313725	1.44626	0.899894	0.744053	0.419021	0.283301	-0.0695637	1.39414	1.14229	0.605778	0.814411	0.300149	-0.260249	0.465775	0.353991	0.499423	-0.0715916	0.901388	0.291995	1.73649	1.33711	0.306934	-0.215413	0.996502	0.368708	0.517752	0.511005	1.27151	0.523129
L_CERCR2	-0.0748786	0.668086	0.567732	0.171593	0.251714	0.394871	0.238045	-0.0387839	-0.228863	-0.30149	-0.414778	-0.0568701	0.776802	0.549334	-0.169674	0.645722	-0.19686	0.642256	-0.354879	-0.29021	0.0457908	-0.0293217	0.31887	-0.0710984	-0.0452677	-0.00365677	0.66045	0.305992	0.407017	0.244127	-0.0394896	-0.205183	1.00299	-0.311188	0.990237	0.0438229	-0.0874374	1.28165	-0.61096	0.577701	0.647927	-0.404753	0.996502	-0.191978	-0.00290415	0.510755	0.173577	0.0619019	0.100989
MOTnet_m	0.690301	-0.287064	-0.0535543	0.800119	-0.187077	0.411449	0.0658922	0.437537	0.676446	0.0548567	-0.118418	-0.437667	0.23485	-0.597135	0.131954	-0.0272615	0.570486	-0.682552	0.168722	0.63538	0.316733	0.867594	0.159216	0.635304	-0.0239232	-0.50745	0.634563	0.361362	0.207648	0.257144	0.372203	0.102649	0.779078	0.260972	0.0656554	0.491452	0.396484	0.103597	-0.0957758	0.360753	0.584886	-0.0720931	0.368708	-0.00290415	-0.80768	0.0217999	-0.224042	0.290123	0.352994
AUDnet	0.392796	-0.629159	0.551375	0.676064	0.478994	1.35193	-0.0756157	0.354874	0.197993	-0.337677	0.185183	0.0318126	0.541228	-0.362637	0.0545523	0.583727	0.491578	-0.246672	-0.114962	0.0761993	-0.0967358	0.66339	0.218025	0.434291	-0.301345	-0.18731	0.564411	0.470361	0.930481	0.411517	0.454694	-0.0294798	0.66131	0.124783	0.468574	-0.123977	0.370333	0.718767	-0.16866	0.520166	0.454534	-0.274996	0.517752	0.510755	0.0217999	-0.616524	-0.015117	1.1332	0.386377
PCsul	0.886693	0.524199	-0.0202076	0.91137	0.231273	0.390005	0.836832	0.0384228	0.622273	0.0377238	0.136739	-0.249125	0.142286	-0.493852	0.507223	-0.22811	0.955613	0.171391	-0.432277	0.0641538	-0.0586335	1.02532	0.637629	0.228335	-0.0347121	0.327049	0.569611	0.0797532	0.503218	0.337049	-0.163077	0.376705	0.803066	0.149417	0.564865	0.596903	0.44853	0.410135	-0.469448	-0.0622651	0.50478	-0.42635	0.511005	0.173577	-0.224042	-0.015117	0.174476	0.0861533	0.0612843
CER9	-0.291404	0.790448	0.500668	-0.141323	-0.125595	0.415428	0.0630365	0.375694	-0.191817	-0.391674	0.146121	0.155011	0.462217	0.508193	-0.34151	0.78415	-5.21561e-05	0.705152	0.0888881	0.23298	-0.427819	0.796189	0.467387	0.73746	0.520556	0.0647061	0.573058	0.771577	0.955059	0.977165	0.689884	0.184047	1.02277	0.351966	0.709646	0.316134	0.33048	1.28539	-0.140468	0.961874	1.12926	0.371522	1.27151	0.0619019	0.290123	1.1332	0.0861533	-0.212217	0.483659
R_IPsul_PORB	0.851254	0.624279	0.350246	0.412222	0.62273	0.573086	0.630049	0.11499	0.610827	0.22051	0.369811	-0.1476	0.730585	0.0382053	0.330459	-0.200413	0.78705	0.369581	-0.340013	0.0406462	-0.0318155	0.635592	0.177983	0.226202	0.0561616	0.610209	0.708852	0.313556	0.764755	-0.0505846	0.0307876	0.517395	0.856702	0.0376148	0.717425	0.587786	0.913543	0.582935	-0.0174157	0.0218211	1.1422	-0.426948	0.523129	0.100989	0.352994	0.386377	0.0612843	0.483659	0.382885
VLPFcor	0.415205	0.144171	0.151828	0.351609	-0.0528087	0.560006	0.0502682	0.0656312	-0.320779	0.114371	-0.243186	-0.0467137	0.473496	-0.0295789	-0.277369	0.334224	0.734122	0.10983	0.120431	0.0505542	0.263236	-0.142114	0.241191	0.0845271	-0.00787627	0.164696	0.635979	0.215751	0.394044	0.122805	0.576431	0.26406	0.719916	0.299574	0.411631	0.117477	0.48996	0.414434	0.258814	0.401481	0.108683	-0.367725	0.595319	0.302004	0.407526	0.218455	0.358552	0.486104	0.54085
AINS_d	0.0788511	0.111429	0.118291	-0.029708	0.45416	0.803942	-0.427789	-0.0838849	-0.0124138	-0.434284	0.223441	-0.126401	0.549087	0.193068	0.626274	0.615168	0.245761	0.325209	-0.329336	-0.311534	-0.416181	0.628018	0.607754	0.02784	-0.0743678	0.211623	0.411196	0.509416	0.635375	0.849449	0.121574	-0.017872	0.31716	-0.3511	0.259452	0.373373	0.305184	0.604873	-0.34564	0.685942	0.18624	-0.51367	0.491379	0.395591	0.0203555	-0.284364	0.884355	0.429306	0.38212
DMPFcor_a	-0.10075	-0.257007	0.351802	-0.0872856	-0.537424	0.166112	-0.238375	0.0765578	-0.257211	-0.190628	-0.544938	-0.268562	0.677405	-0.214685	-0.858249	0.0812045	0.212306	-0.183096	-0.105393	0.0932534	-0.0894093	-0.767103	-0.0940838	-0.138835	-0.401503	0.0181597	0.551957	-0.118023	-0.147279	-0.208848	0.0704489	-0.165131	0.605659	0.171635	0.42101	-0.674696	-0.376844	0.354435	-0.116624	0.0553645	-0.173632	-0.615544	0.48469	-0.536918	0.238457	-0.0189876	-0.133465	0.191464	-0.124139
MFgyr_a	0.350122	0.142609	0.598946	0.48388	0.212642	0.581022	-0.0974558	0.210791	0.255391	0.0607595	-0.091625	-0.12664	0.898612	0.00272995	-0.047093	0.288052	0.568738	-0.0686891	0.106626	0.357616	0.172193	0.143834	0.310056	0.193492	0.112984	0.311194	0.614788	0.518049	0.413392	0.272015	0.557321	0.45334	0.786369	0.0685328	0.741414	0.0651514	0.365495	0.600513	0.257499	0.380421	0.619544	-0.136353	0.714803	0.0277953	0.146667	0.241028	0.235633	0.481245	0.521655
R_IFsul	0.244732	0.290826	0.0172351	0.310705	0.587616	0.0724348	0.407088	-0.123428	0.45656	0.0529677	0.147923	-0.228843	0.256549	0.0725887	0.304025	-0.691583	0.505631	0.0642932	-0.4222	-0.17526	-0.0661804	0.291112	0.0617235	0.28958	-0.348235	0.293557	0.526634	-0.00688845	0.39697	-0.199498	0.281081	0.149795	0.521834	-0.0409083	0.316324	0.507883	0.556196	0.0497588	0.0403228	-0.250903	0.571369	-0.452037	0.107861	0.189156	0.202993	0.380787	-0.158666	0.360245	0.167351
FP_l	0.388205	0.337214	0.736819	0.507337	0.269877	0.830882	0.0809335	-0.0724261	0.269161	-0.253241	0.113032	0.0804655	1.20543	0.115337	-0.0951358	0.365803	0.00893179	0.239053	0.179584	0.256168	0.208645	-0.24155	0.29714	0.102671	-0.000127324	0.33392	0.823724	0.285481	0.569357	0.102985	0.443471	0.392939	0.981747	-0.0989406	0.994176	-0.134773	0.31781	0.650421	0.18946	0.408761	0.11129	-0.205378	0.735835	0.0548643	0.252859	0.553646	0.0827636	0.873827	0.278814
MOTnet_dl	1.04428	0.316505	0.0341783	0.86209	0.445669	0.606585	0.741241	0.0991977	0.672473	0.418739	0.067529	-0.248365	0.125978	-0.349427	0.562453	0.136772	0.828068	0.0304678	-0.353817	0.276456	0.0130965	1.01562	0.690168	0.320728	-0.114307	-0.201533	0.837686	0.525986	0.644544	0.967982	0.371648	-0.0334469	0.801147	0.0816625	0.639358	0.360061	0.179621	0.580365	-0.13509	0.73298	0.306038	-0.57719	0.803375	0.619899	-0.711493	0.0202293	0.0384271	0.0932222	0.571581
DVIS	0.44727	0.6182	0.26413	0.5377	0.275003	0.282031	0.560111	0.498816	0.467099	-0.22446	0.111541	-0.385836	0.409032	-0.184175	0.22916	-0.510897	0.501606	0.24789	-0.421908	0.0911091	0.0588995	1.02329	0.142148	0.409055	0.204773	0.218146	1.06392	0.0630062	0.424443	-0.280865	0.290503	0.312487	0.864945	0.0911465	0.896734	0.620814	0.540549	-0.246312	-0.125494	-0.110996	0.976476	-0.188629	0.0148525	0.0967857	0.165801	0.289437	-0.111065	0.206535	0.22682
POsul	0.00696547	-0.165522	0.150321	0.231994	0.0315515	0.28823	0.00702411	0.445478	0.428448	-0.239205	0.0718179	-0.306943	0.385413	-0.281607	0.000626669	-0.221178	0.197688	-0.35124	0.034584	0.699658	0.329999	0.624019	-0.147704	0.389294	0.2916	-0.0680252	0.358537	0.531117	0.223664	-0.00260043	0.465307	0.146813	0.00309903	-0.0156688	0.0328372	0.219423	0.000545075	-0.0893181	0.191994	0.521748	0.751057	0.0327548	-0.240951	0.213501	0.0754686	0.064634	-0.0818184	0.131733	0.0228543
LVISnet_p	0.657885	0.646538	1.15332	0.804858	0.580395	1.14265	0.5712	0.628625	0.755066	0.118811	0.56803	0.159389	0.386048	0.00449702	0.700474	0.760893	0.652859	0.431791	-0.159044	0.0874585	0.230557	1.20405	0.633415	0.417765	0.508163	-0.351034	0.673403	0.636794	0.799506	0.665485	0.354266	0.0853921	0.966289	0.345799	0.882762	0.526821	-0.137904	0.543404	-0.113118	0.686827	0.966263	0.0492927	1.33996	0.57917	0.0852632	0.368527	-0.0912596	1.00037	-0.0168843
SMOTcor	0.545172	-0.311963	0.145581	0.831528	0.04997	0.408791	0.417199	0.122613	0.615475	0.134103	-0.290286	-0.697391	0.339508	-0.308724	0.493208	0.194629	0.596241	-0.590417	-0.278695	0.0344363	0.013254	0.796912	0.33133	0.203049	-0.00390552	-0.239334	0.546272	0.359801	0.16834	0.588905	0.269776	-0.154359	0.738531	-0.0584225	0.311383	0.274131	0.13231	0.247471	-0.137778	0.275049	0.394205	-0.323056	0.466629	0.150495	-0.656536	-0.368242	0.136812	-0.112582	0.376709
L_SFgyr_a	-0.141514	-0.208544	0.0668021	0.0920878	-0.444952	-0.197058	0.0067435	0.358336	-0.0754423	-0.0313087	-0.979229	-0.598877	0.404786	-0.360271	-0.807056	-0.207094	0.0947448	-0.287072	-0.0253391	0.0801833	0.353993	-0.625885	-0.155507	-0.2743	-0.336127	-0.214291	0.667513	-0.145485	-0.439851	-0.407235	0.23326	-0.0523941	0.762821	0.0608933	0.393829	-0.408119	-0.274306	0.07413	0.27893	-0.147757	0.14742	-0.132388	0.322556	-0.565006	-0.0402385	-0.173912	-0.182345	-0.274395	0.111913
SPlob	0.901234	0.463109	-0.110495	0.906689	0.202316	0.543285	0.413726	0.0903206	0.302729	-0.0698737	0.148858	-0.344634	0.512052	-0.356528	0.495556	-0.279564	0.775608	-0.0181078	-0.448612	0.250324	-0.129067	0.781471	0.865446	0.168252	-0.235509	0.412495	0.463711	0.255586	0.602822	0.198107	0.212682	0.188004	0.95259	-0.0180655	0.282679	0.206808	0.613494	0.131063	-0.399608	0.370518	0.450312	-0.47541	0.427891	-0.00971979	-0.534868	0.154534	0.788183	0.261378	0.753995
L_IPsul_MFgyr_p	0.310829	0.239762	-0.0952096	0.436291	-0.0467779	-0.105286	0.427932	0.160358	0.158131	0.308297	-0.319734	-0.336609	0.350932	-0.380208	-0.283597	-0.469706	0.684187	-0.211606	-0.140878	0.440639	0.418498	0.267767	-0.0187259	0.353353	-0.117882	-0.0264369	0.723029	-0.047145	0.123242	-0.367013	0.523747	0.628611	0.771386	0.332725	0.575502	0.525506	0.633893	0.133835	0.232359	-0.20784	0.853299	-0.194523	0.21785	0.109109	0.106321	0.0889891	-0.231358	-0.127432	0.692487
MTgyr_p	0.176938	-0.18563	0.655171	0.499852	0.208815	0.767411	-0.0302813	0.253273	-0.126211	-0.382114	-0.0476417	-0.0106504	0.541472	-0.299353	-0.408716	0.266523	0.266955	-0.122071	0.0863341	0.181035	0.446853	-0.140458	-0.137309	0.276762	-0.158213	-0.0411241	0.827283	0.183139	0.492099	-0.104044	0.297527	0.144436	0.968547	0.0721986	0.698349	-0.506088	0.234194	0.538765	0.113084	-0.0621695	0.536953	-0.295878	0.596865	0.149364	0.474746	0.0545738	0.0421021	1.06588	0.229099
[truncated: 15 more columns]

## Sheet: 5_ASD
	PUT	PINS_v	CERVM	THAL	CER7ab	CER5	ACcor_d	CAUDNH_NACC	TP	DMPFcor_p	R_CERCR2	CERCR1	L_IFsul	MOTnet_vl	CER7b	FUSgyr_m	CAUDN	PINS_d	PCcor_PRC	L_IPlob	PCcor_d	ITgyr	SMgyr	MTgyr_a	AMY_HIPP	FEF	VISnet_md	OCCTgyr_l	CER6	PVISnet_m	R_IPlob	IMsul	MVISnet_p	PGACcor	MVISnet_a	AINS_v_PIsul	PRC_d	LVISnet_a	R_MFgyr_p	FUSgyr_l	ORBcor	VMPFcor	PVISnet_l	L_CERCR2	MOTnet_m	AUDnet	PCsul	CER9	R_IPsul_PORB
PUT	-0.151891	0.0247845	0.0283879	0.0213599	-0.121333	-0.0529758	-0.166023	-0.0237672	0.069102	-0.1919	-0.133379	-0.0824584	-0.109061	0.0951539	-0.172555	-0.0566399	-0.0454407	0.134512	-0.012295	-0.108522	-0.0866933	0.058934	-0.0951335	0.121233	0.0512493	-0.00738293	-0.0938588	-0.0080922	-0.183809	-0.0232097	-0.166079	0.00580265	-0.156814	-0.0816569	-0.0108452	0.122395	-0.151916	-0.0336985	-0.204118	-0.0343748	-0.108043	-0.0917532	-0.0522168	-0.266084	0.221729	0.107343	0.0545686	-0.250551	-0.288404
PINS_v	0.0247845	-0.23911	-0.115898	0.095944	-0.245593	-0.0545043	-0.0949059	-0.106445	-0.160789	-0.254976	-0.113932	-0.160096	-0.188102	-0.00815272	-0.180267	-0.030028	-0.0123911	0.00254716	-0.175801	-0.0918184	-0.16718	-0.127256	-0.182522	-0.140842	-0.121651	-0.141857	-0.221822	-0.226058	-0.138449	-0.159937	-0.197579	-0.172245	-0.181828	-0.081129	-0.16961	-0.108939	-0.154916	-0.0962303	-0.171661	-0.217459	-0.118624	-0.17249	-0.145525	-0.200321	-0.0342422	-0.039685	-0.18256	-0.155683	-0.208819
CERVM	0.0283879	-0.115898	-0.124725	0.0915597	0.0257705	-0.0846767	-0.0755812	-0.168233	0.0099369	-0.095191	-0.00654783	-0.142106	-0.141832	-0.0326888	-0.0257959	-0.0596819	0.08504	0.063676	-0.168297	-0.130742	-0.00724031	-0.151299	-0.0173509	-0.189878	-0.0827558	0.0106427	0.0164839	-0.18331	-0.0137018	-0.114151	-0.183924	-0.0623389	-0.0182896	-0.093348	-0.0638158	-0.218248	-0.224497	0.0545776	-0.161546	-0.107434	-0.251869	-0.291369	-0.0239066	-0.0514356	0.0642333	-0.0746808	-0.0286218	-0.0946425	-0.114048
THAL	0.0213599	0.095944	0.0915597	-0.190033	0.0093486	0.0892077	-0.122648	-0.0163585	0.150856	-0.155045	-0.0178996	0.0615372	-0.101598	0.241008	-0.0611751	-0.00758178	0.00434704	0.243761	0.0413669	-0.00628942	-0.0843961	0.112491	0.0774632	0.227443	0.0635352	0.174358	0.106528	0.105773	0.0440779	0.0290402	-0.101772	0.097774	-0.0974249	-0.101819	0.0361083	0.160888	0.00475165	0.0557599	-0.150387	0.0499157	-0.135833	-0.128522	0.0430849	-0.0869958	0.317794	0.286567	0.152564	-0.179817	-0.181539
CER7ab	-0.121333	-0.245593	0.0257705	0.0093486	-0.163994	0.018402	-0.0991684	-0.28376	-0.250255	-0.176451	-0.192718	-0.263828	-0.169084	-0.10756	-0.204381	0.0216181	-0.174833	-0.00585343	-0.0248093	-0.164479	-0.0101593	-0.380644	-0.0269286	-0.240452	-0.173986	0.042049	-0.00701832	-0.31957	-0.247858	-0.155553	-0.154126	-0.0406896	-0.0286058	-0.115171	-0.072153	-0.311836	-0.140955	-0.0245764	-0.0076004	-0.239016	-0.252052	-0.185025	-0.112752	-0.368469	0.0868819	-0.134649	0.0512021	-0.144144	-0.203367
CER5	-0.0529758	-0.0545043	-0.0846767	0.0892077	0.018402	-0.0545802	-0.0915683	-0.0246637	0.0155557	-0.176152	0.00990384	0.0809523	-0.128302	-0.119315	-0.0795066	-0.0246472	0.0588429	-0.00462195	-0.0355492	-0.0604419	0.00396787	-0.0649476	-0.0738532	-0.061144	-0.0500421	0.0298909	-0.0436668	0.03005	0.0357629	-0.0044273	-0.105359	-0.00959612	-0.0608299	-0.0358533	-0.094156	-0.118209	-0.0798683	0.0363027	-0.117608	-0.0288792	-0.083861	-0.108674	0.0183714	-0.0347942	0.104246	-0.0539996	0.0459546	-0.0289813	-0.0755515
ACcor_d	-0.166023	-0.0949059	-0.0755812	-0.122648	-0.0991684	-0.0915683	-0.0540314	-0.159962	-0.179577	-0.163572	-0.0680535	-0.142375	-0.157462	0.0758105	-0.134633	-0.218084	-0.0117102	0.0159969	-0.150637	-0.0967959	-0.0741992	-0.197342	-0.119467	-0.145409	-0.252203	-0.106314	-0.0702955	-0.194038	-0.178594	-0.10188	-0.308909	-0.108565	-0.171141	-0.0351681	-0.0729351	-0.130146	-0.199732	-0.0676361	-0.205308	-0.16844	-0.163781	-0.131315	-0.10836	-0.264666	0.129548	0.0547342	-0.0642638	-0.225926	-0.321115
CAUDNH_NACC	-0.0237672	-0.106445	-0.168233	-0.0163585	-0.28376	-0.0246637	-0.159962	-0.0764345	-0.121725	-0.113405	-0.139373	-0.0809883	-0.034563	0.0236104	-0.161022	0.00599321	-0.135588	-0.0831177	-0.19056	0.000638554	-0.246778	-0.0248192	-0.100607	-0.149608	-0.168803	-0.0915904	-0.0895259	-0.0382501	-0.0829523	-0.108291	-0.05394	-0.160656	-0.218076	-0.0961585	-0.103693	-0.122105	-0.094519	-0.099629	-0.161793	-0.0614427	0.00418917	-0.110348	-0.14187	-0.0779637	-0.0127861	-0.0628575	-0.0456894	-0.279475	-0.0579782
TP	0.069102	-0.160789	0.0099369	0.150856	-0.250255	0.0155557	-0.179577	-0.121725	0.0977963	-0.257518	-0.244949	-0.201085	-0.254931	-0.152737	-0.399199	-0.103161	0.0189577	0.0584718	0.0657234	-0.302812	-0.101917	-0.115457	-0.138968	-0.0799382	0.0379036	-0.0806807	-0.1155	-0.17663	-0.204531	-0.133021	-0.11193	-0.143596	0.0319435	-0.264152	-0.103298	-0.221213	-0.246534	-0.0753182	-0.172331	-0.150945	-0.387258	-0.158201	-0.0987217	-0.227895	-0.0129498	-0.147327	-0.167649	-0.149995	-0.144029
DMPFcor_p	-0.1919	-0.254976	-0.095191	-0.155045	-0.176451	-0.176152	-0.163572	-0.113405	-0.257518	-0.141058	-0.13753	-0.100534	-0.189572	-0.0803091	-0.196295	-0.158392	-0.082018	-0.106557	0.0644749	-0.142975	-0.0109417	-0.247958	-0.160866	-0.214581	-0.19399	-0.131646	-0.0156284	-0.234432	-0.210276	-0.0563951	-0.22101	-0.195526	-0.141956	-0.0416284	-0.0452797	-0.233495	-0.173885	-0.0416623	-0.104118	-0.231556	-0.175826	-0.137044	-0.103631	-0.143411	-0.0435367	-0.135943	-0.152325	-0.206641	-0.10673
R_CERCR2	-0.133379	-0.113932	-0.00654783	-0.0178996	-0.192718	0.00990384	-0.0680535	-0.139373	-0.244949	-0.13753	-0.171211	0.0431113	-0.0394678	-0.025369	-0.128984	0.114136	-0.232343	-0.0157426	-0.13953	-0.0422598	-0.0384797	-0.237475	0.0130221	-0.173755	-0.156016	0.094577	0.00513288	-0.0985815	-0.0849889	0.0074519	-0.13793	-0.0475543	-0.151658	-0.0164287	0.0275107	-0.1179	-0.147524	0.0311872	-0.0883205	-0.00370483	-0.140568	-0.148239	-0.060573	-0.169616	0.0913632	0.0399902	0.124399	-0.268606	-0.0792586
CERCR1	-0.0824584	-0.160096	-0.142106	0.0615372	-0.263828	0.0809523	-0.142375	-0.0809883	-0.201085	-0.100534	0.0431113	-0.210827	-0.103473	0.0380551	-0.139865	-0.074578	-0.140158	-0.0249901	0.0130459	0.0595493	-0.0654905	-0.128846	-0.110497	-0.0198054	-0.177636	0.043234	-0.191952	-0.123661	-0.0607305	-0.0971519	-0.0202307	-0.0802385	-0.325092	0.0143525	-0.159512	-0.110976	-0.144171	-0.154648	0.0293289	-0.133913	-0.069002	-0.0084388	-0.263669	-0.00929175	0.13182	0.0538511	0.0812401	-0.187402	-0.0887407
L_IFsul	-0.109061	-0.188102	-0.141832	-0.101598	-0.169084	-0.128302	-0.157462	-0.034563	-0.254931	-0.189572	-0.0394678	-0.103473	-0.172144	-0.10609	-0.0433896	-0.118628	-0.218361	-0.218618	0.0445411	-0.0886947	-0.0206974	-0.137489	-0.259847	-0.100351	-0.1393	-0.162948	-0.175397	-0.129543	-0.191841	-0.004475	-0.119839	-0.127754	-0.21578	0.0512298	-0.181118	-0.0886735	-0.0851592	-0.164604	-0.122289	-0.1513	-0.0517653	0.00437435	-0.157539	-0.130374	-0.0544349	-0.171294	-0.178241	-0.125093	-0.191768
MOTnet_vl	0.0951539	-0.00815272	-0.0326888	0.241008	-0.10756	-0.119315	0.0758105	0.0236104	-0.152737	-0.0803091	-0.025369	0.0380551	-0.10609	-0.201892	-0.124725	-0.0213605	0.0342868	-0.228406	-0.0284263	-0.0784737	0.00650874	-0.124915	-0.216344	-0.148504	-0.045196	-0.205495	-0.175232	-0.162656	0.0589876	0.0378451	-0.0701039	-0.147946	0.0145709	0.08031	-0.0462033	0.00886852	-0.0954546	-0.0358963	-0.0647066	-0.104564	-0.0391688	-0.0243136	-0.00134119	0.0325237	-0.28321	-0.162307	-0.306024	-0.125541	-0.0458078
CER7b	-0.172555	-0.180267	-0.0257959	-0.0611751	-0.204381	-0.0795066	-0.134633	-0.161022	-0.399199	-0.196295	-0.128984	-0.139865	-0.0433896	-0.124725	-0.209284	-0.0099264	-0.222001	-0.116474	0.00783647	-0.161651	-0.146528	-0.277479	-0.157354	-0.215123	-0.159341	-0.103095	-0.180327	-0.27434	-0.204678	-0.157113	-0.154576	-0.166473	-0.159388	-0.0107251	-0.094816	-0.214677	-0.199734	-0.102526	-0.0788815	-0.24165	-0.117913	-0.0641619	-0.197543	-0.358535	-0.0386062	-0.119593	-0.0921713	-0.284601	-0.138389
FUSgyr_m	-0.0566399	-0.030028	-0.0596819	-0.00758178	0.0216181	-0.0246472	-0.218084	0.00599321	-0.103161	-0.158392	0.114136	-0.074578	-0.118628	-0.0213605	-0.0099264	-0.160303	-0.0333197	-0.0829057	-0.123657	0.0111519	-0.196256	-0.105986	-0.159777	-0.0732513	0.00613081	-0.0894949	-0.274092	-0.108466	0.0790335	-0.0642576	-0.0768058	-0.144852	-0.189812	0.000773607	-0.238752	-0.0835116	-0.222138	-0.248422	-0.107553	-0.198511	-0.0277195	-0.0145429	-0.209701	0.136584	0.00280954	-0.103307	-0.178113	0.0442312	-0.0831885
CAUDN	-0.0454407	-0.0123911	0.08504	0.00434704	-0.174833	0.0588429	-0.0117102	-0.135588	0.0189577	-0.082018	-0.232343	-0.140158	-0.218361	0.0342868	-0.222001	-0.0333197	-0.182161	0.0910042	-0.0995281	-0.138437	-0.0596465	-0.0230364	-0.076341	-0.0374244	-0.0577315	-0.0403848	-0.148009	-0.115769	-0.123487	-0.18253	-0.203697	0.0378837	-0.282514	0.00700153	-0.0691681	0.0357138	-0.153178	-0.0900383	-0.181031	-0.180624	-0.0788149	-0.0649632	-0.191556	-0.268455	0.148088	0.018828	-0.00502366	-0.190674	-0.268888
PINS_d	0.134512	0.00254716	0.063676	0.243761	-0.00585343	-0.00462195	0.0159969	-0.0831177	0.0584718	-0.106557	-0.0157426	-0.0249901	-0.218618	-0.228406	-0.116474	-0.0829057	0.0910042	-0.229865	-0.0513913	-0.134186	0.0316059	-0.0611011	-0.200278	-0.0728832	0.0199338	-0.0419809	-0.190577	-0.135349	-0.0385154	-0.0712712	-0.0900943	-0.0476685	0.0233654	-0.105415	-0.145537	-0.0262389	-0.0457383	-0.0262792	-0.0574291	-0.143914	-0.132243	-0.149752	0.0425715	-0.0904802	-0.0403453	-0.226621	-0.194661	-0.0382977	-0.101515
PCcor_PRC	-0.012295	-0.175801	-0.168297	0.0413669	-0.0248093	-0.0355492	-0.150637	-0.19056	0.0657234	0.0644749	-0.13953	0.0130459	0.0445411	-0.0284263	0.00783647	-0.123657	-0.0995281	-0.0513913	-0.238204	-0.0885979	-0.10937	0.0555812	0.00669306	-0.237549	-0.131414	0.0754453	0.0445112	0.10802	-0.084062	0.05131	0.0563042	-0.0965626	0.0183669	-0.446342	-0.0918473	-0.121708	-0.00553183	-0.0126723	0.0785477	-0.00141686	-0.136928	-0.460405	0.044421	-0.00913089	-0.0124471	-0.137655	0.0796808	-0.243786	0.207261
L_IPlob	-0.108522	-0.0918184	-0.130742	-0.00628942	-0.164479	-0.0604419	-0.0967959	0.000638554	-0.302812	-0.142975	-0.0422598	0.0595493	-0.0886947	-0.0784737	-0.161651	0.0111519	-0.138437	-0.134186	-0.0885979	-0.0916853	-0.0939977	-0.150429	-0.0601226	-0.356076	-0.131914	0.0147261	-0.0609088	0.0467447	-0.028527	0.0524554	-0.234433	-0.142117	-0.133591	-0.0909936	-0.079272	-0.136477	-0.0566795	-0.0809704	-0.155338	0.0297749	-0.10652	-0.125219	-0.0203259	0.0108597	0.033678	-0.0386808	0.00339618	-0.247381	0.0297936
PCcor_d	-0.0866933	-0.16718	-0.00724031	-0.0843961	-0.0101593	0.00396787	-0.0741992	-0.246778	-0.101917	-0.0109417	-0.0384797	-0.0654905	-0.0206974	0.00650874	-0.146528	-0.196256	-0.0596465	0.0316059	-0.10937	-0.0939977	-0.125489	-0.129748	0.0195103	-0.24106	-0.171482	0.0512883	0.0243112	-0.0693189	-0.104099	-0.0872816	-0.165187	-0.0413833	-0.0471869	-0.212793	-0.0851464	-0.173318	0.00906013	-0.0197034	-0.110819	-0.124686	-0.241557	-0.352965	-0.0114602	-0.174836	0.067302	-0.0641801	0.0340401	-0.135195	-0.119894
ITgyr	0.058934	-0.127256	-0.151299	0.112491	-0.380644	-0.0649476	-0.197342	-0.0248192	-0.115457	-0.247958	-0.237475	-0.128846	-0.137489	-0.124915	-0.277479	-0.105986	-0.0230364	-0.0611011	0.0555812	-0.150429	-0.129748	-0.0984022	-0.226772	-0.0956443	-0.0112567	-0.201245	-0.23142	-0.141844	-0.217282	-0.0780445	-0.00237027	-0.240657	-0.135428	-0.128749	-0.148603	-0.0814518	-0.275517	-0.167855	-0.145755	-0.199603	-0.169683	-0.0774536	-0.181296	-0.161669	-0.0931732	-0.127849	-0.158533	-0.239681	-0.0497777
SMgyr	-0.0951335	-0.182522	-0.0173509	0.0774632	-0.0269286	-0.0738532	-0.119467	-0.100607	-0.138968	-0.160866	0.0130221	-0.110497	-0.259847	-0.216344	-0.157354	-0.159777	-0.076341	-0.200278	0.00669306	-0.0601226	0.0195103	-0.226772	-0.295215	-0.158676	-0.171477	-0.0215035	-0.118181	-0.213002	-0.122532	-0.13717	-0.127143	-0.0724542	-0.031321	-0.0746448	-0.107344	-0.164578	-0.0408841	-0.090934	-0.0846561	-0.191056	-0.10245	-0.087434	-0.0720755	-0.185066	-0.0458125	-0.171257	-0.233403	-0.0714561	-0.26965
MTgyr_a	0.121233	-0.140842	-0.189878	0.227443	-0.240452	-0.061144	-0.145409	-0.149608	-0.0799382	-0.214581	-0.173755	-0.0198054	-0.100351	-0.148504	-0.215123	-0.0732513	-0.0374244	-0.0728832	-0.237549	-0.356076	-0.24106	-0.0956443	-0.158676	-0.136533	-0.0180361	-0.0828944	-0.224589	-0.0692035	-0.0580746	-0.0164562	-0.073802	-0.341325	-0.0835662	-0.323765	-0.215327	-0.13972	-0.329266	-0.159081	-0.126996	-0.113592	-0.299338	-0.387909	-0.091339	0.0485814	-0.107692	-0.171206	-0.0862863	-0.178617	0.0316713
AMY_HIPP	0.0512493	-0.121651	-0.0827558	0.0635352	-0.173986	-0.0500421	-0.252203	-0.168803	0.0379036	-0.19399	-0.156016	-0.177636	-0.1393	-0.045196	-0.159341	0.00613081	-0.0577315	0.0199338	-0.131414	-0.131914	-0.171482	-0.0112567	-0.171477	-0.0180361	-0.0591218	0.0190095	-0.0629873	-0.113035	-0.178987	-0.12917	-0.0180134	-0.142388	-0.0882167	-0.287849	-0.0607149	-0.113754	-0.226617	-0.0237423	-0.0878072	-0.0885428	-0.210506	-0.287378	-0.171951	-0.0928246	0.108232	-0.0780468	-0.0861513	-0.0840255	-0.125495
FEF	-0.00738293	-0.141857	0.0106427	0.174358	0.042049	0.0298909	-0.106314	-0.0915904	-0.0806807	-0.131646	0.094577	0.043234	-0.162948	-0.205495	-0.103095	-0.0894949	-0.0403848	-0.0419809	0.0754453	0.0147261	0.0512883	-0.201245	-0.0215035	-0.0828944	0.0190095	-0.108466	-0.0222295	-0.114703	0.00839342	0.018053	-0.0414805	-0.0280511	-0.0236964	-0.0291343	-0.104384	-0.0719597	0.0866707	-0.0283368	-0.112145	-0.101145	-0.0961414	-0.0865733	-0.001327	-0.00328726	-0.0791741	-0.11192	-0.123508	0.0557859	-0.100391
VISnet_md	-0.0938588	-0.221822	0.0164839	0.106528	-0.00701832	-0.0436668	-0.0702955	-0.0895259	-0.1155	-0.0156284	0.00513288	-0.191952	-0.175397	-0.175232	-0.180327	-0.274092	-0.148009	-0.190577	0.0445112	-0.0609088	0.0243112	-0.23142	-0.118181	-0.224589	-0.0629873	-0.0222295	-0.115452	-0.307364	-0.0691239	-0.121695	-0.0735737	0.0454894	0.126931	-0.0352557	-0.103909	-0.123284	-0.0501252	-0.190409	0.016659	-0.323797	-0.174017	-0.132342	-0.0550608	-0.144327	-0.0438038	-0.283842	-0.156138	0.03323	-0.0906148
OCCTgyr_l	-0.0080922	-0.226058	-0.18331	0.105773	-0.31957	0.03005	-0.194038	-0.0382501	-0.17663	-0.234432	-0.0985815	-0.123661	-0.129543	-0.162656	-0.27434	-0.108466	-0.115769	-0.135349	0.10802	0.0467447	-0.0693189	-0.141844	-0.213002	-0.0692035	-0.113035	-0.114703	-0.307364	-0.178157	-0.162071	-0.21399	0.0871752	-0.160235	-0.303265	0.00621563	-0.2695	-0.154818	-0.211824	-0.314326	-0.0251573	-0.255474	-0.0814323	0.0500986	-0.31131	-0.134098	-0.0635387	-0.190728	-0.165158	-0.113599	-0.0999666
CER6	-0.183809	-0.138449	-0.0137018	0.0440779	-0.247858	0.0357629	-0.178594	-0.0829523	-0.204531	-0.210276	-0.0849889	-0.0607305	-0.191841	0.0589876	-0.204678	0.0790335	-0.123487	-0.0385154	-0.084062	-0.028527	-0.104099	-0.217282	-0.122532	-0.0580746	-0.178987	0.00839342	-0.0691239	-0.162071	-0.06244	-0.0177547	-0.0898411	-0.0448419	-0.180626	0.0178402	-0.0349672	-0.112661	-0.151807	0.00703501	-0.170595	-0.0710507	-0.0986626	-0.0174571	-0.0549542	-0.169075	0.17077	0.000987416	0.0709116	-0.156689	-0.205166
PVISnet_m	-0.0232097	-0.159937	-0.114151	0.0290402	-0.155553	-0.0044273	-0.10188	-0.108291	-0.133021	-0.0563951	0.0074519	-0.0971519	-0.004475	0.0378451	-0.157113	-0.0642576	-0.18253	-0.0712712	0.05131	0.0524554	-0.0872816	-0.0780445	-0.13717	-0.0164562	-0.12917	0.018053	-0.121695	-0.21399	-0.0177547	-0.255564	0.0195611	-0.0804075	-0.148455	-0.00898357	-0.110016	-0.0299313	-0.0793665	-0.065901	0.00332265	-0.119162	-0.0201755	-0.00393083	-0.137349	-0.0594832	-0.0278651	-0.0622877	0.0307491	-0.118185	-0.144925
R_IPlob	-0.166079	-0.197579	-0.183924	-0.101772	-0.154126	-0.105359	-0.308909	-0.05394	-0.11193	-0.22101	-0.13793	-0.0202307	-0.119839	-0.0701039	-0.154576	-0.0768058	-0.203697	-0.0900943	0.0563042	-0.234433	-0.165187	-0.00237027	-0.127143	-0.073802	-0.0180134	-0.0414805	-0.0735737	0.0871752	-0.0898411	0.0195611	-0.0240358	-0.175135	-0.173134	-0.286269	-0.0757737	-0.0820478	-0.154641	-0.0866856	-0.137107	-0.0127438	-0.0483796	-0.0569613	-0.0868376	0.036036	0.0593371	-0.133335	0.0321769	-0.233986	0.0386025
IMsul	0.00580265	-0.172245	-0.0623389	0.097774	-0.0406896	-0.00959612	-0.108565	-0.160656	-0.143596	-0.195526	-0.0475543	-0.0802385	-0.127754	-0.147946	-0.166473	-0.144852	0.0378837	-0.0476685	-0.0965626	-0.142117	-0.0413833	-0.240657	-0.0724542	-0.341325	-0.142388	-0.0280511	0.0454894	-0.160235	-0.0448419	-0.0804075	-0.175135	-0.0538929	0.0253914	-0.131598	-0.111022	-0.171895	-0.0251373	-0.0239894	-0.185431	-0.115483	-0.171618	-0.201638	-0.0327726	-0.13813	-0.0156051	-0.152587	-0.148575	-0.0583128	-0.0937669
MVISnet_p	-0.156814	-0.181828	-0.0182896	-0.0974249	-0.0286058	-0.0608299	-0.171141	-0.218076	0.0319435	-0.141956	-0.151658	-0.325092	-0.21578	0.0145709	-0.159388	-0.189812	-0.282514	0.0233654	0.0183669	-0.133591	-0.0471869	-0.135428	-0.031321	-0.0835662	-0.0882167	-0.0236964	0.126931	-0.303265	-0.180626	-0.148455	-0.173134	0.0253914	-0.103554	-0.133141	0.0354606	-0.080365	-0.143006	0.00984219	-0.123785	-0.193298	-0.281581	-0.196228	-0.103611	-0.313983	0.123478	-0.101958	-0.0166679	-0.10303	-0.180777
PGACcor	-0.0816569	-0.081129	-0.093348	-0.101819	-0.115171	-0.0358533	-0.0351681	-0.0961585	-0.264152	-0.0416284	-0.0164287	0.0143525	0.0512298	0.08031	-0.0107251	0.000773607	0.00700153	-0.105415	-0.446342	-0.0909936	-0.212793	-0.128749	-0.0746448	-0.323765	-0.287849	-0.0291343	-0.0352557	0.00621563	0.0178402	-0.00898357	-0.286269	-0.131598	-0.133141	-0.139568	0.0399493	-0.0942063	-0.152981	0.0517045	-0.143073	-0.0131705	0.000912664	-0.247361	-0.0359933	-0.0386538	0.0144012	-0.0149	0.00758166	-0.17644	0.00550154
MVISnet_a	-0.0108452	-0.16961	-0.0638158	0.0361083	-0.072153	-0.094156	-0.0729351	-0.103693	-0.103298	-0.0452797	0.0275107	-0.159512	-0.181118	-0.0462033	-0.094816	-0.238752	-0.0691681	-0.145537	-0.0918473	-0.079272	-0.0851464	-0.148603	-0.107344	-0.215327	-0.0607149	-0.104384	-0.103909	-0.2695	-0.0349672	-0.110016	-0.0757737	-0.111022	0.0354606	0.0399493	-0.104956	-0.113867	-0.148819	-0.137481	-0.112671	-0.254055	-0.164571	-0.138549	-0.0675987	-0.0167765	-0.0770844	-0.220887	-0.205504	-0.0732717	-0.0111332
AINS_v_PIsul	0.122395	-0.108939	-0.218248	0.160888	-0.311836	-0.118209	-0.130146	-0.122105	-0.221213	-0.233495	-0.1179	-0.110976	-0.0886735	0.00886852	-0.214677	-0.0835116	0.0357138	-0.0262389	-0.121708	-0.136477	-0.173318	-0.0814518	-0.164578	-0.13972	-0.113754	-0.0719597	-0.123284	-0.154818	-0.112661	-0.0299313	-0.0820478	-0.171895	-0.080365	-0.0942063	-0.113867	-0.230321	-0.168088	-0.113224	-0.12872	-0.144573	-0.208168	-0.232744	-0.0727606	-0.0942161	0.00140655	-0.0483384	-0.0911612	-0.199647	-0.108497
PRC_d	-0.151916	-0.154916	-0.224497	0.00475165	-0.140955	-0.0798683	-0.199732	-0.094519	-0.246534	-0.173885	-0.147524	-0.144171	-0.0851592	-0.0954546	-0.199734	-0.222138	-0.153178	-0.0457383	-0.00553183	-0.0566795	0.00906013	-0.275517	-0.0408841	-0.329266	-0.226617	0.0866707	-0.0501252	-0.211824	-0.151807	-0.0793665	-0.154641	-0.0251373	-0.143006	-0.152981	-0.148819	-0.168088	-0.0201484	-0.138374	-0.0656139	-0.207971	-0.166871	-0.207669	-0.129162	-0.12871	0.0627318	-0.071353	-0.0405046	-0.145298	0.0111817
LVISnet_a	-0.0336985	-0.0962303	0.0545776	0.0557599	-0.0245764	0.0363027	-0.0676361	-0.099629	-0.0753182	-0.0416623	0.0311872	-0.154648	-0.164604	-0.0358963	-0.102526	-0.248422	-0.0900383	-0.0262792	-0.0126723	-0.0809704	-0.0197034	-0.167855	-0.090934	-0.159081	-0.0237423	-0.0283368	-0.190409	-0.314326	0.00703501	-0.065901	-0.0866856	-0.0239894	0.00984219	0.0517045	-0.137481	-0.113224	-0.138374	-0.289216	-0.0184583	-0.307023	-0.172824	-0.0620836	-0.085223	-0.0572233	-0.0177083	-0.154508	-0.150798	-0.00606385	-0.0941377
R_MFgyr_p	-0.204118	-0.171661	-0.161546	-0.150387	-0.0076004	-0.117608	-0.205308	-0.161793	-0.172331	-0.104118	-0.0883205	0.0293289	-0.122289	-0.0647066	-0.0788815	-0.107553	-0.181031	-0.0574291	0.0785477	-0.155338	-0.110819	-0.145755	-0.0846561	-0.126996	-0.0878072	-0.112145	0.016659	-0.0251573	-0.170595	0.00332265	-0.137107	-0.185431	-0.123785	-0.143073	-0.112671	-0.12872	-0.0656139	-0.0184583	-0.05374	-0.0788643	-0.0956282	-0.0942687	-0.0409536	0.0313131	-0.0535017	-0.164347	-0.0906781	-0.17589	0.0191259
FUSgyr_l	-0.0343748	-0.217459	-0.107434	0.0499157	-0.239016	-0.0288792	-0.16844	-0.0614427	-0.150945	-0.231556	-0.00370483	-0.133913	-0.1513	-0.104564	-0.24165	-0.198511	-0.180624	-0.143914	-0.00141686	0.0297749	-0.124686	-0.199603	-0.191056	-0.113592	-0.0885428	-0.101145	-0.323797	-0.255474	-0.0710507	-0.119162	-0.0127438	-0.115483	-0.193298	-0.0131705	-0.254055	-0.144573	-0.207971	-0.307023	-0.0788643	-0.224072	-0.0333875	0.0307421	-0.229243	-0.028833	-0.0731245	-0.178765	-0.277636	-0.0470521	-0.201523
ORBcor	-0.108043	-0.118624	-0.251869	-0.135833	-0.252052	-0.083861	-0.163781	0.00418917	-0.387258	-0.175826	-0.140568	-0.069002	-0.0517653	-0.0391688	-0.117913	-0.0277195	-0.0788149	-0.132243	-0.136928	-0.10652	-0.241557	-0.169683	-0.10245	-0.299338	-0.210506	-0.0961414	-0.174017	-0.0814323	-0.0986626	-0.0201755	-0.0483796	-0.171618	-0.281581	0.000912664	-0.164571	-0.208168	-0.166871	-0.172824	-0.0956282	-0.0333875	-0.0704014	0.106575	-0.15556	-0.0399314	-0.00207782	-0.0644734	-0.00172914	-0.213581	0.0257044
VMPFcor	-0.0917532	-0.17249	-0.291369	-0.128522	-0.185025	-0.108674	-0.131315	-0.110348	-0.158201	-0.137044	-0.148239	-0.0084388	0.00437435	-0.0243136	-0.0641619	-0.0145429	-0.0649632	-0.149752	-0.460405	-0.125219	-0.352965	-0.0774536	-0.087434	-0.387909	-0.287378	-0.0865733	-0.132342	0.0500986	-0.0174571	-0.00393083	-0.0569613	-0.201638	-0.196228	-0.247361	-0.138549	-0.232744	-0.207669	-0.0620836	-0.0942687	0.0307421	0.106575	-0.162634	-0.0955229	0.0762086	-0.0742184	-0.128833	-0.00131144	-0.229384	0.106926
PVISnet_l	-0.0522168	-0.145525	-0.0239066	0.0430849	-0.112752	0.0183714	-0.10836	-0.14187	-0.0987217	-0.103631	-0.060573	-0.263669	-0.157539	-0.00134119	-0.197543	-0.209701	-0.191556	0.0425715	0.044421	-0.0203259	-0.0114602	-0.181296	-0.0720755	-0.091339	-0.171951	-0.001327	-0.0550608	-0.31131	-0.0549542	-0.137349	-0.0868376	-0.0327726	-0.103611	-0.0359933	-0.0675987	-0.0727606	-0.129162	-0.085223	-0.0409536	-0.229243	-0.15556	-0.0955229	-0.198026	-0.173659	0.0471407	-0.0704639	-0.0456211	-0.111351	-0.158372
L_CERCR2	-0.266084	-0.200321	-0.0514356	-0.0869958	-0.368469	-0.0347942	-0.264666	-0.0779637	-0.227895	-0.143411	-0.169616	-0.00929175	-0.130374	0.0325237	-0.358535	0.136584	-0.268455	-0.0904802	-0.00913089	0.0108597	-0.174836	-0.161669	-0.185066	0.0485814	-0.0928246	-0.00328726	-0.144327	-0.134098	-0.169075	-0.0594832	0.036036	-0.13813	-0.313983	-0.0386538	-0.0167765	-0.0942161	-0.12871	-0.0572233	0.0313131	-0.028833	-0.0399314	0.0762086	-0.173659	-0.157649	0.14219	0.0201552	0.0349047	-0.31681	-0.150694
MOTnet_m	0.221729	-0.0342422	0.0642333	0.317794	0.0868819	0.104246	0.129548	-0.0127861	-0.0129498	-0.0435367	0.0913632	0.13182	-0.0544349	-0.28321	-0.0386062	0.00280954	0.148088	-0.0403453	-0.0124471	0.033678	0.067302	-0.0931732	-0.0458125	-0.107692	0.108232	-0.0791741	-0.0438038	-0.0635387	0.17077	-0.0278651	0.0593371	-0.0156051	0.123478	0.0144012	-0.0770844	0.00140655	0.0627318	-0.0177083	-0.0535017	-0.0731245	-0.00207782	-0.0742184	0.0471407	0.14219	-0.189484	-0.16423	-0.119171	0.134568	0.0609812
AUDnet	0.107343	-0.039685	-0.0746808	0.286567	-0.134649	-0.0539996	0.0547342	-0.0628575	-0.147327	-0.135943	0.0399902	0.0538511	-0.171294	-0.162307	-0.119593	-0.103307	0.018828	-0.226621	-0.137655	-0.0386808	-0.0641801	-0.127849	-0.171257	-0.171206	-0.0780468	-0.11192	-0.283842	-0.190728	0.000987416	-0.0622877	-0.133335	-0.152587	-0.101958	-0.0149	-0.220887	-0.0483384	-0.071353	-0.154508	-0.164347	-0.178765	-0.0644734	-0.128833	-0.0704639	0.0201552	-0.16423	-0.277005	-0.239851	-0.121198	-0.104096
PCsul	0.0545686	-0.18256	-0.0286218	0.152564	0.0512021	0.0459546	-0.0642638	-0.0456894	-0.167649	-0.152325	0.124399	0.0812401	-0.178241	-0.306024	-0.0921713	-0.178113	-0.00502366	-0.194661	0.0796808	0.00339618	0.0340401	-0.158533	-0.233403	-0.0862863	-0.0861513	-0.123508	-0.156138	-0.165158	0.0709116	0.0307491	0.0321769	-0.148575	-0.0166679	0.00758166	-0.205504	-0.0911612	-0.0405046	-0.150798	-0.0906781	-0.277636	-0.00172914	-0.00131144	-0.0456211	0.0349047	-0.119171	-0.239851	-0.259619	0.0363346	-0.0560841
CER9	-0.250551	-0.155683	-0.0946425	-0.179817	-0.144144	-0.0289813	-0.225926	-0.279475	-0.149995	-0.206641	-0.268606	-0.187402	-0.125093	-0.125541	-0.284601	0.0442312	-0.190674	-0.0382977	-0.243786	-0.247381	-0.135195	-0.239681	-0.0714561	-0.178617	-0.0840255	0.0557859	0.03323	-0.113599	-0.156689	-0.118185	-0.233986	-0.0583128	-0.10303	-0.17644	-0.0732717	-0.199647	-0.145298	-0.00606385	-0.17589	-0.0470521	-0.213581	-0.229384	-0.111351	-0.31681	0.134568	-0.121198	0.0363346	-0.140618	-0.12324
R_IPsul_PORB	-0.288404	-0.208819	-0.114048	-0.181539	-0.203367	-0.0755515	-0.321115	-0.0579782	-0.144029	-0.10673	-0.0792586	-0.0887407	-0.191768	-0.0458078	-0.138389	-0.0831885	-0.268888	-0.101515	0.207261	0.0297936	-0.119894	-0.0497777	-0.26965	0.0316713	-0.125495	-0.100391	-0.0906148	-0.0999666	-0.205166	-0.144925	0.0386025	-0.0937669	-0.180777	0.00550154	-0.0111332	-0.108497	0.0111817	-0.0941377	0.0191259	-0.201523	0.0257044	0.106926	-0.158372	-0.150694	0.0609812	-0.104096	-0.0560841	-0.12324	-0.13558
VLPFcor	-0.00249955	-0.158634	-0.0908809	0.00280291	-0.249551	-0.0116968	-0.135429	-0.0279398	-0.341208	-0.204581	0.00624556	-0.0777719	-0.102666	0.0604052	-0.0710559	-0.0373362	-0.0561015	-0.0713356	0.00757174	-0.0549265	-0.201687	-0.108197	-0.197486	-0.155934	-0.114863	-0.157949	-0.193532	-0.108668	-0.0281212	-0.0836431	-0.0329573	-0.201912	-0.254057	0.0647364	-0.123226	-0.188495	-0.161655	-0.138537	-0.0406541	-0.173556	-0.123992	-0.0676529	-0.136266	-0.00706106	0.0238434	-0.0261646	-0.076025	-0.113237	-0.0788105
AINS_d	-0.0209508	-0.098408	-0.0254354	0.0480078	-0.143631	-0.0122607	-0.0910153	-0.0661294	-0.158108	-0.166697	-0.011226	-0.157621	-0.250258	0.0872064	-0.151237	-0.092627	-0.025527	0.0337744	-0.0589516	-0.0670296	-0.0996701	-0.14295	-0.221095	-0.0692979	-0.120259	-0.070954	-0.157278	-0.224414	-0.102824	-0.138305	-0.218183	-0.0282799	-0.15364	0.00173606	-0.0812169	-0.0715104	-0.102389	-0.0659126	-0.101661	-0.215816	-0.179267	-0.108309	-0.102404	-0.221259	0.140532	0.0772586	-0.120083	-0.0994927	-0.34066
DMPFcor_a	-0.063602	-0.0978809	-0.145267	-0.0103051	-0.309295	-0.109491	-0.133376	-0.136642	-0.293578	-0.139342	-0.137457	-0.0417885	-0.0182186	-0.0427216	-0.187429	-0.106729	-0.143261	-0.0905683	-0.307059	-0.253252	-0.285072	-0.117201	-0.141575	-0.333177	-0.202424	-0.118934	-0.161453	-0.0790769	-0.103101	0.00777904	-0.162706	-0.231506	-0.176822	-0.30825	-0.105695	-0.211618	-0.300815	-0.0844095	-0.0463512	-0.0689227	-0.103685	-0.215324	-0.0962086	-0.0439803	-0.033452	-0.122632	-0.0492848	-0.261383	0.0397936
MFgyr_a	-0.363678	-0.134491	-0.176089	-0.169904	-0.339529	-0.183288	-0.181313	-0.0737531	-0.456841	-0.111298	-0.145567	-0.203552	-0.121035	-0.0450705	-0.250294	-0.0625156	-0.33574	-0.166324	-0.0563231	-0.0356975	-0.140324	-0.29833	-0.235897	-0.258279	-0.296086	-0.172294	-0.121931	-0.264985	-0.276648	-0.0958518	-0.254331	-0.155133	-0.27215	0.148918	-0.0749229	-0.251793	-0.127396	-0.118972	-0.172562	-0.200055	-0.0887477	0.0149402	-0.155656	-0.289342	0.0148019	-0.0978776	-0.153301	-0.281147	-0.273555
R_IFsul	-0.209496	-0.187521	-0.0164465	-0.0706878	-0.114045	0.0158899	-0.297084	-0.0762626	-0.106195	-0.233266	-0.031116	-0.0342338	-0.220335	-0.00283785	-0.129255	-0.0781914	-0.168955	-0.0944197	0.186735	-0.00662705	-0.111188	-0.0480821	-0.284926	0.12159	-0.0229965	-0.162846	-0.0953675	-0.067658	-0.0745171	-0.0299028	-0.0302966	-0.186707	-0.152866	-0.0150172	-0.03428	-0.0080825	-0.0708118	-0.0783269	-0.0123354	-0.129586	0.00689273	0.0791935	-0.10561	-0.103111	0.0130628	-0.067438	-0.155456	-0.0705089	-0.349176
FP_l	-0.284396	-0.180471	-0.231684	-0.196659	-0.292804	-0.195609	-0.157629	-0.0452522	-0.293308	-0.10578	-0.184213	-0.183252	-0.108091	-0.0368757	-0.13584	-0.083197	-0.283624	-0.1638	-0.152653	-0.0578416	-0.228634	-0.135831	-0.128831	-0.312611	-0.305616	-0.0971809	-0.137656	-0.195219	-0.167549	-0.128777	-0.17182	-0.136594	-0.241779	0.0314196	-0.0816025	-0.317954	-0.117396	-0.131953	-0.108306	-0.196791	-0.0134597	-0.0375625	-0.195516	-0.140263	0.0444064	-0.174827	-0.0103089	-0.291344	-0.021493
MOTnet_dl	0.161405	-0.0615856	-0.00115753	0.221614	0.0368256	0.0214644	0.094183	-0.0174437	-0.124419	-0.108371	0.117624	0.115004	-0.139957	-0.282861	-0.0976326	-0.0980854	0.080628	-0.0651086	0.056691	-0.0269047	0.0936649	-0.180944	-0.13334	-0.117804	-0.0306609	-0.149507	-0.215495	-0.174644	0.138147	0.00626202	0.0207246	-0.125427	0.0367141	0.0737786	-0.137058	-0.0139676	-0.0486687	-0.118778	-0.0930848	-0.206171	-0.0682242	-0.018741	0.0006827	0.0897222	-0.269788	-0.185892	-0.186061	-0.0155089	-0.0343584
DVIS	-0.149859	-0.243411	-0.129218	0.0409947	-0.0853119	0.00890062	-0.291032	-0.0815913	-0.142642	-0.209823	-0.0668997	-0.207613	-0.196849	-0.119312	-0.205895	-0.265082	-0.21888	-0.106758	0.171625	-0.00632612	-0.0449031	-0.171989	-0.110955	-0.0880873	-0.0321465	-0.0474678	-0.155192	-0.176889	-0.149903	-0.0501874	-0.0353679	0.00257868	-0.152983	-0.0834184	-0.20766	-0.116189	-0.0768058	-0.25568	-0.0232158	-0.310532	-0.0509896	-0.0220426	-0.18907	-0.0970696	0.0290988	-0.174671	-0.0813531	-0.0179845	-0.120037
POsul	-0.0582347	-0.136834	-0.139528	-3.14638e-05	0.0382629	-0.134307	-0.130019	-0.114353	-0.0957864	0.00359786	-0.0252978	-0.0663844	-0.0577742	-0.0302411	-0.00707783	-0.205592	-0.108165	-0.122866	-0.192774	-0.121735	-0.0956393	-0.110444	-0.0434026	-0.351964	-0.159031	0.0163576	0.0128192	-0.0915949	-0.0484757	-0.0367635	-0.0749442	-0.0978467	0.0181287	-0.245028	-0.0761753	-0.142028	-0.026785	-0.0790349	0.0154003	-0.166557	-0.141757	-0.378921	-0.0012696	-0.00776679	-0.0309125	-0.16547	-0.0615956	-0.126398	0.111175
LVISnet_p	-0.0244194	-0.197334	0.0237715	0.200509	-0.0750457	0.0627768	-0.101889	-0.113617	-0.0824546	-0.0805032	0.0152584	-0.197364	-0.0820789	-0.104333	-0.213899	-0.200674	-0.144988	-0.0802506	0.0774215	-0.0179883	0.0346622	-0.203625	-0.0920578	-0.16204	-0.017263	0.0054899	-0.142258	-0.280892	-0.0199903	-0.0582101	-0.0254302	0.0704243	-0.00245885	-0.0280591	-0.152722	-0.142001	-0.068893	-0.210676	0.0186279	-0.305402	-0.121787	-0.0935563	-0.137996	-0.0867415	-0.0577145	-0.197622	-0.101905	0.00556446	-0.139115
SMOTcor	0.0395963	-0.181022	0.0108173	0.149678	-0.0724927	-0.0348012	0.0108025	-0.150084	-0.181893	-0.133036	0.00173213	-0.00113192	-0.23107	-0.210846	-0.207373	-0.152092	0.0755896	-0.0298007	0.0136387	-0.103076	0.0646093	-0.234804	-0.134251	-0.120968	-0.0830068	-0.210415	-0.0624416	-0.236829	-0.0549736	-0.0737541	-0.149984	-0.0881825	-0.00718962	-0.0387589	-0.135077	-0.120833	-0.0881509	-0.0134098	-0.129232	-0.246225	-0.238727	-0.169187	-0.00763995	-0.126033	-0.101854	-0.130726	-0.254186	-0.070469	-0.194974
L_SFgyr_a	-0.0281492	-0.15305	-0.19554	-0.0216658	-0.311664	-0.179871	-0.0781274	-0.123005	-0.391505	-0.0206463	-0.154668	0.0293063	0.0401449	-0.0854869	-0.245778	-0.0884007	-0.0268223	-0.0788562	0.039312	-0.0482069	-0.0610775	-0.199821	-0.0905571	-0.340661	-0.22822	-0.0531821	-0.0471987	-0.0516075	-0.153237	0.0165753	-0.0377673	-0.15747	-0.112872	0.0256388	-0.0681644	-0.208317	-0.112148	-0.0632501	-0.0371144	-0.104482	-0.0923182	-0.11454	-0.0408085	-0.0334269	-0.0890011	-0.12242	-0.0625358	-0.365912	0.108161
SPlob	0.0336516	-0.210092	-0.046515	0.191067	-0.0693417	0.0406392	-0.0502142	-0.023422	-0.235242	-0.214937	-0.0223966	-0.0117372	-0.154488	-0.265017	-0.196152	-0.056924	-0.0454118	-0.138914	-0.101837	-0.0547842	-0.0935953	-0.241945	-0.127535	-0.190354	-0.113396	-0.0914121	-0.0973202	-0.245442	0.111377	-0.0862292	-0.0809276	-0.165062	-0.0321798	-0.0884425	-0.114247	-0.132852	-0.0875857	-0.0781769	-0.17233	-0.204729	-0.0261573	-0.056629	-0.0800032	-0.00265528	-0.128141	-0.207458	-0.154796	-0.016699	-0.0840357
L_IPsul_MFgyr_p	-0.107874	-0.209734	-0.215871	-0.085526	-0.235902	-0.124614	-0.164869	-0.0362183	-0.341976	-0.279585	-0.0237086	-0.0398988	-0.12598	-0.0641245	-0.187421	-0.161186	-0.201547	-0.135879	0.0830042	0.0334429	-0.0201989	-0.210208	-0.139016	-0.232904	-0.176701	-0.181634	-0.101899	-0.148178	-0.153553	0.0040044	-0.147468	-0.141766	-0.187239	0.0372426	-0.171292	-0.167811	-0.0917515	-0.211648	-0.234619	-0.170741	-0.130515	-0.0392792	-0.137902	-0.0816274	-0.0698083	-0.119035	-0.128179	-0.233785	-0.10012
MTgyr_p	0.0130555	-0.204225	-0.13856	0.164291	-0.277212	-0.0419818	-0.136285	-0.0792404	-0.236203	-0.227634	-0.030309	-0.00639217	-0.14429	-0.139165	-0.193662	-0.0870181	-0.0571692	-0.23555	-0.0431162	-0.0745886	-0.203525	-0.180877	-0.226231	-0.181247	-0.0808556	-0.137268	-0.344822	-0.15376	-0.0799768	-0.0858742	-0.0808579	-0.338413	-0.206496	-0.068788	-0.254894	-0.11824	-0.270956	-0.26052	-0.139202	-0.129967	-0.160205	-0.159924	-0.175808	0.0484132	-0.179661	-0.230353	-0.204019	-0.15472	-0.11078
[truncated: 15 more columns]

## Sheet: 6_SZ
Table S1.6 Effect of SZ on 2080 connections. Each value is the Beta estimate (z-scored) of the SZ control contrast.
	PUT	PINS_v	CERVM	THAL	CER7ab	CER5	ACcor_d	CAUDNH_NACC	TP	DMPFcor_p	R_CERCR2	CERCR1	L_IFsul	MOTnet_vl	CER7b	FUSgyr_m	CAUDN	PINS_d	PCcor_PRC	L_IPlob	PCcor_d	ITgyr	SMgyr	MTgyr_a	AMY_HIPP	FEF	VISnet_md	OCCTgyr_l	CER6	PVISnet_m	R_IPlob	IMsul	MVISnet_p	PGACcor	MVISnet_a	AINS_v_PIsul	PRC_d	LVISnet_a	R_MFgyr_p	FUSgyr_l	ORBcor	VMPFcor	PVISnet_l	L_CERCR2	MOTnet_m	AUDnet	PCsul	CER9	R_IPsul_PORB
PUT	-0.150603	0.00189309	-0.272682	-0.182597	-0.41691	-0.338472	-0.352892	0.121059	-0.0499728	-0.348266	-0.297797	-0.197387	-0.239438	-0.00272542	-0.398817	-0.0837118	0.0737916	-0.0580383	-0.110605	-0.152583	-0.24149	-0.214978	-0.237733	0.000769567	0.0374637	-0.357177	-0.130352	-0.114171	-0.438231	-0.272462	-0.240298	-0.276189	-0.183949	-0.114092	-0.152267	0.0822194	-0.326342	-0.141043	-0.263756	-0.0252151	-0.194038	-0.0210379	-0.178154	-0.337184	-0.144345	0.181571	-0.279331	-0.432293	-0.410161
PINS_v	0.00189309	-0.410957	-0.117927	0.0846076	-0.250359	-0.0607068	-0.429717	-0.271875	-0.285674	-0.258628	-0.0296927	-0.0195506	-0.310026	-0.37403	-0.289514	-0.172091	0.0592342	-0.551348	-0.43142	-0.330962	-0.349994	-0.321189	-0.373766	-0.385271	-0.331651	-0.281293	-0.324638	-0.177652	-0.0738028	-0.175362	-0.314247	-0.520352	-0.104502	-0.356148	-0.377945	-0.316291	-0.406221	-0.208738	-0.270847	-0.135765	-0.276951	-0.391945	-0.114129	-0.0590657	-0.395946	-0.436946	-0.405588	-0.177696	-0.316969
CERVM	-0.272682	-0.117927	-0.0667177	-0.101516	-0.314483	-0.186072	-0.44252	-0.0895304	-0.248287	-0.468629	-0.14503	-0.0448459	-0.301994	-0.0873959	-0.298012	0.000520085	-0.203597	-0.234098	-0.355427	-0.185349	-0.382964	-0.211022	-0.318315	-0.183315	0.0641937	-0.370791	-0.262148	-0.149391	-0.173087	-0.0856374	-0.283305	-0.39767	-0.081786	-0.313999	-0.129192	-0.197522	-0.307768	-0.104164	-0.365203	0.0178661	-0.151624	-0.157993	-0.0870828	-0.23031	-0.203894	-0.123551	-0.320183	-0.246618	-0.415247
THAL	-0.182597	0.0846076	-0.101516	-0.280284	-0.301346	-0.300806	-0.308894	0.0247467	0.04091	-0.383229	-0.313005	-0.33437	-0.0718249	0.27959	-0.199843	0.189827	-0.203636	0.211297	-0.288484	-0.117983	-0.265427	-0.103324	0.0224895	-0.0133067	0.245997	-0.0185091	0.101787	0.0298741	-0.389001	-0.0889444	-0.295522	-0.141043	-0.100857	-0.378492	0.131085	0.110222	-0.2281	0.0907986	-0.213218	0.300678	-0.103932	-0.107799	-0.0859885	-0.451856	0.169641	0.338007	0.0702059	-0.399449	-0.338712
CER7ab	-0.41691	-0.250359	-0.314483	-0.301346	-0.143248	-0.146015	-0.434141	-0.136255	-0.144172	-0.395196	0.0654943	-0.0206822	-0.306827	-0.0146381	-0.0546	-0.240153	-0.21963	-0.313688	-0.373552	-0.280911	-0.378857	-0.11749	-0.388719	-0.195721	-0.215839	-0.185146	-0.158231	-0.118247	-0.113325	-0.150733	-0.392763	-0.284554	-0.122245	-0.370568	-0.237357	-0.241462	-0.238493	-0.179499	-0.278443	-0.101271	-0.0986914	-0.247569	-0.0580478	-0.116397	0.03777	-0.238528	-0.102163	-0.120073	-0.387076
CER5	-0.338472	-0.0607068	-0.186072	-0.300806	-0.146015	-0.197239	-0.429417	0.0501474	-0.0819702	-0.469388	-0.0432057	0.0381083	-0.370688	-0.0498409	-0.145996	0.0668172	-0.332352	-0.113379	-0.336633	-0.280091	-0.371164	-0.0361181	-0.296898	-0.0594303	0.100012	-0.265743	-0.157918	0.0086867	-0.101732	-0.101026	-0.362237	-0.294175	-0.141309	-0.280382	-0.0957099	-0.0848706	-0.295983	-0.0499668	-0.438008	0.0571297	0.00464511	-0.0310172	-0.0633509	-0.147095	0.0254474	-0.0142207	-0.233778	-0.232075	-0.434362
ACcor_d	-0.352892	-0.429717	-0.44252	-0.308894	-0.434141	-0.429417	-0.291995	-0.272041	-0.428178	-0.229454	-0.313699	-0.234973	-0.234495	0.0261609	-0.524597	-0.335877	-0.112339	-0.263326	-0.49554	-0.361176	-0.325052	-0.46028	-0.238679	-0.494884	-0.452111	-0.0732375	-0.250359	-0.380704	-0.377835	-0.253331	-0.504345	-0.266646	-0.156547	-0.4659	-0.350725	-0.467133	-0.3757	-0.23117	-0.182932	-0.214184	-0.291507	-0.337556	-0.158235	-0.446051	-0.0909363	-0.169442	-0.125497	-0.554899	-0.450584
CAUDNH_NACC	0.121059	-0.271875	-0.0895304	0.0247467	-0.136255	0.0501474	-0.272041	-0.330225	-0.282711	-0.124936	0.147247	0.0225007	-0.220929	-0.253135	-0.00351301	-0.0804445	0.107181	-0.397568	-0.0750006	0.0101093	-0.166229	-0.0309542	-0.401754	-0.0457095	-0.155973	-0.300906	-0.214249	-0.06273	0.0817332	0.00837832	-0.0182581	-0.381432	-0.0679806	-0.164969	-0.240536	-0.16225	-0.278794	-0.151477	0.0172341	-0.0458194	-0.36479	-0.191116	-0.0315836	0.174826	-0.20536	-0.157364	-0.401518	-0.0943027	-0.220989
TP	-0.0499728	-0.285674	-0.248287	0.04091	-0.144172	-0.0819702	-0.428178	-0.282711	0.0830605	-0.35796	0.00130571	-0.0342633	-0.304729	-0.219066	-0.180911	-0.190064	-0.141452	-0.367535	-0.117733	-0.167191	-0.235497	-0.0979778	-0.401117	-0.0662231	-0.0215411	-0.284934	-0.38081	-0.135308	-0.133594	-0.283304	-0.276236	-0.354395	-0.209101	-0.164466	-0.338848	-0.0809504	-0.307995	-0.33286	-0.18761	-0.189871	-0.347115	-0.251262	-0.220799	-0.0030149	-0.129588	-0.31138	-0.347038	-0.0759245	-0.40726
DMPFcor_p	-0.348266	-0.258628	-0.468629	-0.383229	-0.395196	-0.469388	-0.229454	-0.124936	-0.35796	-0.139409	-0.259752	-0.158795	-0.0748128	-0.0199165	-0.252562	-0.249295	-0.263451	-0.210298	-0.303369	-0.271054	-0.163791	-0.301609	-0.111161	-0.410126	-0.244737	0.0642852	-0.244315	-0.28713	-0.371286	-0.276043	-0.321904	-0.188676	-0.329292	-0.319693	-0.369449	-0.274016	-0.219022	-0.262198	0.00493366	-0.129445	-0.069101	-0.188279	-0.261802	-0.174104	0.030947	-0.131481	-0.035758	-0.496355	-0.256065
R_CERCR2	-0.297797	-0.0296927	-0.14503	-0.313005	0.0654943	-0.0432057	-0.313699	0.147247	0.00130571	-0.259752	-0.129186	0.178134	-0.0738969	0.0763265	0.0736562	0.0913833	-0.339577	-0.114964	-0.133124	-0.0957738	-0.270266	0.0880033	-0.137755	0.127209	0.0944532	-0.107778	0.0167691	0.170282	-0.0326504	0.0162187	-0.262641	-0.145585	-0.0593058	-0.167665	-0.005979	0.0864096	-0.0904574	0.0143429	-0.189133	0.186504	0.180932	0.0563142	0.0559375	-0.0641702	0.14152	0.0579198	0.0402028	0.00311939	-0.241665
CERCR1	-0.197387	-0.0195506	-0.0448459	-0.33437	-0.0206822	0.0381083	-0.234973	0.0225007	-0.0342633	-0.158795	0.178134	-0.193136	-0.0157951	0.284461	0.197429	0.116579	-0.280269	0.0239663	-0.0750309	0.059145	-0.196912	0.133372	-0.0339666	0.13422	0.00640219	0.15362	0.101062	0.0734919	0.0796502	0.109224	-0.074182	0.0580032	-0.143534	-0.13944	0.0234562	-0.0870184	-0.0221159	-0.0045947	0.0521809	0.282529	-0.00785561	0.0861188	0.0143536	0.0937059	0.389369	0.205117	0.249355	-0.0540288	-0.1267
L_IFsul	-0.239438	-0.310026	-0.301994	-0.0718249	-0.306827	-0.370688	-0.234495	-0.220929	-0.304729	-0.0748128	-0.0738969	-0.0157951	-0.113947	-0.121377	-0.356745	-0.254255	-0.228614	-0.234542	-0.285504	-0.189012	-0.0904044	-0.448662	-0.0739125	-0.390578	-0.345655	-0.12004	-0.308141	-0.252161	-0.173528	-0.182586	-0.328707	-0.257507	-0.181495	-0.279752	-0.329096	-0.266566	-0.244396	-0.218777	-0.0920375	-0.175748	-0.21356	-0.284221	-0.157518	-0.12729	-0.117199	-0.211299	-0.129074	-0.318711	-0.136602
MOTnet_vl	-0.00272542	-0.37403	-0.0873959	0.27959	-0.0146381	-0.0498409	0.0261609	-0.253135	-0.219066	-0.0199165	0.0763265	0.284461	-0.121377	-0.553669	-0.132318	-0.182646	0.0913204	-0.418686	-0.170206	-0.185761	0.0282152	-0.298382	-0.121668	-0.452815	-0.371397	-0.150633	-0.145342	-0.226796	0.178492	0.0665986	-0.172162	-0.227048	0.211139	-0.195572	-0.145528	-0.287253	-0.0404722	-0.0218526	-0.027928	-0.154105	-0.35154	-0.4141	0.151553	0.0781011	-0.437835	-0.344041	-0.370249	0.0819557	-0.0034122
CER7b	-0.398817	-0.289514	-0.298012	-0.199843	-0.0546	-0.145996	-0.524597	-0.00351301	-0.180911	-0.252562	0.0736562	0.197429	-0.356745	-0.132318	0.00978593	-0.153497	-0.192414	-0.339509	-0.281879	-0.265037	-0.23244	-0.0595875	-0.40594	-0.250279	-0.195739	-0.127821	-0.220186	-0.0587085	-0.0637592	-0.128901	-0.276656	-0.288159	-0.0957597	-0.285582	-0.308706	-0.209714	-0.172056	-0.181447	-0.183992	-0.0756058	-0.015738	-0.189497	-0.0222424	-0.026423	0.0387075	-0.330796	-0.0581983	-0.0798707	-0.217524
FUSgyr_m	-0.0837118	-0.172091	0.000520085	0.189827	-0.240153	0.0668172	-0.335877	-0.0804445	-0.190064	-0.249295	0.0913833	0.116579	-0.254255	-0.182646	-0.153497	-0.0806812	-0.00665632	-0.291567	-0.14927	-0.0836141	-0.167683	-0.150489	-0.292009	-0.171422	-0.150455	-0.195964	-0.268359	-0.102379	0.0440879	-0.150553	-0.177008	-0.243983	-0.0574884	-0.236551	-0.326562	-0.31635	-0.125143	-0.300263	-0.110618	-0.132156	-0.1155	-0.1399	-0.0640368	0.0641258	-0.220858	-0.188098	-0.355263	-0.0524175	-0.285103
CAUDN	0.0737916	0.0592342	-0.203597	-0.203636	-0.21963	-0.332352	-0.112339	0.107181	-0.141452	-0.263451	-0.339577	-0.280269	-0.228614	0.0913204	-0.192414	-0.00665632	0.245209	-0.0143704	-0.0312541	-0.230426	-0.120965	-0.16702	-0.079596	0.0335426	-0.00133762	-0.233272	-0.0478919	-0.167282	-0.353719	-0.154964	-0.170967	-0.093631	-0.171292	-0.0313176	-0.141375	0.0564661	-0.16329	-0.119471	-0.172217	0.0506052	-0.214542	-0.00340788	-0.159205	-0.323618	-0.0422941	0.276964	-0.115746	-0.414756	-0.231645
PINS_d	-0.0580383	-0.551348	-0.234098	0.211297	-0.313688	-0.113379	-0.263326	-0.397568	-0.367535	-0.210298	-0.114964	0.0239663	-0.234542	-0.418686	-0.339509	-0.291567	-0.0143704	-0.420212	-0.315878	-0.302142	-0.151148	-0.463383	-0.284724	-0.536402	-0.512941	-0.29945	-0.225441	-0.410898	-0.037824	-0.2062	-0.262353	-0.427868	0.0527839	-0.334191	-0.263446	-0.471689	-0.28345	-0.151362	-0.286306	-0.265654	-0.530982	-0.48069	-0.0594656	-0.112556	-0.540522	-0.565849	-0.473174	-0.111587	-0.246779
PCcor_PRC	-0.110605	-0.43142	-0.355427	-0.288484	-0.373552	-0.336633	-0.49554	-0.0750006	-0.117733	-0.303369	-0.133124	-0.0750309	-0.285504	-0.170206	-0.281879	-0.14927	-0.0312541	-0.315878	-0.0578801	-0.00153749	-0.184998	-0.214206	-0.314155	-0.0782801	-0.0349817	-0.285583	0.0171012	-0.291775	-0.335095	-0.120374	-0.00260005	-0.247755	-0.114342	-0.265249	-0.194683	-0.236606	-0.271748	-0.127437	-0.133896	-0.144562	-0.0650657	-0.0416144	-0.0778508	-0.0392085	-0.110588	-0.23291	-0.322207	-0.224322	-0.289798
L_IPlob	-0.152583	-0.330962	-0.185349	-0.117983	-0.280911	-0.280091	-0.361176	0.0101093	-0.167191	-0.271054	-0.0957738	0.059145	-0.189012	-0.185761	-0.265037	-0.0836141	-0.230426	-0.302142	-0.00153749	-0.0237364	-0.0195457	-0.270713	-0.180744	-0.150252	-0.0958402	-0.211696	-0.00708131	-0.21845	-0.206878	-0.0604619	-0.0428894	-0.145097	-0.0265196	-0.144405	-0.124123	-0.133783	-0.10373	-0.0800817	-0.106607	-0.123158	0.0786299	-0.0285254	-0.00019976	-0.0140845	-0.138415	-0.211847	-0.193302	-0.157603	-0.127827
PCcor_d	-0.24149	-0.349994	-0.382964	-0.265427	-0.378857	-0.371164	-0.325052	-0.166229	-0.235497	-0.163791	-0.270266	-0.196912	-0.0904044	0.0282152	-0.23244	-0.167683	-0.120965	-0.151148	-0.184998	-0.0195457	-0.108814	-0.205104	-0.108023	-0.267202	-0.149787	-0.0967727	-0.0907223	-0.240368	-0.372025	-0.161832	0.00167419	-0.145556	-0.145445	-0.294404	-0.187685	-0.293889	-0.163693	-0.129454	-0.0146573	-0.0959047	-0.179554	-0.268526	-0.120643	-0.188017	0.0420179	-0.128258	-0.0864792	-0.239411	-0.157544
ITgyr	-0.214978	-0.321189	-0.211022	-0.103324	-0.11749	-0.0361181	-0.46028	-0.0309542	-0.0979778	-0.301609	0.0880033	0.133372	-0.448662	-0.298382	-0.0595875	-0.150489	-0.16702	-0.463383	-0.214206	-0.270713	-0.205104	0.036253	-0.440476	-0.188814	-0.158665	-0.277973	-0.332024	-0.0469261	-0.0722274	-0.072887	-0.321168	-0.345074	-0.155272	-0.202407	-0.377412	-0.236266	-0.323988	-0.296181	-0.138765	-0.144892	-0.096046	-0.193834	-0.0981938	0.123557	-0.1916	-0.322686	-0.341582	-0.069218	-0.343497
SMgyr	-0.237733	-0.373766	-0.318315	0.0224895	-0.388719	-0.296898	-0.238679	-0.401754	-0.401117	-0.111161	-0.137755	-0.0339666	-0.0739125	-0.121668	-0.40594	-0.292009	-0.079596	-0.284724	-0.314155	-0.180744	-0.108023	-0.440476	-0.238659	-0.449788	-0.43395	-0.100215	-0.163574	-0.330853	-0.168536	-0.130346	-0.302587	-0.27409	0.0307303	-0.308459	-0.24143	-0.382406	-0.234077	-0.10015	-0.231363	-0.161593	-0.409454	-0.400255	-0.0266784	-0.271658	-0.252928	-0.27476	-0.231441	-0.336201	-0.244491
MTgyr_a	0.000769567	-0.385271	-0.183315	-0.0133067	-0.195721	-0.0594303	-0.494884	-0.0457095	-0.0662231	-0.410126	0.127209	0.13422	-0.390578	-0.452815	-0.250279	-0.171422	0.0335426	-0.536402	-0.0782801	-0.150252	-0.267202	-0.188814	-0.449788	-0.00579956	-0.148368	-0.477693	-0.313897	-0.199138	-0.118756	-0.144141	-0.248927	-0.479854	-0.100089	-0.0505198	-0.372426	-0.220447	-0.340069	-0.304874	-0.231728	-0.220447	-0.103274	-0.0236701	-0.0948271	0.127786	-0.408587	-0.411567	-0.5345	-0.00601453	-0.398708
AMY_HIPP	0.0374637	-0.331651	0.0641937	0.245997	-0.215839	0.100012	-0.452111	-0.155973	-0.0215411	-0.244737	0.0944532	0.00640219	-0.345655	-0.371397	-0.195739	-0.150455	-0.00133762	-0.512941	-0.0349817	-0.0958402	-0.149787	-0.158665	-0.43395	-0.148368	-0.0956392	-0.378083	-0.353836	-0.179553	-0.0328732	-0.220611	-0.0950359	-0.373677	-0.07516	-0.247053	-0.283625	-0.220664	-0.187452	-0.306809	-0.0657062	-0.137563	-0.261192	-0.254255	-0.113403	0.0553888	-0.439887	-0.30069	-0.520849	0.0574021	-0.285775
FEF	-0.357177	-0.281293	-0.370791	-0.0185091	-0.185146	-0.265743	-0.0732375	-0.300906	-0.284934	0.0642852	-0.107778	0.15362	-0.12004	-0.150633	-0.127821	-0.195964	-0.233272	-0.29945	-0.285583	-0.211696	-0.0967727	-0.277973	-0.100215	-0.477693	-0.378083	-0.0670588	-0.0928399	-0.175982	-0.0188952	-0.00610631	-0.246633	-0.224263	0.162668	-0.336535	-0.177102	-0.370676	-0.122862	0.0460184	-0.15067	-0.0972004	-0.319622	-0.419814	0.146949	-0.0650043	-0.0990489	-0.255372	-0.0483693	-0.272406	-0.140913
VISnet_md	-0.130352	-0.324638	-0.262148	0.101787	-0.158231	-0.157918	-0.250359	-0.214249	-0.38081	-0.244315	0.0167691	0.101062	-0.308141	-0.145342	-0.220186	-0.268359	-0.0478919	-0.225441	0.0171012	-0.00708131	-0.0907223	-0.332024	-0.163574	-0.313897	-0.353836	-0.0928399	-0.301124	-0.300289	-0.035991	-0.0339874	-0.0451132	-0.127517	0.0703136	-0.169836	-0.298335	-0.416524	-0.0224894	-0.199553	-0.10679	-0.278386	-0.218601	-0.187707	0.0101998	-0.0126031	-0.115445	-0.240881	-0.254772	-0.0653407	-0.211814
OCCTgyr_l	-0.114171	-0.177652	-0.149391	0.0298741	-0.118247	0.0086867	-0.380704	-0.06273	-0.135308	-0.28713	0.170282	0.0734919	-0.252161	-0.226796	-0.0587085	-0.102379	-0.167282	-0.410898	-0.291775	-0.21845	-0.240368	-0.0469261	-0.330853	-0.199138	-0.179553	-0.175982	-0.300289	-0.0619328	0.104543	-0.0410369	-0.315974	-0.334658	-0.119124	-0.26855	-0.272715	-0.219025	-0.251088	-0.25598	-0.112082	-0.0494787	-0.0591768	-0.231304	-0.0721846	0.133935	-0.108271	-0.185305	-0.221592	-0.0978985	-0.238957
CER6	-0.438231	-0.0738028	-0.173087	-0.389001	-0.113325	-0.101732	-0.377835	0.0817332	-0.133594	-0.371286	-0.0326504	0.0796502	-0.173528	0.178492	-0.0637592	0.0440879	-0.353719	-0.037824	-0.335095	-0.206878	-0.372025	-0.0722274	-0.168536	-0.118756	-0.0328732	-0.0188952	-0.035991	0.104543	-0.19313	-0.0385978	-0.360108	-0.162421	-0.0800855	-0.308931	-0.0217718	-0.173747	-0.187625	0.0820626	-0.274955	0.174511	0.0179176	-0.0371023	0.029162	-0.203099	0.216274	0.0959974	0.0597205	-0.253326	-0.341054
PVISnet_m	-0.272462	-0.175362	-0.0856374	-0.0889444	-0.150733	-0.101026	-0.253331	0.00837832	-0.283304	-0.276043	0.0162187	0.109224	-0.182586	0.0665986	-0.128901	-0.150553	-0.154964	-0.2062	-0.120374	-0.0604619	-0.161832	-0.072887	-0.130346	-0.144141	-0.220611	-0.00610631	-0.0339874	-0.0410369	-0.0385978	-0.215922	-0.165001	-0.0893534	-0.177237	-0.204282	-0.0621791	-0.241644	-0.0464857	-0.215097	-0.0679068	-0.0191257	-0.0184488	-0.079815	-0.155431	-0.096698	0.107476	-0.0710331	0.00913332	-0.240238	-0.193047
R_IPlob	-0.240298	-0.314247	-0.283305	-0.295522	-0.392763	-0.362237	-0.504345	-0.0182581	-0.276236	-0.321904	-0.262641	-0.074182	-0.328707	-0.172162	-0.276656	-0.177008	-0.170967	-0.262353	-0.00260005	-0.0428894	0.00167419	-0.321168	-0.302587	-0.248927	-0.0950359	-0.246633	-0.0451132	-0.315974	-0.360108	-0.165001	-0.0495488	-0.137381	-0.141153	-0.0988588	-0.25685	-0.24512	-0.2768	-0.1445	-0.126096	-0.190387	-0.0139622	-0.018919	-0.106905	-0.0380556	-0.0120399	-0.221054	-0.19042	-0.269661	-0.227136
IMsul	-0.276189	-0.520352	-0.39767	-0.141043	-0.284554	-0.294175	-0.266646	-0.381432	-0.354395	-0.188676	-0.145585	0.0580032	-0.257507	-0.227048	-0.288159	-0.243983	-0.093631	-0.427868	-0.247755	-0.145097	-0.145556	-0.345074	-0.27409	-0.479854	-0.373677	-0.224263	-0.127517	-0.334658	-0.162421	-0.0893534	-0.137381	-0.296224	0.00134658	-0.347978	-0.309553	-0.480442	-0.0748464	-0.130726	-0.20636	-0.217791	-0.383821	-0.441922	-0.00124403	-0.106725	-0.136344	-0.398726	-0.268134	-0.195632	-0.256685
MVISnet_p	-0.183949	-0.104502	-0.081786	-0.100857	-0.122245	-0.141309	-0.156547	-0.0679806	-0.209101	-0.329292	-0.0593058	-0.143534	-0.181495	0.211139	-0.0957597	-0.0574884	-0.171292	0.0527839	-0.114342	-0.0265196	-0.145445	-0.155272	0.0307303	-0.100089	-0.07516	0.162668	0.0703136	-0.119124	-0.0800855	-0.177237	-0.141153	0.00134658	-0.396665	-0.213666	0.0492223	-0.221368	-0.0578344	-0.03487	-0.101944	0.0432558	-0.0817486	-0.0983699	-0.290443	-0.17062	0.293218	0.0725096	0.0750483	-0.182312	-0.255077
PGACcor	-0.114092	-0.356148	-0.313999	-0.378492	-0.370568	-0.280382	-0.4659	-0.164969	-0.164466	-0.319693	-0.167665	-0.13944	-0.279752	-0.195572	-0.285582	-0.236551	-0.0313176	-0.334191	-0.265249	-0.144405	-0.294404	-0.202407	-0.308459	-0.0505198	-0.247053	-0.336535	-0.169836	-0.26855	-0.308931	-0.204282	-0.0988588	-0.347978	-0.213666	-0.162902	-0.337462	-0.191607	-0.2801	-0.259304	-0.108851	-0.198061	-0.139578	-0.100126	-0.175693	-0.083125	-0.252686	-0.153771	-0.408951	-0.329543	-0.297407
MVISnet_a	-0.152267	-0.377945	-0.129192	0.131085	-0.237357	-0.0957099	-0.350725	-0.240536	-0.338848	-0.369449	-0.005979	0.0234562	-0.329096	-0.145528	-0.308706	-0.326562	-0.141375	-0.263446	-0.194683	-0.124123	-0.187685	-0.377412	-0.24143	-0.372426	-0.283625	-0.177102	-0.298335	-0.272715	-0.0217718	-0.0621791	-0.25685	-0.309553	0.0492223	-0.337462	-0.392025	-0.453842	-0.233899	-0.127188	-0.227025	-0.181008	-0.232206	-0.262548	-0.0368	-0.124687	-0.153706	-0.226854	-0.340747	-0.101186	-0.369904
AINS_v_PIsul	0.0822194	-0.316291	-0.197522	0.110222	-0.241462	-0.0848706	-0.467133	-0.16225	-0.0809504	-0.274016	0.0864096	-0.0870184	-0.266566	-0.287253	-0.209714	-0.31635	0.0564661	-0.471689	-0.236606	-0.133783	-0.293889	-0.236266	-0.382406	-0.220447	-0.220664	-0.370676	-0.416524	-0.219025	-0.173747	-0.241644	-0.24512	-0.480442	-0.221368	-0.191607	-0.453842	-0.285789	-0.369528	-0.405746	-0.137016	-0.198867	-0.173878	-0.201434	-0.244766	0.0350455	-0.354738	-0.283208	-0.455358	-0.124269	-0.34228
PRC_d	-0.326342	-0.406221	-0.307768	-0.2281	-0.238493	-0.295983	-0.3757	-0.278794	-0.307995	-0.219022	-0.0904574	-0.0221159	-0.244396	-0.0404722	-0.172056	-0.125143	-0.16329	-0.28345	-0.271748	-0.10373	-0.163693	-0.323988	-0.234077	-0.340069	-0.187452	-0.122862	-0.0224894	-0.251088	-0.187625	-0.0464857	-0.2768	-0.0748464	-0.0578344	-0.2801	-0.233899	-0.369528	-0.257088	-0.0691321	-0.137818	-0.110136	-0.237599	-0.209027	-0.00544654	-0.0839031	0.15756	-0.18784	-0.0829874	-0.236214	-0.416087
LVISnet_a	-0.141043	-0.208738	-0.104164	0.0907986	-0.179499	-0.0499668	-0.23117	-0.151477	-0.33286	-0.262198	0.0143429	-0.0045947	-0.218777	-0.0218526	-0.181447	-0.300263	-0.119471	-0.151362	-0.127437	-0.0800817	-0.129454	-0.296181	-0.10015	-0.304874	-0.306809	0.0460184	-0.199553	-0.25598	0.0820626	-0.215097	-0.1445	-0.130726	-0.03487	-0.259304	-0.127188	-0.405746	-0.0691321	-0.209875	-0.0677598	-0.142118	-0.216729	-0.176429	-0.122048	-0.0674987	-0.00980742	-0.145303	-0.109005	-0.0348779	-0.201015
R_MFgyr_p	-0.263756	-0.270847	-0.365203	-0.213218	-0.278443	-0.438008	-0.182932	0.0172341	-0.18761	0.00493366	-0.189133	0.0521809	-0.0920375	-0.027928	-0.183992	-0.110618	-0.172217	-0.286306	-0.133896	-0.106607	-0.0146573	-0.138765	-0.231363	-0.231728	-0.0657062	-0.15067	-0.10679	-0.112082	-0.274955	-0.0679068	-0.126096	-0.20636	-0.101944	-0.108851	-0.227025	-0.137016	-0.137818	-0.0677598	0.0424217	-0.0875889	0.0454787	-0.0358035	-0.0428083	-0.0468884	-0.0123278	-0.128102	-0.139728	-0.310597	-0.130734
FUSgyr_l	-0.0252151	-0.135765	0.0178661	0.300678	-0.101271	0.0571297	-0.214184	-0.0458194	-0.189871	-0.129445	0.186504	0.282529	-0.175748	-0.154105	-0.0756058	-0.132156	0.0506052	-0.265654	-0.144562	-0.123158	-0.0959047	-0.144892	-0.161593	-0.220447	-0.137563	-0.0972004	-0.278386	-0.0494787	0.174511	-0.0191257	-0.190387	-0.217791	0.0432558	-0.198061	-0.181008	-0.198867	-0.110136	-0.142118	-0.0875889	-0.254096	-0.137031	-0.217106	0.0556844	0.0961375	-0.111677	-0.129319	-0.230191	0.0175247	-0.161993
ORBcor	-0.194038	-0.276951	-0.151624	-0.103932	-0.0986914	0.00464511	-0.291507	-0.36479	-0.347115	-0.069101	0.180932	-0.00785561	-0.21356	-0.35154	-0.015738	-0.1155	-0.214542	-0.530982	-0.0650657	0.0786299	-0.179554	-0.096046	-0.409454	-0.103274	-0.261192	-0.319622	-0.218601	-0.0591768	0.0179176	-0.0184488	-0.0139622	-0.383821	-0.0817486	-0.139578	-0.232206	-0.173878	-0.237599	-0.216729	0.0454787	-0.137031	-0.144291	-0.143258	-0.0596366	0.156999	-0.234916	-0.274265	-0.389808	0.00901982	-0.19519
VMPFcor	-0.0210379	-0.391945	-0.157993	-0.107799	-0.247569	-0.0310172	-0.337556	-0.191116	-0.251262	-0.188279	0.0563142	0.0861188	-0.284221	-0.4141	-0.189497	-0.1399	-0.00340788	-0.48069	-0.0416144	-0.0285254	-0.268526	-0.193834	-0.400255	-0.0236701	-0.254255	-0.419814	-0.187707	-0.231304	-0.0371023	-0.079815	-0.018919	-0.441922	-0.0983699	-0.100126	-0.262548	-0.201434	-0.209027	-0.176429	-0.0358035	-0.217106	-0.143258	-0.0842778	-0.0607142	0.134672	-0.424609	-0.283478	-0.550186	-0.0173178	-0.249524
PVISnet_l	-0.178154	-0.114129	-0.0870828	-0.0859885	-0.0580478	-0.0633509	-0.158235	-0.0315836	-0.220799	-0.261802	0.0559375	0.0143536	-0.157518	0.151553	-0.0222424	-0.0640368	-0.159205	-0.0594656	-0.0778508	-0.00019976	-0.120643	-0.0981938	-0.0266784	-0.0948271	-0.113403	0.146949	0.0101998	-0.0721846	0.029162	-0.155431	-0.106905	-0.00124403	-0.290443	-0.175693	-0.0368	-0.244766	-0.00544654	-0.122048	-0.0428083	0.0556844	-0.0596366	-0.0607142	-0.248229	-0.0771383	0.226114	0.00352614	0.0948484	-0.1099	-0.187387
L_CERCR2	-0.337184	-0.0590657	-0.23031	-0.451856	-0.116397	-0.147095	-0.446051	0.174826	-0.0030149	-0.174104	-0.0641702	0.0937059	-0.12729	0.0781011	-0.026423	0.0641258	-0.323618	-0.112556	-0.0392085	-0.0140845	-0.188017	0.123557	-0.271658	0.127786	0.0553888	-0.0650043	-0.0126031	0.133935	-0.203099	-0.096698	-0.0380556	-0.106725	-0.17062	-0.083125	-0.124687	0.0350455	-0.0839031	-0.0674987	-0.0468884	0.0961375	0.156999	0.134672	-0.0771383	-0.103092	0.250361	0.051604	0.0409474	-0.156612	-0.169385
MOTnet_m	-0.144345	-0.395946	-0.203894	0.169641	0.03777	0.0254474	-0.0909363	-0.20536	-0.129588	0.030947	0.14152	0.389369	-0.117199	-0.437835	0.0387075	-0.220858	-0.0422941	-0.540522	-0.110588	-0.138415	0.0420179	-0.1916	-0.252928	-0.408587	-0.439887	-0.0990489	-0.115445	-0.108271	0.216274	0.107476	-0.0120399	-0.136344	0.293218	-0.252686	-0.153706	-0.354738	0.15756	-0.00980742	-0.0123278	-0.111677	-0.234916	-0.424609	0.226114	0.250361	-0.313317	-0.425534	-0.283659	0.103585	0.0268538
AUDnet	0.181571	-0.436946	-0.123551	0.338007	-0.238528	-0.0142207	-0.169442	-0.157364	-0.31138	-0.131481	0.0579198	0.205117	-0.211299	-0.344041	-0.330796	-0.188098	0.276964	-0.565849	-0.23291	-0.211847	-0.128258	-0.322686	-0.27476	-0.411567	-0.30069	-0.255372	-0.240881	-0.185305	0.0959974	-0.0710331	-0.221054	-0.398726	0.0725096	-0.153771	-0.226854	-0.283208	-0.18784	-0.145303	-0.128102	-0.129319	-0.274265	-0.283478	0.00352614	0.051604	-0.425534	-0.442462	-0.466888	-0.05448	-0.201652
PCsul	-0.279331	-0.405588	-0.320183	0.0702059	-0.102163	-0.233778	-0.125497	-0.401518	-0.347038	-0.035758	0.0402028	0.249355	-0.129074	-0.370249	-0.0581983	-0.355263	-0.115746	-0.473174	-0.322207	-0.193302	-0.0864792	-0.341582	-0.231441	-0.5345	-0.520849	-0.0483693	-0.254772	-0.221592	0.0597205	0.00913332	-0.19042	-0.268134	0.0750483	-0.408951	-0.340747	-0.455358	-0.0829874	-0.109005	-0.139728	-0.230191	-0.389808	-0.550186	0.0948484	0.0409474	-0.283659	-0.466888	-0.213181	-0.127676	0.0422165
CER9	-0.432293	-0.177696	-0.246618	-0.399449	-0.120073	-0.232075	-0.554899	-0.0943027	-0.0759245	-0.496355	0.00311939	-0.0540288	-0.318711	0.0819557	-0.0798707	-0.0524175	-0.414756	-0.111587	-0.224322	-0.157603	-0.239411	-0.069218	-0.336201	-0.00601453	0.0574021	-0.272406	-0.0653407	-0.0978985	-0.253326	-0.240238	-0.269661	-0.195632	-0.182312	-0.329543	-0.101186	-0.124269	-0.236214	-0.0348779	-0.310597	0.0175247	0.00901982	-0.0173178	-0.1099	-0.156612	0.103585	-0.05448	-0.127676	-0.163811	-0.391405
R_IPsul_PORB	-0.410161	-0.316969	-0.415247	-0.338712	-0.387076	-0.434362	-0.450584	-0.220989	-0.40726	-0.256065	-0.241665	-0.1267	-0.136602	-0.0034122	-0.217524	-0.285103	-0.231645	-0.246779	-0.289798	-0.127827	-0.157544	-0.343497	-0.244491	-0.398708	-0.285775	-0.140913	-0.211814	-0.238957	-0.341054	-0.193047	-0.227136	-0.256685	-0.255077	-0.297407	-0.369904	-0.34228	-0.416087	-0.201015	-0.130734	-0.161993	-0.19519	-0.249524	-0.187387	-0.169385	0.0268538	-0.201652	0.0422165	-0.391405	-0.0581825
VLPFcor	-0.149139	-0.385835	-0.276477	-0.085493	-0.227279	-0.186221	-0.460811	-0.053622	-0.214618	-0.262787	0.0746833	-0.00444883	-0.300601	-0.159741	-0.2499	-0.313352	-0.12588	-0.332504	0.0284609	0.102211	-0.151923	-0.39407	-0.185673	-0.0771038	-0.250171	-0.274037	-0.240014	-0.226471	-0.153329	-0.230763	-0.083915	-0.312931	-0.283105	-0.0523919	-0.337747	-0.225452	-0.19479	-0.366153	-0.00633398	-0.196599	0.00972526	0.0288099	-0.230738	0.0348447	-0.205469	-0.120888	-0.301085	-0.110978	-0.258225
AINS_d	-0.260201	-0.485796	-0.351695	-0.103407	-0.294336	-0.227418	-0.429848	-0.338985	-0.34774	-0.248111	-0.107964	-0.105171	-0.194564	0.00381971	-0.319612	-0.392776	-0.103396	-0.070166	-0.377906	-0.258862	-0.336017	-0.4824	-0.0859037	-0.422809	-0.45458	-0.195992	-0.320992	-0.364312	-0.182952	-0.271275	-0.364452	-0.433364	-0.173765	-0.304494	-0.396796	-0.486914	-0.413198	-0.260935	-0.272157	-0.207969	-0.354702	-0.280537	-0.196458	-0.257342	-0.22815	-0.161842	-0.197124	-0.316051	-0.431992
DMPFcor_a	-0.0969683	-0.341027	-0.279901	-0.217054	-0.228018	-0.240254	-0.310218	-0.0605447	-0.117382	-0.353303	0.0416912	0.0800028	-0.223122	-0.186814	-0.174233	-0.212688	-0.128802	-0.345658	-0.0658256	-0.07277	-0.12009	-0.179805	-0.30273	-0.0168439	-0.205462	-0.256353	-0.225162	-0.293995	-0.20109	-0.205246	-0.109255	-0.275168	-0.157489	-0.102481	-0.279712	-0.134834	-0.170326	-0.247485	-0.146239	-0.204519	-0.0462141	-0.00342339	-0.135587	0.0641518	-0.232241	-0.207276	-0.374111	-0.127926	-0.243843
MFgyr_a	-0.362862	-0.236601	-0.301333	-0.30898	-0.304927	-0.302809	-0.225089	-0.180891	-0.305698	-0.0617728	-0.182842	-0.0734197	-0.18765	-0.028545	-0.182258	-0.230768	-0.273984	-0.23524	-0.322166	-0.188488	-0.127969	-0.306022	-0.238592	-0.33805	-0.283749	-0.174719	-0.239922	-0.30179	-0.257135	-0.185799	-0.289915	-0.183959	-0.151569	-0.15188	-0.260452	-0.201342	-0.346455	-0.168836	-0.0361147	-0.169125	-0.101508	-0.163461	-0.128162	-0.184269	-0.0554451	-0.104192	-0.0985963	-0.341587	-0.255527
R_IFsul	-0.34552	-0.307141	-0.396186	-0.217414	-0.308447	-0.469054	-0.345239	-0.0989897	-0.23857	-0.117196	-0.156913	-0.0642323	-0.113586	0.0342361	-0.209795	-0.298855	-0.163463	-0.214143	-0.239882	-0.146934	-0.133915	-0.263998	-0.163254	-0.329796	-0.271641	-0.043795	-0.285864	-0.218383	-0.313183	-0.238207	-0.272451	-0.270183	-0.315189	-0.264646	-0.405349	-0.262304	-0.323726	-0.292971	-0.0449581	-0.200349	-0.117835	-0.167861	-0.258368	-0.104678	0.0218032	-0.181499	-0.00629412	-0.356776	-0.139377
FP_l	-0.268083	-0.228183	-0.228841	-0.291877	-0.266424	-0.102195	-0.336902	-0.148207	-0.401988	-0.131821	-0.077792	-0.0566446	-0.195443	-0.0784595	-0.163037	-0.107832	-0.281305	-0.280192	-0.163755	-0.0533732	-0.112986	-0.221035	-0.278108	-0.216539	-0.200848	-0.194552	-0.238065	-0.177313	-0.10929	-0.123346	0.00302317	-0.265716	-0.254981	-0.109996	-0.242253	-0.192515	-0.285892	-0.199384	0.0553886	-0.134877	-0.0855072	-0.111354	-0.18268	0.035493	-0.0586542	-0.086718	-0.162697	-0.134926	-0.107495
MOTnet_dl	-0.120507	-0.418746	-0.235296	0.204511	0.0780642	-0.018022	-0.0467147	-0.242659	-0.173235	-0.01306	0.125	0.352677	-0.162415	-0.459036	0.0686894	-0.23822	-0.00362904	-0.55568	-0.173025	-0.165361	-0.0440739	-0.166374	-0.231099	-0.416308	-0.443802	-0.029745	-0.226787	-0.109104	0.199807	0.111196	-0.0764704	-0.277428	0.204778	-0.267705	-0.231672	-0.363511	0.0312386	-0.0504421	-0.0161129	-0.135468	-0.257929	-0.461832	0.180273	0.188002	-0.332158	-0.455011	-0.269559	0.0383899	-0.0102111
DVIS	-0.238877	-0.307194	-0.308432	0.0926494	-0.136783	-0.261079	-0.267738	-0.200165	-0.371667	-0.129046	0.0298091	0.14939	-0.171278	-0.122799	-0.101279	-0.279181	-0.0760073	-0.276629	-0.14023	-0.0307741	-0.056337	-0.328536	-0.168689	-0.411495	-0.289231	-0.0666282	-0.132183	-0.132474	-0.0253768	-0.0205728	-0.101026	-0.122352	-0.00679778	-0.296707	-0.328608	-0.41274	0.0147702	-0.146742	-0.0705345	-0.241377	-0.253266	-0.362722	0.0521258	0.0371985	-0.074036	-0.246228	-0.116864	-0.109969	-0.103864
POsul	-0.234843	-0.531497	-0.392968	-0.0946866	-0.405516	-0.259549	-0.545994	-0.284592	-0.288384	-0.316226	-0.037264	-0.00321509	-0.390835	-0.260548	-0.318815	-0.26253	-0.114463	-0.429713	0.0624348	-0.0328421	-0.122727	-0.347079	-0.428588	-0.300701	-0.209497	-0.356869	-0.154142	-0.343774	-0.223448	-0.0862645	-0.150645	-0.393624	-0.0826148	-0.273834	-0.420067	-0.458569	-0.23757	-0.1878	-0.144907	-0.250148	-0.226817	-0.179158	-0.0620164	-0.0244768	-0.24524	-0.343245	-0.42308	-0.193341	-0.381147
LVISnet_p	-0.0737649	-0.153426	-0.0739956	0.237295	-0.0728549	0.0177353	-0.166991	-0.0481802	-0.245229	-0.124544	0.158506	0.24817	-0.116714	-0.049401	-0.0457395	-0.172954	0.0205282	-0.216617	-0.0472439	-0.011684	-0.0543351	-0.104584	-0.11439	-0.208473	-0.214975	0.0354301	-0.194793	-0.0127547	0.165406	-0.000663197	-0.0504442	-0.119601	0.00136272	-0.191638	-0.121279	-0.275115	-0.00616593	-0.202776	0.0338272	-0.0963433	-0.0662765	-0.159062	0.0300097	0.120909	-0.0306067	-0.11206	-0.0936832	0.0184753	-0.072493
SMOTcor	-0.390842	-0.422701	-0.436073	-0.0736225	-0.263936	-0.293796	-0.15313	-0.325905	-0.345879	-0.0483542	-0.094812	0.0895084	-0.223745	-0.263098	-0.207195	-0.287021	-0.191807	-0.477617	-0.346512	-0.289124	-0.188734	-0.336264	-0.241776	-0.496659	-0.498047	-0.0539459	-0.265986	-0.314411	-0.0653158	-0.0749833	-0.312764	-0.372135	0.0515426	-0.391385	-0.318536	-0.455744	-0.229641	-0.10275	-0.122863	-0.150531	-0.364373	-0.461639	0.0326569	-0.0787415	-0.236225	-0.358421	-0.226415	-0.343115	-0.311851
L_SFgyr_a	-0.149708	-0.306382	-0.319483	-0.154598	-0.243709	-0.363648	-0.128769	-0.00130275	-0.134218	-0.143819	-0.0791182	0.0859673	-0.167891	-0.172984	-0.194863	-0.157374	-0.120763	-0.380982	-0.033774	-0.168634	-0.0725631	-0.128832	-0.226426	-0.111714	-0.108017	-0.128797	-0.174114	-0.227202	-0.248161	-0.162047	-0.109076	-0.239922	-0.120739	-0.118463	-0.251721	-0.0823914	-0.0628302	-0.196861	0.0645481	-0.143377	0.0264067	-0.00980954	-0.0821729	0.0183435	-0.130289	-0.205898	-0.288709	-0.270008	-0.206975
SPlob	-0.176777	-0.34858	-0.238316	0.213645	0.087002	-0.0751099	-0.0401185	-0.288331	-0.250016	-0.00974497	0.183637	0.36736	-0.0786596	-0.293982	0.0786687	-0.279896	-0.0249169	-0.466605	-0.248233	-0.116694	-0.0261245	-0.22153	-0.240259	-0.382892	-0.405353	-0.0396943	-0.138208	-0.0896013	0.219578	0.0964342	-0.113701	-0.17949	0.202577	-0.276001	-0.237557	-0.304755	0.222549	-0.0394862	-0.0568143	-0.135236	-0.230642	-0.38688	0.191252	0.199121	-0.28695	-0.384153	-0.298992	0.0845064	-0.0247581
L_IPsul_MFgyr_p	-0.285756	-0.248533	-0.293034	-0.113244	-0.282236	-0.427562	-0.256695	-0.142925	-0.278958	-0.151172	-0.121011	0.0514189	-0.0226717	-0.0339483	-0.17223	-0.110421	-0.288357	-0.243476	-0.255363	-0.236286	-0.12406	-0.282815	-0.119734	-0.397102	-0.175757	-0.0306889	-0.142254	-0.186682	-0.155333	-0.0781396	-0.337571	-0.179124	-0.120183	-0.264695	-0.256498	-0.254507	-0.199513	-0.101874	-0.10924	-0.0771941	-0.1043	-0.228364	-0.0498997	-0.0396115	0.0499185	-0.176007	0.0351285	-0.253116	-0.122149
MTgyr_p	-0.0448265	-0.417174	-0.192706	0.0438473	-0.302	-0.140317	-0.470391	-0.0197474	-0.140589	-0.343772	0.113787	0.240343	-0.359467	-0.321214	-0.359384	-0.208775	0.065749	-0.478265	-0.00169477	-0.035662	-0.171127	-0.325	-0.359103	-0.158156	-0.182732	-0.351453	-0.285363	-0.304051	-0.0696448	-0.062976	-0.240727	-0.435246	-0.0575546	-0.108419	-0.338015	-0.20997	-0.32702	-0.232553	-0.160957	-0.247337	-0.047813	0.0335434	-0.028339	0.0628165	-0.297988	-0.288959	-0.442848	-0.0970478	-0.407294
[truncated: 15 more columns]

## Sheet: 7_ADHD
Table S1.7 Effect of ADHD on 2080 connections. Each value is the Beta estimate (z-scored) of the ADHD control contrast.
	PUT	PINS_v	CERVM	THAL	CER7ab	CER5	ACcor_d	CAUDNH_NACC	TP	DMPFcor_p	R_CERCR2	CERCR1	L_IFsul	MOTnet_vl	CER7b	FUSgyr_m	CAUDN	PINS_d	PCcor_PRC	L_IPlob	PCcor_d	ITgyr	SMgyr	MTgyr_a	AMY_HIPP	FEF	VISnet_md	OCCTgyr_l	CER6	PVISnet_m	R_IPlob	IMsul	MVISnet_p	PGACcor	MVISnet_a	AINS_v_PIsul	PRC_d	LVISnet_a	R_MFgyr_p	FUSgyr_l	ORBcor	VMPFcor	PVISnet_l	L_CERCR2	MOTnet_m	AUDnet	PCsul	CER9	R_IPsul_PORB
PUT	0.151086	0.10974	-0.0175404	0.182728	0.0878951	0.10579	0.142036	0.0125282	0.112557	0.197595	0.0900376	0.143309	0.118168	0.0569151	0.189207	0.0277273	0.235051	0.0345575	0.189073	0.168116	0.270235	0.129296	0.173005	0.145238	0.0353339	0.148081	0.0119053	0.151282	0.171111	0.150958	0.187788	0.273647	0.0580164	0.126409	0.0800939	0.0594591	0.267047	0.0676294	0.190818	0.151301	-0.0369272	0.0952042	0.0934143	0.0963094	0.0622835	0.218434	0.157822	0.178716	0.223965
PINS_v	0.10974	0.0781253	-0.0164503	0.0229083	0.133709	0.0671587	0.040718	0.0586168	0.208744	0.149258	0.086345	0.0956838	0.0515696	0.115518	0.150873	0.118388	0.165047	0.0388366	0.138556	0.131903	0.166795	0.170261	0.0687873	0.213013	0.0278925	0.0254253	-0.00847604	0.137693	0.195413	0.271658	0.145216	0.217335	-0.0441145	0.115888	0.0554682	0.151388	0.175009	0.151066	0.138953	0.12467	-0.0212894	0.00937132	0.105803	0.107758	0.0772223	0.0806932	0.158434	0.00941246	0.279636
CERVM	-0.0175404	-0.0164503	-0.0603027	0.00840174	0.103018	-0.0323734	-0.00835726	0.163005	0.229232	0.120755	0.0938403	0.10965	0.0854115	0.0366836	0.175742	0.0467784	0.0912036	-0.0726366	0.177627	0.076634	0.141879	0.186191	0.0144326	0.244855	0.129547	0.0181558	-0.114583	0.135577	0.068699	0.12519	0.0737505	0.0209283	0.00404826	0.11243	0.0437979	0.175816	0.0494706	0.154195	-0.00571702	0.0866121	0.0360125	0.186243	0.0916624	0.119788	0.0203658	0.103235	0.101979	0.101383	0.209909
THAL	0.182728	0.0229083	0.00840174	0.18634	0.111159	0.160365	0.181909	0.101372	0.144395	0.307099	0.151107	0.136091	0.135117	0.0281616	0.214169	-0.0434045	0.295349	0.0350915	0.1842	0.12065	0.124017	0.096071	0.099393	0.160178	0.0193495	0.119074	-0.100176	0.146093	0.204536	0.110699	0.243622	0.0952767	0.0592777	0.184571	-0.0360185	0.0304901	0.180708	0.0538768	0.32622	0.136907	0.0210246	0.105916	0.107105	0.134828	-0.00827681	0.137991	0.10466	0.120589	0.301409
CER7ab	0.0878951	0.133709	0.103018	0.111159	0.0463285	0.113548	0.256757	0.0203249	0.0656478	0.180562	0.0940977	0.0395727	0.197992	0.182513	0.0821493	0.0860712	0.0956321	0.229774	0.0765457	-0.0706502	0.0975732	0.121586	0.126581	0.0938683	0.0960873	0.195707	-0.0154371	0.127191	0.114359	0.126926	0.163773	0.159539	-0.0584683	0.290297	-0.0527027	0.228083	0.075601	0.0828764	0.160146	0.177684	0.0183985	0.195727	0.0547644	0.044897	0.145339	0.203136	0.107528	-0.113896	0.334423
CER5	0.10579	0.0671587	-0.0323734	0.160365	0.113548	0.034484	0.202112	0.223563	0.272793	0.279034	0.156794	0.166523	0.182012	0.255737	0.307797	0.0324404	0.252796	0.157992	0.21264	0.20132	0.174466	0.297903	0.224196	0.267156	0.097005	0.21471	-0.0777852	0.280673	0.205543	0.145251	0.209018	0.203359	-1.05329e-05	0.25497	-0.0362879	0.281647	0.245056	0.0797714	0.242693	0.223959	0.122923	0.327576	0.125844	0.222203	0.227596	0.271513	0.300638	0.0833654	0.373075
ACcor_d	0.142036	0.040718	-0.00835726	0.181909	0.256757	0.202112	0.16148	0.0799723	0.225943	0.218534	0.220596	0.151128	0.17456	0.118137	0.324237	0.00255081	0.188855	0.0754406	0.193118	0.151219	0.223645	0.186724	0.13528	0.160911	-0.0419318	0.13391	0.0605686	0.196144	0.224073	0.195723	0.280566	0.315098	0.0911602	0.0056544	0.0671783	0.111484	0.330333	0.131837	0.300871	0.161322	0.0593128	0.0232167	0.174026	0.203684	0.157136	0.150166	0.178957	0.159903	0.282793
CAUDNH_NACC	0.0125282	0.0586168	0.163005	0.101372	0.0203249	0.223563	0.0799723	0.27497	0.234074	0.0614173	0.0721693	0.154453	0.0885201	0.0859376	0.18919	0.206923	-0.0264747	-0.0119002	0.160173	0.103558	0.128215	0.330668	0.0285521	0.293313	0.23048	0.0955458	0.0858864	0.262783	0.258535	0.28509	0.0971822	0.180234	0.167418	0.172337	0.236925	0.288068	0.133507	0.230113	0.0862741	0.183251	0.158813	0.3036	0.223358	0.110867	0.109161	0.136746	0.147513	0.0713842	0.17332
TP	0.112557	0.208744	0.229232	0.144395	0.0656478	0.272793	0.225943	0.234074	0.154945	0.222575	0.155646	0.119814	0.130418	0.326306	0.149947	0.243752	0.17781	0.178518	0.247545	0.353546	0.108376	0.160516	0.0401733	0.419779	0.362486	0.0639019	0.043523	0.217249	0.229532	0.322238	0.297112	0.203601	0.069432	0.308378	0.0834605	0.394496	0.159821	0.153305	0.213606	0.153385	0.0818539	0.362471	0.204807	0.0775589	0.178299	0.201431	0.139545	0.114018	0.169119
DMPFcor_p	0.197595	0.149258	0.120755	0.307099	0.180562	0.279034	0.218534	0.0614173	0.222575	0.128854	0.154603	0.141739	0.118749	0.158467	0.233061	0.014764	0.227185	0.164332	0.0999815	0.138231	0.166341	0.201934	0.188669	0.0803055	0.0719	0.0889327	0.103647	0.145512	0.2805	0.19648	0.197013	0.260532	0.191044	0.129059	0.148107	0.161281	0.179573	0.136927	0.0838149	0.0922211	-0.00637936	0.056239	0.191685	0.16262	0.228513	0.209372	0.125985	0.184281	0.230316
R_CERCR2	0.0900376	0.086345	0.0938403	0.151107	0.0940977	0.156794	0.220596	0.0721693	0.155646	0.154603	0.000459102	0.120601	0.205697	0.18564	0.217755	0.0589008	0.124906	0.134075	0.044928	0.0537196	0.147854	0.107654	0.141109	0.09836	0.0642128	0.157956	0.0464585	0.0575266	0.0486171	0.188896	0.216066	0.141376	0.0199765	0.326086	0.052593	0.209456	0.153225	0.0830447	0.062462	0.0494904	-0.0161165	0.227757	0.149668	0.0750291	0.230683	0.151201	0.0771221	-0.0127264	0.185022
CERCR1	0.143309	0.0956838	0.10965	0.136091	0.0395727	0.166523	0.151128	0.154453	0.119814	0.141739	0.120601	0.0887818	0.180641	0.109221	0.0149803	0.0351952	0.112481	0.114439	0.175321	0.0338268	0.188768	0.0668664	0.131443	0.205654	0.172266	0.0708178	-0.109738	-0.030139	0.0681389	0.0423658	0.0877759	0.0805201	-0.0699383	0.35183	-0.00133804	0.196532	0.10361	-0.0332927	0.0317649	-0.0158269	-0.0791371	0.22709	0.000827567	0.0735518	0.120892	0.1301	0.0602345	0.187476	0.124331
L_IFsul	0.118168	0.0515696	0.0854115	0.135117	0.197992	0.182012	0.17456	0.0885201	0.130418	0.118749	0.205697	0.180641	0.124218	0.212701	0.263545	0.0649887	0.101973	0.0989401	0.104709	0.111384	0.12691	0.128137	0.120537	0.0943486	-0.028223	0.130135	0.0373719	0.142926	0.226172	0.215411	0.126459	0.201462	-0.00439598	0.109618	0.0493219	0.0541877	0.207108	0.151846	0.101485	0.120619	0.0831943	0.15069	0.18091	0.115658	0.20173	0.125134	0.228577	0.156506	0.172938
MOTnet_vl	0.0569151	0.115518	0.0366836	0.0281616	0.182513	0.255737	0.118137	0.0859376	0.326306	0.158467	0.18564	0.109221	0.212701	0.155678	0.243165	0.0482656	0.155807	0.130175	0.0737374	0.169507	0.0731994	0.208919	0.165251	0.236451	0.0564187	0.231861	0.00607667	0.187005	0.17552	0.285759	0.169816	0.255359	-0.0134031	0.0914489	0.0194962	0.163194	0.135086	0.117709	0.206314	0.216877	0.0746548	0.130631	0.123607	0.0518734	0.283558	0.261246	0.301294	0.0897517	0.39189
CER7b	0.189207	0.150873	0.175742	0.214169	0.0821493	0.307797	0.324237	0.18919	0.149947	0.233061	0.217755	0.0149803	0.263545	0.243165	0.191723	0.212151	0.205379	0.250457	0.102506	0.0700487	0.118358	0.230737	0.195045	0.236591	0.156145	0.216431	0.107723	0.22623	0.260565	0.227513	0.178798	0.198519	0.0422558	0.353012	0.156275	0.328578	0.196933	0.188529	0.121084	0.232719	0.0299327	0.242631	0.164388	0.00925214	0.220649	0.291387	0.212733	-0.0561593	0.336372
FUSgyr_m	0.0277273	0.118388	0.0467784	-0.0434045	0.0860712	0.0324404	0.00255081	0.206923	0.243752	0.014764	0.0589008	0.0351952	0.0649887	0.0482656	0.212151	0.0997465	0.0417582	0.125174	0.095546	-0.00638746	0.0122276	0.200065	0.0965808	0.193365	0.194252	-0.0709964	-0.219494	0.114611	0.158732	0.100605	0.0327768	0.0405973	-0.0790761	0.109919	-0.0488698	0.122074	0.0313812	-0.000247161	0.0473982	0.113079	0.082857	0.182641	-0.021133	0.153162	0.0629129	0.132117	0.0375339	0.0826421	0.187617
CAUDN	0.235051	0.165047	0.0912036	0.295349	0.0956321	0.252796	0.188855	-0.0264747	0.17781	0.227185	0.124906	0.112481	0.101973	0.155807	0.205379	0.0417582	0.232287	0.0872438	0.194666	0.188582	0.30498	0.222391	0.110092	0.21648	0.0496415	0.00858639	-0.0582863	0.215399	0.237001	0.140481	0.208645	0.173754	0.132776	0.205994	0.0747773	0.159355	0.152088	0.078431	0.161697	0.0825062	0.0729238	0.206927	0.121805	0.115042	0.113898	0.19117	0.0962263	0.166338	0.157602
PINS_d	0.0345575	0.0388366	-0.0726366	0.0350915	0.229774	0.157992	0.0754406	-0.0119002	0.178518	0.164332	0.134075	0.114439	0.0989401	0.130175	0.250457	0.125174	0.0872438	0.182088	0.0894177	0.126008	0.0677857	0.0751803	0.237266	0.130083	-0.00829893	0.204663	0.0223143	0.120658	0.181409	0.23912	0.167147	0.322429	-0.00635015	0.0205097	0.0519514	0.0557915	0.236656	0.18809	0.155696	0.130574	-0.0657086	-0.0453826	0.189218	0.086518	0.147826	0.114688	0.275719	0.101657	0.364433
PCcor_PRC	0.189073	0.138556	0.177627	0.1842	0.0765457	0.21264	0.193118	0.160173	0.247545	0.0999815	0.044928	0.175321	0.104709	0.0737374	0.102506	0.095546	0.194666	0.0894177	0.153283	0.0334742	-0.0047236	0.0889958	0.0990767	0.119114	0.205931	0.0489791	0.0730028	0.0943656	0.171524	0.114099	-0.025838	0.0823743	0.165198	0.130804	0.130678	0.19613	0.151084	0.137248	0.134264	0.0760449	0.00561886	0.0289215	0.189446	0.12296	0.147849	0.0779806	0.0324192	0.119045	0.147934
L_IPlob	0.168116	0.131903	0.076634	0.12065	-0.0706502	0.20132	0.151219	0.103558	0.353546	0.138231	0.0537196	0.0338268	0.111384	0.169507	0.0700487	-0.00638746	0.188582	0.126008	0.0334742	0.204728	0.0856623	0.168992	0.0514586	0.25572	0.111873	-0.0343442	0.0620257	0.0468232	0.0198561	0.27523	0.0835649	0.173814	0.0504603	0.282397	0.0236328	0.271345	0.0502719	0.0222623	-0.0446295	0.0511207	0.0248201	0.133033	0.130331	-0.0434202	0.194816	0.134679	0.0844566	0.0177792	0.0643863
PCcor_d	0.270235	0.166795	0.141879	0.124017	0.0975732	0.174466	0.223645	0.128215	0.108376	0.166341	0.147854	0.188768	0.12691	0.0731994	0.118358	0.0122276	0.30498	0.0677857	-0.0047236	0.0856623	0.1856	0.0453737	0.147981	0.0281376	0.165728	0.154728	0.0370737	0.132915	0.168018	0.0316735	0.0715958	0.263943	0.056625	0.0939948	0.173719	0.0812458	0.185129	0.0877645	0.189662	0.147613	-0.0552314	0.0372544	0.0603416	0.176134	0.136905	0.0917654	0.109619	0.0294125	0.195459
ITgyr	0.129296	0.170261	0.186191	0.096071	0.121586	0.297903	0.186724	0.330668	0.160516	0.201934	0.107654	0.0668664	0.128137	0.208919	0.230737	0.200065	0.222391	0.0751803	0.0889958	0.168992	0.0453737	0.0378505	0.0406278	0.326342	0.15634	0.0937951	0.0240639	0.133882	0.241016	0.206959	0.0958876	0.101002	0.0954907	0.269705	0.123076	0.363365	0.117883	0.127864	0.124138	0.108731	0.0728295	0.248671	0.141925	0.121832	0.175245	0.165433	0.184647	0.15522	0.192679
SMgyr	0.173005	0.0687873	0.0144326	0.099393	0.126581	0.224196	0.13528	0.0285521	0.0401733	0.188669	0.141109	0.131443	0.120537	0.165251	0.195045	0.0965808	0.110092	0.237266	0.0990767	0.0514586	0.147981	0.0406278	0.173513	0.109539	-0.0453881	0.229806	-0.0258519	0.0871262	0.25251	0.252242	0.121402	0.351794	-0.0802193	0.0653043	0.0153599	0.0558141	0.165654	0.19261	0.16045	0.171392	0.0374085	0.0445533	0.135478	0.055871	0.26402	0.157999	0.347222	0.0904159	0.401854
MTgyr_a	0.145238	0.213013	0.244855	0.160178	0.0938683	0.267156	0.160911	0.293313	0.419779	0.0803055	0.09836	0.205654	0.0943486	0.236451	0.236591	0.193365	0.21648	0.130083	0.119114	0.25572	0.0281376	0.326342	0.109539	0.186562	0.270878	0.0693752	0.0467481	0.196202	0.21978	0.248485	0.10828	0.145286	0.126214	0.172377	0.0967906	0.27719	0.151184	0.117829	0.181537	0.13876	0.135787	0.280809	0.209669	0.114412	0.146855	0.168889	0.161577	0.17101	0.227739
AMY_HIPP	0.0353339	0.0278925	0.129547	0.0193495	0.0960873	0.097005	-0.0419318	0.23048	0.362486	0.0719	0.0642128	0.172266	-0.028223	0.0564187	0.156145	0.194252	0.0496415	-0.00829893	0.205931	0.111873	0.165728	0.15634	-0.0453881	0.270878	0.125895	0.0460297	-0.0212732	0.139948	0.181396	0.313795	0.138757	0.158119	0.105622	0.0722013	0.142665	0.188885	0.087461	0.186997	0.139554	0.0660628	0.0918974	0.131609	0.176106	0.124122	0.0891476	0.053947	0.0677408	0.0782244	0.228185
FEF	0.148081	0.0254253	0.0181558	0.119074	0.195707	0.21471	0.13391	0.0955458	0.0639019	0.0889327	0.157956	0.0708178	0.130135	0.231861	0.216431	-0.0709964	0.00858639	0.204663	0.0489791	-0.0343442	0.154728	0.0937951	0.229806	0.0693752	0.0460297	0.212413	-0.109037	0.0596763	0.230728	0.183115	0.130008	0.120281	-0.0797253	0.0723473	-0.133416	0.0874674	0.126103	0.0579146	0.139191	0.171289	-0.0090367	0.0956837	0.122538	0.037749	0.178834	0.104874	0.14735	0.170665	0.260738
VISnet_md	0.0119053	-0.00847604	-0.114583	-0.100176	-0.0154371	-0.0777852	0.0605686	0.0858864	0.043523	0.103647	0.0464585	-0.109738	0.0373719	0.00607667	0.107723	-0.219494	-0.0582863	0.0223143	0.0730028	0.0620257	0.0370737	0.0240639	-0.0258519	0.0467481	-0.0212732	-0.109037	-0.0433966	-0.0599494	-0.0872349	0.0246537	0.0977836	0.117511	-0.272325	0.0683371	-0.202249	0.0428489	0.104578	-0.166971	0.0741078	-0.066818	-0.0438032	0.0659875	-0.139935	0.0401224	0.0118001	0.0021704	0.0144036	-0.0406497	0.173734
OCCTgyr_l	0.151282	0.137693	0.135577	0.146093	0.127191	0.280673	0.196144	0.262783	0.217249	0.145512	0.0575266	-0.030139	0.142926	0.187005	0.22623	0.114611	0.215399	0.120658	0.0943656	0.0468232	0.132915	0.133882	0.0871262	0.196202	0.139948	0.0596763	-0.0599494	0.0999742	0.23767	0.0780893	0.132112	0.097861	-0.0208987	0.297255	0.0139332	0.286117	0.0609455	0.00610421	0.13111	0.0666703	0.0285947	0.280609	0.0173981	0.143135	0.224059	0.16657	0.127374	0.0514926	0.160378
CER6	0.171111	0.195413	0.068699	0.204536	0.114359	0.205543	0.224073	0.258535	0.229532	0.2805	0.0486171	0.0681389	0.226172	0.17552	0.260565	0.158732	0.237001	0.181409	0.171524	0.0198561	0.168018	0.241016	0.25251	0.21978	0.181396	0.230728	-0.0872349	0.23767	0.0976575	0.174549	0.197465	0.237935	-0.0234872	0.319693	0.00965694	0.29702	0.203434	0.144047	0.212959	0.252518	0.0801284	0.312344	0.0584361	0.131425	0.245861	0.274236	0.218443	-0.0234289	0.418651
PVISnet_m	0.150958	0.271658	0.12519	0.110699	0.126926	0.145251	0.195723	0.28509	0.322238	0.19648	0.188896	0.0423658	0.215411	0.285759	0.227513	0.100605	0.140481	0.23912	0.114099	0.27523	0.0316735	0.206959	0.252242	0.248485	0.313795	0.183115	0.0246537	0.0780893	0.174549	0.0280831	0.170428	0.235477	-0.0844356	0.24187	0.0297158	0.403856	0.311917	0.0329457	0.191188	0.0975067	0.012923	0.160727	0.0413049	0.154788	0.203309	0.265935	0.23644	0.227539	0.330119
R_IPlob	0.187788	0.145216	0.0737505	0.243622	0.163773	0.209018	0.280566	0.0971822	0.297112	0.197013	0.216066	0.0877759	0.126459	0.169816	0.178798	0.0327768	0.208645	0.167147	-0.025838	0.0835649	0.0715958	0.0958876	0.121402	0.10828	0.138757	0.130008	0.0977836	0.132112	0.197465	0.170428	0.120969	0.183373	0.137837	0.281607	0.0729119	0.158732	0.106819	0.100692	0.136165	0.0689467	0.00971515	0.0545808	0.139802	0.172702	0.168179	0.139384	0.128605	0.189832	0.16001
IMsul	0.273647	0.217335	0.0209283	0.0952767	0.159539	0.203359	0.315098	0.180234	0.203601	0.260532	0.141376	0.0805201	0.201462	0.255359	0.198519	0.0405973	0.173754	0.322429	0.0823743	0.173814	0.263943	0.101002	0.351794	0.145286	0.158119	0.120281	0.117511	0.097861	0.237935	0.235477	0.183373	0.136593	-0.0148016	0.207997	0.10306	0.213881	0.170985	0.169568	0.239633	0.261079	-0.0119659	0.0212901	0.155528	0.103053	0.0730089	0.307169	0.190983	0.0529743	0.388264
MVISnet_p	0.0580164	-0.0441145	0.00404826	0.0592777	-0.0584683	-1.05329e-05	0.0911602	0.167418	0.069432	0.191044	0.0199765	-0.0699383	-0.00439598	-0.0134031	0.0422558	-0.0790761	0.132776	-0.00635015	0.165198	0.0504603	0.056625	0.0954907	-0.0802193	0.126214	0.105622	-0.0797253	-0.272325	-0.0208987	-0.0234872	-0.0844356	0.137837	-0.0148016	-0.137677	0.152874	-0.125697	0.118611	0.0608044	-0.110299	0.175176	-0.0871523	0.0792432	0.208582	-0.123836	0.100908	0.0240678	0.00807148	-0.0264172	0.069771	0.14061
PGACcor	0.126409	0.115888	0.11243	0.184571	0.290297	0.25497	0.0056544	0.172337	0.308378	0.129059	0.326086	0.35183	0.109618	0.0914489	0.353012	0.109919	0.205994	0.0205097	0.130804	0.282397	0.0939948	0.269705	0.0653043	0.172377	0.0722013	0.0723473	0.0683371	0.297255	0.319693	0.24187	0.281607	0.207997	0.152874	0.0663242	0.147816	0.242885	0.23692	0.17283	0.153891	0.171636	0.160526	0.0705131	0.19458	0.304711	0.116848	0.20512	0.0535308	0.168822	0.171885
MVISnet_a	0.0800939	0.0554682	0.0437979	-0.0360185	-0.0527027	-0.0362879	0.0671783	0.236925	0.0834605	0.148107	0.052593	-0.00133804	0.0493219	0.0194962	0.156275	-0.0488698	0.0747773	0.0519514	0.130678	0.0236328	0.173719	0.123076	0.0153599	0.0967906	0.142665	-0.133416	-0.202249	0.0139332	0.00965694	0.0297158	0.0729119	0.10306	-0.125697	0.147816	-0.060232	0.116708	0.0445541	0.0535593	-0.0179237	-0.0367148	0.0803407	0.172605	-0.0231805	0.0909503	-0.0204907	0.0446327	-0.0216015	-0.0188115	0.196574
AINS_v_PIsul	0.0594591	0.151388	0.175816	0.0304901	0.228083	0.281647	0.111484	0.288068	0.394496	0.161281	0.209456	0.196532	0.0541877	0.163194	0.328578	0.122074	0.159355	0.0557915	0.19613	0.271345	0.0812458	0.363365	0.0558141	0.27719	0.188885	0.0874674	0.0428489	0.286117	0.29702	0.403856	0.158732	0.213881	0.118611	0.242885	0.116708	0.144638	0.219278	0.16286	0.18992	0.171274	0.122223	0.203156	0.2452	0.199474	0.0880057	0.152831	0.133051	0.161697	0.277042
PRC_d	0.267047	0.175009	0.0494706	0.180708	0.075601	0.245056	0.330333	0.133507	0.159821	0.179573	0.153225	0.10361	0.207108	0.135086	0.196933	0.0313812	0.152088	0.236656	0.151084	0.0502719	0.185129	0.117883	0.165654	0.151184	0.087461	0.126103	0.104578	0.0609455	0.203434	0.311917	0.106819	0.170985	0.0608044	0.23692	0.0445541	0.219278	0.214015	0.184982	0.146034	0.187594	-0.010465	0.0859067	0.221534	0.146395	0.107221	0.194693	0.0348492	0.192766	0.234824
LVISnet_a	0.0676294	0.151066	0.154195	0.0538768	0.0828764	0.0797714	0.131837	0.230113	0.153305	0.136927	0.0830447	-0.0332927	0.151846	0.117709	0.188529	-0.000247161	0.078431	0.18809	0.137248	0.0222623	0.0877645	0.127864	0.19261	0.117829	0.186997	0.0579146	-0.166971	0.00610421	0.144047	0.0329457	0.100692	0.169568	-0.110299	0.17283	0.0535593	0.16286	0.184982	-0.0852547	0.0808072	0.0866241	0.0391886	0.187623	-0.0412882	0.127701	0.128744	0.168531	0.164857	0.141511	0.294287
R_MFgyr_p	0.190818	0.138953	-0.00571702	0.32622	0.160146	0.242693	0.300871	0.0862741	0.213606	0.0838149	0.062462	0.0317649	0.101485	0.206314	0.121084	0.0473982	0.161697	0.155696	0.134264	-0.0446295	0.189662	0.124138	0.16045	0.181537	0.139554	0.139191	0.0741078	0.13111	0.212959	0.191188	0.136165	0.239633	0.175176	0.153891	-0.0179237	0.18992	0.146034	0.0808072	0.242412	0.104512	-0.133789	0.0230449	0.206509	0.0959473	0.218109	0.185415	0.123271	0.209046	0.100189
FUSgyr_l	0.151301	0.12467	0.0866121	0.136907	0.177684	0.223959	0.161322	0.183251	0.153385	0.0922211	0.0494904	-0.0158269	0.120619	0.216877	0.232719	0.113079	0.0825062	0.130574	0.0760449	0.0511207	0.147613	0.108731	0.171392	0.13876	0.0660628	0.171289	-0.066818	0.0666703	0.252518	0.0975067	0.0689467	0.261079	-0.0871523	0.171636	-0.0367148	0.171274	0.187594	0.0866241	0.104512	0.165873	0.019762	0.169262	0.0252198	0.0508845	0.267364	0.163938	0.269826	0.0546476	0.302071
ORBcor	-0.0369272	-0.0212894	0.0360125	0.0210246	0.0183985	0.122923	0.0593128	0.158813	0.0818539	-0.00637936	-0.0161165	-0.0791371	0.0831943	0.0746548	0.0299327	0.082857	0.0729238	-0.0657086	0.00561886	0.0248201	-0.0552314	0.0728295	0.0374085	0.135787	0.0918974	-0.0090367	-0.0438032	0.0285947	0.0801284	0.012923	0.00971515	-0.0119659	0.0792432	0.160526	0.0803407	0.122223	-0.010465	0.0391886	-0.133789	0.019762	0.017994	0.148414	-0.0140015	-0.0266769	-0.067006	0.0385563	0.115655	0.113393	0.161245
VMPFcor	0.0952042	0.00937132	0.186243	0.105916	0.195727	0.327576	0.0232167	0.3036	0.362471	0.056239	0.227757	0.22709	0.15069	0.130631	0.242631	0.182641	0.206927	-0.0453826	0.0289215	0.133033	0.0372544	0.248671	0.0445533	0.280809	0.131609	0.0956837	0.0659875	0.280609	0.312344	0.160727	0.0545808	0.0212901	0.208582	0.0705131	0.172605	0.203156	0.0859067	0.187623	0.0230449	0.169262	0.148414	-0.000654074	0.209329	0.156638	0.0469318	0.102011	0.0761909	0.237944	0.1514
PVISnet_l	0.0934143	0.105803	0.0916624	0.107105	0.0547644	0.125844	0.174026	0.223358	0.204807	0.191685	0.149668	0.000827567	0.18091	0.123607	0.164388	-0.021133	0.121805	0.189218	0.189446	0.130331	0.0603416	0.141925	0.135478	0.209669	0.176106	0.122538	-0.139935	0.0173981	0.0584361	0.0413049	0.139802	0.155528	-0.123836	0.19458	-0.0231805	0.2452	0.221534	-0.0412882	0.206509	0.0252198	-0.0140015	0.209329	-0.125522	0.140157	0.175069	0.166797	0.19597	0.159232	0.267572
L_CERCR2	0.0963094	0.107758	0.119788	0.134828	0.044897	0.222203	0.203684	0.110867	0.0775589	0.16262	0.0750291	0.0735518	0.115658	0.0518734	0.00925214	0.153162	0.115042	0.086518	0.12296	-0.0434202	0.176134	0.121832	0.055871	0.114412	0.124122	0.037749	0.0401224	0.143135	0.131425	0.154788	0.172702	0.103053	0.100908	0.304711	0.0909503	0.199474	0.146395	0.127701	0.0959473	0.0508845	-0.0266769	0.156638	0.140157	0.0372878	0.0764683	0.146947	0.0641533	-0.01199	0.264603
MOTnet_m	0.0622835	0.0772223	0.0203658	-0.00827681	0.145339	0.227596	0.157136	0.109161	0.178299	0.228513	0.230683	0.120892	0.20173	0.283558	0.220649	0.0629129	0.113898	0.147826	0.147849	0.194816	0.136905	0.175245	0.26402	0.146855	0.0891476	0.178834	0.0118001	0.224059	0.245861	0.203309	0.168179	0.0730089	0.0240678	0.116848	-0.0204907	0.0880057	0.107221	0.128744	0.218109	0.267364	-0.067006	0.0469318	0.175069	0.0764683	0.0169218	0.204741	0.32885	-0.0135686	0.333642
AUDnet	0.218434	0.0806932	0.103235	0.137991	0.203136	0.271513	0.150166	0.136746	0.201431	0.209372	0.151201	0.1301	0.125134	0.261246	0.291387	0.132117	0.19117	0.114688	0.0779806	0.134679	0.0917654	0.165433	0.157999	0.168889	0.053947	0.104874	0.0021704	0.16657	0.274236	0.265935	0.139384	0.307169	0.00807148	0.20512	0.0446327	0.152831	0.194693	0.168531	0.185415	0.163938	0.0385563	0.102011	0.166797	0.146947	0.204741	0.181998	0.208901	0.145333	0.343603
PCsul	0.157822	0.158434	0.101979	0.10466	0.107528	0.300638	0.178957	0.147513	0.139545	0.125985	0.0771221	0.0602345	0.228577	0.301294	0.212733	0.0375339	0.0962263	0.275719	0.0324192	0.0844566	0.109619	0.184647	0.347222	0.161577	0.0677408	0.14735	0.0144036	0.127374	0.218443	0.23644	0.128605	0.190983	-0.0264172	0.0535308	-0.0216015	0.133051	0.0348492	0.164857	0.123271	0.269826	0.115655	0.0761909	0.19597	0.0641533	0.32885	0.208901	0.126025	0.0757492	0.303929
CER9	0.178716	0.00941246	0.101383	0.120589	-0.113896	0.0833654	0.159903	0.0713842	0.114018	0.184281	-0.0127264	0.187476	0.156506	0.0897517	-0.0561593	0.0826421	0.166338	0.101657	0.119045	0.0177792	0.0294125	0.15522	0.0904159	0.17101	0.0782244	0.170665	-0.0406497	0.0514926	-0.0234289	0.227539	0.189832	0.0529743	0.069771	0.168822	-0.0188115	0.161697	0.192766	0.141511	0.209046	0.0546476	0.113393	0.237944	0.159232	-0.01199	-0.0135686	0.145333	0.0757492	-0.0274026	0.220398
R_IPsul_PORB	0.223965	0.279636	0.209909	0.301409	0.334423	0.373075	0.282793	0.17332	0.169119	0.230316	0.185022	0.124331	0.172938	0.39189	0.336372	0.187617	0.157602	0.364433	0.147934	0.0643863	0.195459	0.192679	0.401854	0.227739	0.228185	0.260738	0.173734	0.160378	0.418651	0.330119	0.16001	0.388264	0.14061	0.171885	0.196574	0.277042	0.234824	0.294287	0.100189	0.302071	0.161245	0.1514	0.267572	0.264603	0.333642	0.343603	0.303929	0.220398	0.229922
VLPFcor	0.106284	0.0816027	0.113634	0.167033	0.191787	0.260521	0.160788	0.173313	0.191059	0.0797598	0.0793179	0.0853296	0.111537	0.256774	0.198284	0.125147	0.155901	0.11821	0.126425	0.22922	0.140515	0.217847	0.145697	0.152945	0.17148	0.0416466	0.120441	0.197225	0.261911	0.233588	0.130649	0.153814	0.0901697	0.214117	0.115444	0.135329	0.114254	0.134478	0.00828292	0.114597	0.0322381	0.105456	0.178319	0.076944	0.0851046	0.142061	0.203225	0.165458	0.229914
AINS_d	0.206705	0.253884	0.020725	0.12705	0.27481	0.156933	0.0994036	0.0898083	0.178816	0.150782	0.196367	0.152804	0.0512618	0.206105	0.276231	0.119822	0.121072	0.229797	0.192277	0.21284	0.16718	0.217386	0.317778	0.219789	0.0585839	0.0602959	0.182777	0.161671	0.281159	0.311492	0.182034	0.359594	0.045915	0.10864	0.210477	0.148784	0.32774	0.290466	0.0896157	0.218213	0.0713588	0.0817035	0.208283	0.18049	0.128074	0.259536	0.277328	0.172127	0.24359
DMPFcor_a	0.209564	0.162235	0.117681	0.222229	0.211579	0.262688	0.202433	0.174226	0.366035	0.183434	0.323711	0.322922	0.0830992	0.160012	0.296214	0.0360576	0.245156	0.0957421	0.0209479	0.257953	0.0361277	0.249235	0.0779462	0.135355	0.107159	0.177596	0.0835938	0.242596	0.302172	0.216901	0.261466	0.233858	0.173324	0.162065	0.0877345	0.201122	0.191788	0.107307	0.214794	0.175064	0.0830372	0.0212369	0.238091	0.301941	0.231418	0.189559	0.134033	0.160878	0.208897
MFgyr_a	0.157461	0.227127	0.0587846	0.190885	0.2051	0.193316	0.354797	0.144796	0.207478	0.166117	0.26997	0.143338	0.255883	0.212848	0.244117	-0.00803568	0.134347	0.217696	0.126182	0.144401	0.150298	0.17709	0.309532	0.199123	0.0652083	0.189352	0.101327	0.178058	0.221999	0.268484	0.175095	0.381004	0.0236999	0.113553	0.0425317	0.248503	0.284585	0.0799764	0.114845	0.255376	0.0177657	0.0659268	0.140693	0.204152	0.279725	0.241208	0.253914	0.128484	0.282584
R_IFsul	0.124291	0.186306	0.13378	0.301673	0.358121	0.270157	0.17706	0.104872	0.168099	0.127619	0.182334	0.0880061	0.0700257	0.23498	0.32612	0.0255071	0.105829	0.197121	0.112902	0.0261838	0.23977	0.0757233	0.219436	0.125902	0.0666344	0.0171224	0.0291069	0.0641541	0.354098	0.152209	0.100053	0.198031	0.0743404	0.0974799	0.0623849	0.12304	0.0876132	0.15481	0.118349	0.036932	-0.00365989	0.0829507	0.168199	0.167791	0.151113	0.182203	0.155168	0.272087	0.18254
FP_l	0.176027	0.0871969	0.0509894	0.270454	0.117708	0.297963	0.162147	0.16262	0.208025	0.121922	0.175718	0.123343	0.151916	0.172582	0.18449	0.090056	0.176036	0.133374	0.0903308	0.111095	0.116951	0.184719	0.198446	0.228101	0.133931	0.0338601	0.163741	0.13083	0.25915	0.26241	0.190124	0.162387	0.242447	0.173567	0.149544	0.242634	0.110028	0.160426	-0.010621	0.145345	0.0382946	0.0169323	0.188057	0.222545	0.113009	0.185429	0.0951281	0.237874	0.216909
MOTnet_dl	0.0885837	0.0460617	0.00134599	0.0283547	0.101834	0.222576	0.112115	0.158212	0.252472	0.11316	0.153624	0.0516707	0.0914301	0.269088	0.236786	-0.0439789	0.0749928	0.168513	0.112787	0.11974	0.126121	0.216437	0.255301	0.215329	0.0467078	0.0887246	-0.0511339	0.151798	0.220911	0.181811	0.132554	0.118135	-0.0789537	0.0957518	-0.0848647	0.0972855	0.0637532	0.0461754	0.174235	0.178997	0.0281242	0.11996	0.100384	0.0669384	0.146026	0.180469	0.222961	0.0418308	0.299337
DVIS	0.214343	0.146898	0.116495	0.190327	0.181242	0.193338	0.243457	0.149192	0.0659928	0.102557	0.0209023	-0.0841833	0.201624	0.176965	0.248381	0.0153463	0.0854042	0.207887	0.0892927	0.0417367	0.154296	0.0558811	0.108259	0.0974392	0.0739996	0.108111	0.0293683	0.0250979	0.1936	0.0663857	0.104107	0.210539	0.00674386	0.190748	-0.0077758	0.135235	0.113891	0.113344	0.106818	0.111314	-0.0102899	0.134527	0.110136	0.079782	0.164251	0.172319	0.0292372	0.192492	0.273412
POsul	0.125397	0.0154379	0.0654631	0.0188412	0.0784591	0.0577749	0.134056	0.111925	0.0881864	0.126505	0.0657003	0.0794074	0.105175	0.0398595	0.195202	-0.0273706	0.066556	0.0259621	0.0529043	0.020758	0.055907	-0.00697166	0.0449459	0.0298709	0.00759636	-0.0254326	-0.0493049	0.0139656	0.124801	0.074918	0.0208981	0.0992959	0.065164	0.046456	-0.0176155	0.0267094	0.22486	0.0751592	0.066383	0.00195091	-0.0606867	-0.0146028	0.129111	0.109259	0.0183923	-0.000362331	-0.0173785	0.0906577	0.191227
LVISnet_p	0.169705	0.224488	0.178684	0.117244	0.193303	0.209215	0.208901	0.214783	0.189974	0.169692	0.122941	-0.00427771	0.229946	0.210754	0.270992	-0.0213629	0.124482	0.194636	0.118383	0.149579	0.124197	0.137308	0.210276	0.169886	0.175431	0.140926	0.0082029	0.0517412	0.24594	-0.0164961	0.109951	0.246304	-0.0551818	0.199181	0.0192593	0.293067	0.25378	0.050443	0.175321	0.0644728	0.0123923	0.15292	0.0556512	0.174298	0.20915	0.218107	0.25708	0.147381	0.400533
SMOTcor	0.0962745	0.0472648	-0.0300031	0.108919	0.201367	0.195945	0.145577	0.0973788	0.199029	0.193545	0.20188	0.0662741	0.140665	0.214506	0.284407	0.0118619	0.113486	0.208544	0.136276	0.075046	0.208726	0.210466	0.263526	0.184669	0.0528892	0.229692	-0.0625468	0.164336	0.211369	0.271669	0.175883	0.27456	-0.0360932	0.175406	-0.0276077	0.140417	0.161931	0.123062	0.215848	0.176326	-0.122812	0.134308	0.164245	0.0706281	0.144855	0.164107	0.213523	0.103155	0.251538
L_SFgyr_a	0.060181	0.0784907	0.0496179	0.134191	0.0651836	0.197959	0.15676	0.17658	0.347771	0.043803	0.155457	0.208077	0.0103871	0.11892	0.182369	-0.00461365	0.144005	0.0205769	0.0871693	0.17988	0.0876855	0.221895	0.0168388	0.152147	0.124722	0.0550532	-0.107494	0.186335	0.151395	0.180137	0.237697	0.0928141	0.0289792	0.208222	-0.109113	0.173764	0.0931267	-0.0326865	0.0678337	0.0668782	-0.025779	0.136732	0.136953	0.166353	0.169124	0.0875171	0.033127	0.229644	0.135735
SPlob	0.189598	0.21679	0.0919681	0.0981066	0.0944575	0.303575	0.197066	0.159682	0.207691	0.175415	0.129068	0.096676	0.207212	0.295689	0.138583	0.10354	0.153149	0.237092	0.136152	0.171846	0.197541	0.201775	0.226716	0.242741	0.184054	0.161902	0.0184391	0.202891	0.277657	0.275717	0.117609	0.125139	-0.0313509	0.187952	-0.0592702	0.279297	0.0993589	0.172016	0.131907	0.318529	0.0257252	0.103282	0.196554	0.0480856	0.150082	0.258015	0.199566	0.061813	0.283579
L_IPsul_MFgyr_p	0.150474	0.0848409	0.0945549	0.149025	0.0687435	0.236507	0.263514	0.172386	0.178486	0.175639	0.149988	0.0382594	0.234677	0.17588	0.201508	-0.0159481	0.118671	0.135994	0.0720293	0.110173	0.184904	0.201732	0.0902067	0.191739	0.102512	-0.00985634	0.0680964	0.135226	0.169223	0.213142	0.188146	0.221669	0.0203469	0.21792	0.0159062	0.243155	0.142284	0.0778788	0.0655537	0.0978808	0.071608	0.143572	0.155871	0.0754059	0.200905	0.131245	-0.0659272	0.169541	0.171773
MTgyr_p	0.296054	0.206213	0.153846	0.234303	0.123896	0.313279	0.243241	0.346377	0.31243	0.18814	0.072384	0.090702	0.144399	0.298727	0.238698	0.148325	0.337883	0.200878	0.0420919	0.155606	0.160873	0.266035	0.157769	0.14273	0.200589	0.0635183	0.0641006	0.228989	0.240701	0.224196	0.0304798	0.219062	0.0445507	0.332529	0.0655292	0.312443	0.144407	0.159917	0.0850229	0.13188	0.0874303	0.215086	0.184567	0.0780243	0.205748	0.257208	0.189049	0.0767451	0.258082
[truncated: 15 more columns]

## Sheet: 8_Ranking
Table S1.8 Seed regions ranked by the average absolute effect size estimate in each of the 7 CWAS
Region Ranking	SZ	ASD	ADHD	16pDel	16pDup	22qDel	22qDup
1	ANTERIOR_CINGULATE_CORTEX_dorsal	MIDDLE_TEMPORAL_GYRUS_anterior	MIDDLE_TEMPORAL_GYRUS_posterior	FRONTAL_POLE_lateral	MIDDLE_TEMPORAL_GYRUS_posterior	TEMPORAL_POLE	MEDIAL_VISUAL_NETWORK_posterior
2	POSTERIOR_INSULA_dorsal	TEMPORAL_POLE	left_INTRAPARIETAL_SULCUS_and_MIDDLE_FRONTAL_GYRUS_posterior	CAUDATE_NUCLEUS	left_INTRAPARIETAL_SULCUS_and_MIDDLE_FRONTAL_GYRUS_posterior	PERIGENUAL_ANTERIOR_CINGULATE_CORTEX	CEREBELLUM_I-V
3	POSTERIOR_INSULA_ventral	MIDDLE_FRONTAL_GYRUS_anterior	POSTERIOR_VISUAL_NETWORK_medial	PUTAMEN	POSTERIOR_VISUAL_NETWORK_medial	ANTERIOR_INSULA_ventral_and_PERI_INSULAR_SULCUS	POSTERIOR_VISUAL_NETWORK_lateral
4	ANTERIOR_INSULA_dorsal	CEREBELLUM_VIIIab	CEREBELLUM_VI	MIDDLE_FRONTAL_GYRUS_anterior	CEREBELLUM_VI	ANTERIOR_CINGULATE_CORTEX_dorsal	FUSIFORM_GYRUS_lateral
5	INFERIOR_MARGINAL_SULCUS	FUSIFORM_GYRUS_lateral	OCCIPITOTEMPORAL_GYRUS_lateral	ANTERIOR_CINGULATE_CORTEX_dorsal	OCCIPITOTEMPORAL_GYRUS_lateral	AMYGDALA_and_HIPPOCAMPUS	LATERAL_VISUAL_NETWORK_anterior
6	PARIETO_OCCIPITAL_SULCUS	right_INFERIOR_FRONTAL_SULCUS	VISUAL_NETWORK_mediodorsal	CEREBELLUM_CRUSII_right	VISUAL_NETWORK_mediodorsal	VENTRAL_MEDIAL_PREFRONTAL_CORTEX	INFERIOR_TEMPORAL_GYRUS
7	SUPRAMARGINAL_GYRUS	DORSOMEDIAL_PREFRONTAL_CORTEX_anterior	FRONTAL_EYE_FIELD	LATERAL_VISUAL_NETWORK_posterior	FRONTAL_EYE_FIELD	INFERIOR_TEMPORAL_GYRUS	CEREBELLUM_VI
8	MEDIAL_VISUAL_NETWORK_anterior	FRONTAL_POLE_lateral	AMYGDALA_and_HIPPOCAMPUS	VENTROLATERAL_PREFRONTAL_CORTEX	AMYGDALA_and_HIPPOCAMPUS	CEREBELLUM_CRUSII_right	ORBITOFRONTAL_CORTEX
9	ANTERIOR_INSULA_ventral_and_PERI_INSULAR_SULCUS	PERIGENUAL_ANTERIOR_CINGULATE_CORTEX	MIDDLE_TEMPORAL_GYRUS_anterior	PERIGENUAL_ANTERIOR_CINGULATE_CORTEX	MIDDLE_TEMPORAL_GYRUS_anterior	FUSIFORM_GYRUS_medial	POSTERIOR_INSULA_dorsal
10	PERIGENUAL_ANTERIOR_CINGULATE_CORTEX	OCCIPITOTEMPORAL_GYRUS_lateral	SUPRAMARGINAL_GYRUS	left_INTRAPARIETAL_SULCUS_and_MIDDLE_FRONTAL_GYRUS_posterior	SUPRAMARGINAL_GYRUS	CAUDATE_NUCLEUS_HEAD_and_NUCLEUS_ACCUMBENS	OCCIPITOTEMPORAL_GYRUS_lateral
11	PRE_SUPPLEMENTARY_MOTOR_CORTEX	SUPERIOR_FRONTAL_GYRUS_anterior	INFERIOR_TEMPORAL_GYRUS	OCCIPITOTEMPORAL_GYRUS_lateral	INFERIOR_TEMPORAL_GYRUS	DORSOMEDIAL_PREFRONTAL_CORTEX_anterior	AUDITORY_NETWORK
12	right_INTRAPARIETAL_SULCUS_and_PARS_ORBITALIS	VISUAL_NETWORK_mediodorsal	POSTERIOR_CINGULATE_CORTEX_dorsal	CEREBELLUM_CRUSII_left	POSTERIOR_CINGULATE_CORTEX_dorsal	SUPERIOR_PARIETAL_LOBULE	SUPRAMARGINAL_GYRUS
13	CEREBELLUM_VIIIab	VENTRAL_MEDIAL_PREFRONTAL_CORTEX	left_INFERIOR_PARIETAL_LOBULE	CEREBELLUM_VERMIS	left_INFERIOR_PARIETAL_LOBULE	MIDDLE_TEMPORAL_GYRUS_anterior	POSTERIOR_CINGULATE_CORTEX_dorsal
14	DORSOMEDIAL_PREFRONTAL_CORTEX_posterior	CEREBELLUM_VIIb	POSTERIOR_CINGULATE_CORTEX_and_PRECUNEUS	DORSAL_VISUAL_STREAM	POSTERIOR_CINGULATE_CORTEX_and_PRECUNEUS	CEREBELLUM_VERMIS	MIDDLE_TEMPORAL_GYRUS_anterior
15	POSTCENTRAL_SULCUS	AMYGDALA_and_HIPPOCAMPUS	POSTERIOR_INSULA_dorsal	SOMATOMOTOR_NETWORK_dorsolateral	POSTERIOR_INSULA_dorsal	FRONTAL_POLE_lateral	AMYGDALA_and_HIPPOCAMPUS
16	MIDDLE_TEMPORAL_GYRUS_posterior	AUDITORY_NETWORK	CAUDATE_NUCLEUS	POSTERIOR_VISUAL_NETWORK_medial	CAUDATE_NUCLEUS	DORSOMEDIAL_PREFRONTAL_CORTEX_posterior	left_INFERIOR_PARIETAL_LOBULE
17	TEMPORAL_POLE	LATERAL_VISUAL_NETWORK_anterior	FUSIFORM_GYRUS_medial	VISUAL_NETWORK_mediodorsal	FUSIFORM_GYRUS_medial	MIDDLE_FRONTAL_GYRUS_anterior	FRONTAL_EYE_FIELD
18	CEREBELLUM_VERMIS	CEREBELLUM_CRUSII_left	CEREBELLUM_VIIb	AUDITORY_NETWORK	CEREBELLUM_VIIb	CEREBELLUM_VI	POSTERIOR_CINGULATE_CORTEX_and_PRECUNEUS
19	INFERIOR_TEMPORAL_GYRUS	MEDIAL_VISUAL_NETWORK_posterior	SOMATOMOTOR_NETWORK_ventrolateral	MEDIAL_VISUAL_NETWORK_anterior	SOMATOMOTOR_NETWORK_ventrolateral	CEREBELLUM_VIIb	VISUAL_NETWORK_mediodorsal
20	AMYGDALA_and_HIPPOCAMPUS	POSTERIOR_CINGULATE_CORTEX_and_PRECUNEUS	left_INFERIOR_FRONTAL_SULCUS	AMYGDALA_and_HIPPOCAMPUS	left_INFERIOR_FRONTAL_SULCUS	ORBITOFRONTAL_CORTEX	MIDDLE_TEMPORAL_GYRUS_posterior
21	MIDDLE_TEMPORAL_GYRUS_anterior	right_INTRAPARIETAL_SULCUS_and_PARS_ORBITALIS	CEREBELLUM_CRUSI	CEREBELLUM_VI	CEREBELLUM_CRUSI	MEDIAL_VISUAL_NETWORK_posterior	FUSIFORM_GYRUS_medial
22	PRECUNEUS_dorsal	ANTERIOR_INSULA_dorsal	CEREBELLUM_CRUSII_right	FRONTAL_EYE_FIELD	CEREBELLUM_CRUSII_right	MIDDLE_TEMPORAL_GYRUS_posterior	CEREBELLUM_VIIb
23	right_INFERIOR_PARIETAL_LOBULE	SOMATOMOTOR_NETWORK_ventrolateral	DORSOMEDIAL_PREFRONTAL_CORTEX_posterior	right_MIDDLE_FRONTAL_GYRUS_posterior	DORSOMEDIAL_PREFRONTAL_CORTEX_posterior	POSTERIOR_CINGULATE_CORTEX_dorsal	SOMATOMOTOR_NETWORK_ventrolateral
24	PUTAMEN	PARIETO_OCCIPITAL_SULCUS	TEMPORAL_POLE	SUPRAMARGINAL_GYRUS	TEMPORAL_POLE	ANTERIOR_INSULA_dorsal	left_INFERIOR_FRONTAL_SULCUS
25	AUDITORY_NETWORK	ANTERIOR_CINGULATE_CORTEX_dorsal	CAUDATE_NUCLEUS_HEAD_and_NUCLEUS_ACCUMBENS	LATERAL_VISUAL_NETWORK_anterior	CAUDATE_NUCLEUS_HEAD_and_NUCLEUS_ACCUMBENS	POSTERIOR_INSULA_ventral	CEREBELLUM_CRUSI
26	POSTERIOR_CINGULATE_CORTEX_and_PRECUNEUS	SUPRAMARGINAL_GYRUS	ANTERIOR_CINGULATE_CORTEX_dorsal	INFERIOR_MARGINAL_SULCUS	ANTERIOR_CINGULATE_CORTEX_dorsal	PRE_SUPPLEMENTARY_MOTOR_CORTEX	CEREBELLUM_CRUSII_right
27	right_INFERIOR_FRONTAL_SULCUS	POSTERIOR_CINGULATE_CORTEX_dorsal	CEREBELLUM_I-V	FUSIFORM_GYRUS_lateral	CEREBELLUM_I-V	SOMATOMOTOR_NETWORK_medial	DORSOMEDIAL_PREFRONTAL_CORTEX_posterior
28	SUPERIOR_PARIETAL_LOBULE	THALAMUS	CEREBELLUM_VIIIab	POSTCENTRAL_SULCUS	CEREBELLUM_VIIIab	CEREBELLUM_VIIIab	TEMPORAL_POLE
29	CEREBELLUM_I-V	MIDDLE_TEMPORAL_GYRUS_posterior	THALAMUS	ANTERIOR_INSULA_ventral_and_PERI_INSULAR_SULCUS	THALAMUS	SOMATOMOTOR_NETWORK_dorsolateral	CAUDATE_NUCLEUS_HEAD_and_NUCLEUS_ACCUMBENS
30	left_INFERIOR_FRONTAL_SULCUS	INFERIOR_MARGINAL_SULCUS	CEREBELLUM_VERMIS	SUPERIOR_PARIETAL_LOBULE	CEREBELLUM_VERMIS	VENTROLATERAL_PREFRONTAL_CORTEX	ANTERIOR_CINGULATE_CORTEX_dorsal
31	SOMATOMOTOR_NETWORK_dorsolateral	LATERAL_VISUAL_NETWORK_posterior	POSTERIOR_INSULA_ventral	POSTERIOR_INSULA_dorsal	POSTERIOR_INSULA_ventral	SOMATOMOTOR_NETWORK_ventrolateral	CEREBELLUM_VIIIab
32	FUSIFORM_GYRUS_medial	DORSAL_VISUAL_STREAM	right_INFERIOR_PARIETAL_LOBULE	INFERIOR_TEMPORAL_GYRUS	right_INFERIOR_PARIETAL_LOBULE	LATERAL_VISUAL_NETWORK_anterior	THALAMUS
33	VENTROLATERAL_PREFRONTAL_CORTEX	SOMATOMOTOR_NETWORK_dorsolateral	INFERIOR_MARGINAL_SULCUS	PARIETO_OCCIPITAL_SULCUS	INFERIOR_MARGINAL_SULCUS	POSTERIOR_VISUAL_NETWORK_medial	CEREBELLUM_VERMIS
34	OCCIPITOTEMPORAL_GYRUS_lateral	ANTERIOR_INSULA_ventral_and_PERI_INSULAR_SULCUS	MEDIAL_VISUAL_NETWORK_posterior	SOMATOMOTOR_NETWORK_ventrolateral	MEDIAL_VISUAL_NETWORK_posterior	LATERAL_VISUAL_NETWORK_posterior	POSTERIOR_INSULA_ventral
35	VISUAL_NETWORK_mediodorsal	CEREBELLUM_IX	right_INTRAPARIETAL_SULCUS_and_PARS_ORBITALIS	left_INFERIOR_FRONTAL_SULCUS	right_INTRAPARIETAL_SULCUS_and_PARS_ORBITALIS	POSTERIOR_INSULA_dorsal	CAUDATE_NUCLEUS
36	CEREBELLUM_IX	POSTCENTRAL_SULCUS	SUPERIOR_PARIETAL_LOBULE	right_INTRAPARIETAL_SULCUS_and_PARS_ORBITALIS	SUPERIOR_PARIETAL_LOBULE	POSTERIOR_CINGULATE_CORTEX_and_PRECUNEUS	INFERIOR_MARGINAL_SULCUS
37	VENTRAL_MEDIAL_PREFRONTAL_CORTEX	SOMATOMOTOR_NETWORK_medial	SUPERIOR_FRONTAL_GYRUS_anterior	CEREBELLUM_IX	SUPERIOR_FRONTAL_GYRUS_anterior	POSTERIOR_VISUAL_NETWORK_lateral	POSTERIOR_VISUAL_NETWORK_medial
38	MIDDLE_FRONTAL_GYRUS_anterior	CAUDATE_NUCLEUS	PRE_SUPPLEMENTARY_MOTOR_CORTEX	SOMATOMOTOR_NETWORK_medial	PRE_SUPPLEMENTARY_MOTOR_CORTEX	left_INFERIOR_FRONTAL_SULCUS	right_INFERIOR_PARIETAL_LOBULE
39	FRONTAL_EYE_FIELD	INFERIOR_TEMPORAL_GYRUS	LATERAL_VISUAL_NETWORK_posterior	DORSOMEDIAL_PREFRONTAL_CORTEX_posterior	LATERAL_VISUAL_NETWORK_posterior	THALAMUS	SUPERIOR_PARIETAL_LOBULE
40	DORSOMEDIAL_PREFRONTAL_CORTEX_anterior	CEREBELLUM_CRUSI	PARIETO_OCCIPITAL_SULCUS	CEREBELLUM_I-V	PARIETO_OCCIPITAL_SULCUS	CAUDATE_NUCLEUS	SUPERIOR_FRONTAL_GYRUS_anterior
41	THALAMUS	VENTROLATERAL_PREFRONTAL_CORTEX	DORSAL_VISUAL_STREAM	THALAMUS	DORSAL_VISUAL_STREAM	CEREBELLUM_CRUSI	PRE_SUPPLEMENTARY_MOTOR_CORTEX
42	SOMATOMOTOR_NETWORK_ventrolateral	left_INFERIOR_PARIETAL_LOBULE	SOMATOMOTOR_NETWORK_dorsolateral	left_INFERIOR_PARIETAL_LOBULE	SOMATOMOTOR_NETWORK_dorsolateral	CEREBELLUM_I-V	LATERAL_VISUAL_NETWORK_posterior
43	SOMATOMOTOR_NETWORK_medial	PUTAMEN	FRONTAL_POLE_lateral	PRECUNEUS_dorsal	FRONTAL_POLE_lateral	left_INFERIOR_PARIETAL_LOBULE	PARIETO_OCCIPITAL_SULCUS
44	DORSAL_VISUAL_STREAM	POSTERIOR_VISUAL_NETWORK_lateral	right_INFERIOR_FRONTAL_SULCUS	FUSIFORM_GYRUS_medial	right_INFERIOR_FRONTAL_SULCUS	INFERIOR_MARGINAL_SULCUS	DORSAL_VISUAL_STREAM
45	left_INTRAPARIETAL_SULCUS_and_MIDDLE_FRONTAL_GYRUS_posterior	right_INFERIOR_PARIETAL_LOBULE	MIDDLE_FRONTAL_GYRUS_anterior	TEMPORAL_POLE	MIDDLE_FRONTAL_GYRUS_anterior	SUPRAMARGINAL_GYRUS	SOMATOMOTOR_NETWORK_dorsolateral
46	LATERAL_VISUAL_NETWORK_anterior	PRECUNEUS_dorsal	DORSOMEDIAL_PREFRONTAL_CORTEX_anterior	MIDDLE_TEMPORAL_GYRUS_posterior	DORSOMEDIAL_PREFRONTAL_CORTEX_anterior	FRONTAL_EYE_FIELD	FRONTAL_POLE_lateral
47	ORBITOFRONTAL_CORTEX	left_INTRAPARIETAL_SULCUS_and_MIDDLE_FRONTAL_GYRUS_posterior	ANTERIOR_INSULA_dorsal	POSTERIOR_VISUAL_NETWORK_lateral	ANTERIOR_INSULA_dorsal	SUPERIOR_FRONTAL_GYRUS_anterior	right_INFERIOR_FRONTAL_SULCUS
48	CEREBELLUM_VIIb	POSTERIOR_VISUAL_NETWORK_medial	VENTROLATERAL_PREFRONTAL_CORTEX	MIDDLE_TEMPORAL_GYRUS_anterior	VENTROLATERAL_PREFRONTAL_CORTEX	PARIETO_OCCIPITAL_SULCUS	MIDDLE_FRONTAL_GYRUS_anterior
49	POSTERIOR_CINGULATE_CORTEX_dorsal	ORBITOFRONTAL_CORTEX	CEREBELLUM_IX	DORSOMEDIAL_PREFRONTAL_CORTEX_anterior	CEREBELLUM_IX	DORSAL_VISUAL_STREAM	DORSOMEDIAL_PREFRONTAL_CORTEX_anterior
50	CAUDATE_NUCLEUS_HEAD_and_NUCLEUS_ACCUMBENS	POSTERIOR_INSULA_ventral	PERIGENUAL_ANTERIOR_CINGULATE_CORTEX	ANTERIOR_INSULA_dorsal	PERIGENUAL_ANTERIOR_CINGULATE_CORTEX	right_INFERIOR_FRONTAL_SULCUS	ANTERIOR_INSULA_dorsal
51	CEREBELLUM_VI	CEREBELLUM_VERMIS	POSTCENTRAL_SULCUS	ORBITOFRONTAL_CORTEX	POSTCENTRAL_SULCUS	right_INTRAPARIETAL_SULCUS_and_PARS_ORBITALIS	VENTROLATERAL_PREFRONTAL_CORTEX
52	POSTERIOR_VISUAL_NETWORK_medial	SUPERIOR_PARIETAL_LOBULE	AUDITORY_NETWORK	right_INFERIOR_PARIETAL_LOBULE	AUDITORY_NETWORK	CEREBELLUM_IX	right_INTRAPARIETAL_SULCUS_and_PARS_ORBITALIS
53	FRONTAL_POLE_lateral	PRE_SUPPLEMENTARY_MOTOR_CORTEX	SOMATOMOTOR_NETWORK_medial	SUPERIOR_FRONTAL_GYRUS_anterior	SOMATOMOTOR_NETWORK_medial	POSTCENTRAL_SULCUS	CEREBELLUM_IX
54	CAUDATE_NUCLEUS	CEREBELLUM_I-V	CEREBELLUM_CRUSII_left	POSTERIOR_INSULA_ventral	CEREBELLUM_CRUSII_left	AUDITORY_NETWORK	POSTCENTRAL_SULCUS
55	FUSIFORM_GYRUS_lateral	CAUDATE_NUCLEUS_HEAD_and_NUCLEUS_ACCUMBENS	POSTERIOR_VISUAL_NETWORK_lateral	VENTRAL_MEDIAL_PREFRONTAL_CORTEX	POSTERIOR_VISUAL_NETWORK_lateral	CEREBELLUM_CRUSII_left	SOMATOMOTOR_NETWORK_medial
56	SUPERIOR_FRONTAL_GYRUS_anterior	CEREBELLUM_CRUSII_right	VENTRAL_MEDIAL_PREFRONTAL_CORTEX	CEREBELLUM_VIIIab	VENTRAL_MEDIAL_PREFRONTAL_CORTEX	FUSIFORM_GYRUS_lateral	CEREBELLUM_CRUSII_left
57	CEREBELLUM_CRUSI	DORSOMEDIAL_PREFRONTAL_CORTEX_posterior	ORBITOFRONTAL_CORTEX	MEDIAL_VISUAL_NETWORK_posterior	ORBITOFRONTAL_CORTEX	right_MIDDLE_FRONTAL_GYRUS_posterior	VENTRAL_MEDIAL_PREFRONTAL_CORTEX
58	MEDIAL_VISUAL_NETWORK_posterior	left_INFERIOR_FRONTAL_SULCUS	FUSIFORM_GYRUS_lateral	POSTERIOR_CINGULATE_CORTEX_dorsal	FUSIFORM_GYRUS_lateral	PRECUNEUS_dorsal	right_MIDDLE_FRONTAL_GYRUS_posterior
59	left_INFERIOR_PARIETAL_LOBULE	CEREBELLUM_VI	right_MIDDLE_FRONTAL_GYRUS_posterior	CAUDATE_NUCLEUS_HEAD_and_NUCLEUS_ACCUMBENS	right_MIDDLE_FRONTAL_GYRUS_posterior	MEDIAL_VISUAL_NETWORK_anterior	PRECUNEUS_dorsal
60	right_MIDDLE_FRONTAL_GYRUS_posterior	FUSIFORM_GYRUS_medial	LATERAL_VISUAL_NETWORK_anterior	right_INFERIOR_FRONTAL_SULCUS	LATERAL_VISUAL_NETWORK_anterior	left_INTRAPARIETAL_SULCUS_and_MIDDLE_FRONTAL_GYRUS_posterior	ANTERIOR_INSULA_ventral_and_PERI_INSULAR_SULCUS
61	LATERAL_VISUAL_NETWORK_posterior	right_MIDDLE_FRONTAL_GYRUS_posterior	PRECUNEUS_dorsal	PRE_SUPPLEMENTARY_MOTOR_CORTEX	PRECUNEUS_dorsal	right_INFERIOR_PARIETAL_LOBULE	MEDIAL_VISUAL_NETWORK_anterior
62	POSTERIOR_VISUAL_NETWORK_lateral	POSTERIOR_INSULA_dorsal	ANTERIOR_INSULA_ventral_and_PERI_INSULAR_SULCUS	CEREBELLUM_CRUSI	ANTERIOR_INSULA_ventral_and_PERI_INSULAR_SULCUS	OCCIPITOTEMPORAL_GYRUS_lateral	PERIGENUAL_ANTERIOR_CINGULATE_CORTEX
63	CEREBELLUM_CRUSII_right	FRONTAL_EYE_FIELD	MEDIAL_VISUAL_NETWORK_anterior	CEREBELLUM_VIIb	MEDIAL_VISUAL_NETWORK_anterior	VISUAL_NETWORK_mediodorsal	left_INTRAPARIETAL_SULCUS_and_MIDDLE_FRONTAL_GYRUS_posterior
64	CEREBELLUM_CRUSII_left	MEDIAL_VISUAL_NETWORK_anterior	PUTAMEN	POSTERIOR_CINGULATE_CORTEX_and_PRECUNEUS	PUTAMEN	PUTAMEN	PUTAMEN

## Sheet: 9_Labels
Table S1.9 Region name and abbreviation legend
ROI_label_64	ROI_full_name_64	Networks_12
PUT	PUTAMEN	BASAL_GANGLIA_and_THALAMUS
PINS_v	POSTERIOR_INSULA_ventral	MESOLIMBIC_NETWORK
CERVM	CEREBELLUM_VERMIS	MESOLIMBIC_NETWORK
THAL	THALAMUS	BASAL_GANGLIA_and_THALAMUS
CER7ab	CEREBELLUM_VIIab	CEREBELLUM
CER5	CEREBELLUM_I-V	CEREBELLUM
ACcor_d	ANTERIOR_CINGULATE_CORTEX_dorsal	FRONTO_PARIETAL_NETWORK
CAUDNH_NACC	CAUDATE_NUCLEUS_HEAD_and_NUCLEUS_ACCUMBENS	MESOLIMBIC_NETWORK
TP	TEMPORAL_POLE	MESOLIMBIC_NETWORK
DMPFcor_p	DORSOMEDIAL_PREFRONTAL_CORTEX_posterior	FRONTO_PARIETAL_NETWORK
R_CERCR2	CEREBELLUM_CRUSII_right	CEREBELLUM
CERCR1	CEREBELLUM_CRUSI	CEREBELLUM
L_IFsul	left_INFERIOR_FRONTAL_SULCUS	FRONTO_PARIETAL_NETWORK
MOTnet_vl	SOMATOMOTOR_NETWORK_ventrolateral	SOMATOMOTOR_NETWORK
CER7b	CEREBELLUM_VIIb	CEREBELLUM
FUSgyr_m	FUSIFORM_GYRUS_medial	MESOLIMBIC_NETWORK
CAUDN	CAUDATE_NUCLEUS	BASAL_GANGLIA_and_THALAMUS
PINS_d	POSTERIOR_INSULA_dorsal	AUDITORY_NETWORK_and_POSTERIOR_INSULA
PCcor_PRC	POSTERIOR_CINGULATE_CORTEX_and_PRECUNEUS	DEFAULT_MODE_NETWORK_posteromedial
L_IPlob	left_INFERIOR_PARIETAL_LOBULE	DEFAULT_MODE_NETWORK_anteromedial_and_left_ANGULAR_GYRUS
PCcor_d	POSTERIOR_CINGULATE_CORTEX_dorsal	VENTRAL_ATTENTION_NETWORK_and_SALIENCE_NETWORK
ITgyr	INFERIOR_TEMPORAL_GYRUS	MESOLIMBIC_NETWORK
SMgyr	SUPRAMARGINAL_GYRUS	VENTRAL_ATTENTION_NETWORK_and_SALIENCE_NETWORK
MTgyr_a	MIDDLE_TEMPORAL_GYRUS_anterior	DEFAULT_MODE_NETWORK_lateral
AMY_HIPP	AMYGDALA_and_HIPPOCAMPUS	MESOLIMBIC_NETWORK
FEF	FRONTAL_EYE_FIELD	VENTRAL_ATTENTION_NETWORK_and_SALIENCE_NETWORK
VISnet_md	VISUAL_NETWORK_mediodorsal	VISUAL_NETWORK
OCCTgyr_l	OCCIPITOTEMPORAL_GYRUS_lateral	VENTRAL_VISUAL_STREAM_and_DORSAL_VISUAL_STREAM
CER6	CEREBELLUM_VI	CEREBELLUM
PVISnet_m	POSTERIOR_VISUAL_NETWORK_medial	VISUAL_NETWORK
R_IPlob	right_INFERIOR_PARIETAL_LOBULE	FRONTO_PARIETAL_NETWORK
IMsul	INFERIOR_MARGINAL_SULCUS	VENTRAL_ATTENTION_NETWORK_and_SALIENCE_NETWORK
MVISnet_p	MEDIAL_VISUAL_NETWORK_posterior	VISUAL_NETWORK
PGACcor	PERIGENUAL_ANTERIOR_CINGULATE_CORTEX	DEFAULT_MODE_NETWORK_anteromedial_and_left_ANGULAR_GYRUS
MVISnet_a	MEDIAL_VISUAL_NETWORK_anterior	VISUAL_NETWORK
AINS_v_PIsul	ANTERIOR_INSULA_ventral_and_PERI_INSULAR_SULCUS	MESOLIMBIC_NETWORK
PRC_d	PRECUNEUS_dorsal	DEFAULT_MODE_NETWORK_posteromedial
LVISnet_a	LATERAL_VISUAL_NETWORK_anterior	VISUAL_NETWORK
R_MFgyr_p	right_MIDDLE_FRONTAL_GYRUS_posterior	FRONTO_PARIETAL_NETWORK
FUSgyr_l	FUSIFORM_GYRUS_lateral	VENTRAL_VISUAL_STREAM_and_DORSAL_VISUAL_STREAM
ORBcor	ORBITOFRONTAL_CORTEX	MESOLIMBIC_NETWORK
VMPFcor	VENTRAL_MEDIAL_PREFRONTAL_CORTEX	DEFAULT_MODE_NETWORK_anteromedial_and_left_ANGULAR_GYRUS
PVISnet_l	POSTERIOR_VISUAL_NETWORK_lateral	VISUAL_NETWORK
L_CERCR2	CEREBELLUM_CRUSII_left	CEREBELLUM
MOTnet_m	SOMATOMOTOR_NETWORK_medial	SOMATOMOTOR_NETWORK
AUDnet	AUDITORY_NETWORK	AUDITORY_NETWORK_and_POSTERIOR_INSULA
PCsul	POSTCENTRAL_SULCUS	VENTRAL_ATTENTION_NETWORK_and_SALIENCE_NETWORK
CER9	CEREBELLUM_IX	CEREBELLUM
R_IPsul_PORB	right_INTRAPARIETAL_SULCUS_and_PARS_ORBITALIS	FRONTO_PARIETAL_NETWORK
VLPFcor	VENTROLATERAL_PREFRONTAL_CORTEX	FRONTO_PARIETAL_NETWORK
AINS_d	ANTERIOR_INSULA_dorsal	VENTRAL_ATTENTION_NETWORK_and_SALIENCE_NETWORK
DMPFcor_a	DORSOMEDIAL_PREFRONTAL_CORTEX_anterior	DEFAULT_MODE_NETWORK_anteromedial_and_left_ANGULAR_GYRUS
MFgyr_a	MIDDLE_FRONTAL_GYRUS_anterior	FRONTO_PARIETAL_NETWORK
R_IFsul	right_INFERIOR_FRONTAL_SULCUS	FRONTO_PARIETAL_NETWORK
FP_l	FRONTAL_POLE_lateral	FRONTO_PARIETAL_NETWORK
MOTnet_dl	SOMATOMOTOR_NETWORK_dorsolateral	SOMATOMOTOR_NETWORK
DVIS	DORSAL_VISUAL_STREAM	VENTRAL_VISUAL_STREAM_and_DORSAL_VISUAL_STREAM
POsul	PARIETO_OCCIPITAL_SULCUS	DEFAULT_MODE_NETWORK_posteromedial
LVISnet_p	LATERAL_VISUAL_NETWORK_posterior	VISUAL_NETWORK
SMOTcor	PRE_SUPPLEMENTARY_MOTOR_CORTEX	VENTRAL_ATTENTION_NETWORK_and_SALIENCE_NETWORK
L_SFgyr_a	left_SUPERIOR_FRONTAL_GYRUS_anterior	DEFAULT_MODE_NETWORK_anteromedial_and_left_ANGULAR_GYRUS
SPlob	SUPERIOR_PARIETAL_LOBULE	VENTRAL_VISUAL_STREAM_and_DORSAL_VISUAL_STREAM
L_IPsul_MFgyr_p	left_INTRAPARIETAL_SULCUS_and_MIDDLE_FRONTAL_GYRUS_posterior	FRONTO_PARIETAL_NETWORK
MTgyr_p	MIDDLE_TEMPORAL_GYRUS_posterior	DEFAULT_MODE_NETWORK_lateral
