# Supplementary material for: Mutations associated with neuropsychiatric conditions delineate functional brain connectivity dimensions contributing to autism and schizophrenia
Source: Nat Commun. 2020 Oct 19;11:5272. doi: 10.1038/s41467-020-18997-2 (PMC7573583; doi:10.1038/s41467-020-18997-2)
Supplement: Supplementary file 7 — Supplementary Data 4 [file 41467_2020_18997_MOESM7_ESM.xlsx]

## Sheet: 1_FCnodal_PLSR_PCTVAR_Pval
Table S4.1 Partial Least Square Regression (PLSR) association between FC signatures (rowmeans/nodal) and spatial patterns of gene expression of CNV region genes. Percentage variance and Pvalue using two PLSR Components.
PCTVAR	Genes16p11.2	Genes22q11.2
FC16p11.2del	24.223	14.5282
FC22q11.2del	35.3231	43.2436			PCTVAR= percentage variance explained in FC signatures (rowmeans/nodal) by spatial patterns of gene expression of CNV region genes using two PLSR componets
					PVAL= significance of PCTVAR, computed by running PLSR for 5000 label-shuffled FC maps and counting the number of times PCTVAR was higher than the original.
PVAL	Genes16p11.2	Genes22q11.2
FC16p11.2del	0.0414	0.2928
FC22q11.2del	0.001	<0.0002

## Sheet: 2_regionalFC_PLSR_PCTVAR_Pval
Table S4.2 Partial Least Square Regression (PLSR) association between FC signatures (regional connectivity) and AHBA gene expression of CNV region genes. Percentage variance and Pvalue using two PLSR Components.
Regional Connectivity Profile	1. FC16p11.2del_vs_Genes16p11.2			2. FC16p11.2del_vs_Genes22q11.2			3. FC22q11.2del_vs_Genes16p11.2			4. FC22q11.2del_vs_Genes22q11.2
ROInames	PCTVAR	Pval	FDRpval	PCTVAR	Pval	FDRpval	PCTVAR	Pval	FDRpval	PCTVAR	Pval	FDRpval
PUT	26.3424	0.0268	0.08576	16.3928	0.1756	0.254862	29.9393	0.0408	0.0816	30.4951	0.0136	0.0331852
PINS_v	23.8222	0.043	0.0992	19.9814	0.0488	0.115674	23.3454	0.075	0.129011	14.3772	0.3724	0.441363
CERVM	21.8924	0.0648	0.1296	16.8817	0.1116	0.194768	14.1817	0.4054	0.432427	11.0466	0.5398	0.566348
THAL	27.2852	0.0036	0.0209455	24.1024	0.0026	0.0184889	37.0683	0	0	26.495	0.0062	0.0248			PCTVAR= percentage variance explained in FC signatures (regional connectivity profiles) by spatial patterns of gene expression of CNV region genes using two PLSR componets
CER7ab	32.0132	0.0018	0.0192	16.2376	0.1792	0.254862	25.177	0.027	0.0654222	16.3807	0.2162	0.282384			Pval= significance of PCTVAR, computed by running PLSR for 5000 label-shuffled FC maps and counting the number of times PCTVAR was higher than the original.
CER5	23.908	0.0434	0.0992	17.771	0.1694	0.254862	20.2071	0.1796	0.23458	15.8122	0.2978	0.366523			FDRpval= FDR correction for number of regional connectivity profiles (64)
ACcor_d	33.0924	0.0024	0.0199111	30.4913	0.0032	0.0186182	32.3148	0.0094	0.0376	26.1046	0.0174	0.0384
CAUDNH_NACC	25.6916	0.0392	0.0989538	24.3066	0.0384	0.0945231	21.3986	0.107	0.159256	20.4986	0.0858	0.132876
TP	24.4289	0.0386	0.0989538	33.658	0.0008	0.0128	20.2985	0.1248	0.181527	15.3415	0.233	0.29824
DMPFcor_p	22.1915	0.0832	0.147911	19.1927	0.0948	0.192366	29.7514	0.0042	0.0206769	26.7251	0.014	0.0331852
R_CERCR2	26.6161	0.0108	0.0406588	32.9539	0	0	42.29	0.0002	0.00256	36.52	0.0002	0.0032
CERCR1	18.6822	0.149	0.227048	17.7746	0.1052	0.192366	21.9112	0.0812	0.133251	27.599	0.004	0.0182857
L_IFsul	19.0375	0.1938	0.252672	16.0744	0.2348	0.30929	14.7039	0.4048	0.432427	12.7749	0.4392	0.47642
MOTnet_vl	16.6034	0.4054	0.439756	12.8854	0.529	0.547716	23.4439	0.1728	0.23458	15.7718	0.3992	0.456229
CER7b	18.558	0.2484	0.2944	15.2008	0.316	0.381585	20.2425	0.1336	0.185878	14.2541	0.417	0.465876
FUSgyr_m	17.3906	0.155	0.229527	12.5646	0.3442	0.407941	33.7217	0.001	0.008	29.0773	0.0082	0.0249905
CAUDN	34.086	0.0016	0.0192	32.6515	0.0012	0.0128	29.9792	0.004	0.0206769	26.1157	0.0074	0.0249263
PINS_d	13.2851	0.4864	0.510321	11.8967	0.443	0.488828	26.4535	0.0086	0.0366933	21.0406	0.0408	0.0746057
PCcor_PRC	14.7088	0.253	0.2944	12.7648	0.2368	0.30929	17.9652	0.128	0.182044	25.3113	0.0038	0.0182857
L_IPlob	32.3762	0.0004	0.0128	24.7139	0.0186	0.0566857	22.1251	0.044	0.0832	27.6216	0.007	0.0248889
PCcor_d	22.5838	0.048	0.105931	28.976	0.0018	0.0164571	38.1147	0	0	32.1751	0.0002	0.0032
ITgyr	17.9087	0.2084	0.261522	19.1907	0.1482	0.231337	26.3381	0.014	0.0471579	21.4324	0.0466	0.0828444
SMgyr	29.914	0.005	0.0246154	26.9467	0.0088	0.0331294	26.4651	0.0316	0.0697379	14.1998	0.3068	0.370475
MTgyr_a	33.5909	0.0006	0.0128	28.2079	0.0058	0.0285538	18.7462	0.207	0.259765	18.3742	0.121	0.176
AMY_HIPP	26.8667	0.0088	0.0352	18.7948	0.1022	0.192366	26.132	0.0128	0.0469333	22.8869	0.0186	0.0384
FEF	25.3369	0.1426	0.222595	12.0572	0.704	0.704	20.1726	0.2602	0.308385	13.5971	0.5056	0.539307
VISnet_md	25.9914	0.0194	0.0653474	30.3561	0.0026	0.0184889	25.0434	0.0528	0.0938667	29.3299	0.0088	0.0250435
OCCTgyr_l	13.1633	0.479	0.510321	11.3725	0.5	0.533333	18.8744	0.223	0.274462	19.2896	0.1006	0.14973
CER6	19.0204	0.1356	0.222523	17.6984	0.1206	0.19616	28.1262	0.0034	0.0197818	26.9295	0.0066	0.0248471
PVISnet_m	32.9952	0.0026	0.0199111	34.9813	0.0006	0.0128	32.534	0.001	0.008	33.6243	0.0004	0.00426667
R_IPlob	25.1685	0.0378	0.0989538	21.6917	0.077	0.164267	26.0094	0.0298	0.0681143	31.6258	0.003	0.0181333
IMsul	28.4636	0.0036	0.0209455	26.6715	0.0058	0.0285538	16.6168	0.203	0.259765	18.5828	0.0664	0.108964
MVISnet_p	11.7297	0.65	0.660317	12.2161	0.4156	0.466639	38.6769	0.0002	0.00256	39.3937	0	0
PGACcor	32.2073	0.0008	0.0128	24.8664	0.0074	0.0331294	15.9831	0.2306	0.27846	15.3589	0.2412	0.302682
MVISnet_a	19.3397	0.0734	0.142352	21.7454	0.023	0.064	18.7525	0.102	0.15922	22.2295	0.0376	0.0707765
AINS_v_PIsul	25.981	0.0082	0.0349867	23.736	0.0098	0.0348444	25.0838	0.0252	0.064512	24.8642	0.009	0.0250435
PRC_d	30.0054	0.0028	0.0199111	35.5005	0	0	9.74968	0.787	0.787	8.6392	0.7096	0.720863
LVISnet_a	16.3854	0.2182	0.268554	17.859	0.1126	0.194768	18.7836	0.1048	0.159256	20.8503	0.0358	0.0694303
R_MFgyr_p	19.7759	0.1882	0.252672	18.2193	0.1046	0.192366	15.1726	0.3136	0.352112	17.9631	0.0566	0.0979027
FUSgyr_l	23.735	0.04	0.0989538	17.7001	0.1226	0.19616	27.9424	0.0026	0.01664	26.8925	0.0032	0.0181333
ORBcor	16.3264	0.2472	0.2944	18.1455	0.0988	0.192366	19.7065	0.0766	0.129011	18.6164	0.0814	0.13024
VMPFcor	21.4843	0.0938	0.157979	19.0551	0.0762	0.164267	20.8585	0.086	0.1376	14.9495	0.1526	0.207796
PVISnet_l	20.6962	0.0814	0.147911	26.121	0.013	0.0416	25.9371	0.0132	0.0469333	26.9183	0.018	0.0384
L_CERCR2	24.0839	0.0402	0.0989538	29.2007	0.0086	0.0331294	17.3037	0.2962	0.344669	20.5631	0.0872	0.132876
MOTnet_m	14.7723	0.5044	0.520671	15.4025	0.305	0.375385	27.8975	0.0476	0.08704	15.26	0.3892	0.452887
AUDnet	29.8077	0.0006	0.0128	21.0247	0.033	0.088	14.1094	0.455	0.477377	9.10286	0.8106	0.8106
PCsul	14.6334	0.3816	0.421076	14.4531	0.2526	0.323328	24.8058	0.0246	0.064512	12.8282	0.4222	0.465876
CER9	26.5328	0.008	0.0349867	29.6672	0.0032	0.0186182	37.7283	0	0	37.4885	0.0002	0.0032
R_IPsul_PORB	21.0775	0.0562	0.116026	13.3251	0.3654	0.4176	22.8524	0.022	0.0612174	29.8109	0.003	0.0181333
VLPFcor	13.6664	0.3754	0.421076	11.0093	0.49	0.531525	12.3664	0.5194	0.536155	14.1211	0.2026	0.270133
AINS_d	17.9006	0.1936	0.252672	22.4395	0.0126	0.0416	25.1827	0.0276	0.0654222	30.3696	0.0004	0.00426667
DMPFcor_a	22.2959	0.0822	0.147911	17.3825	0.1732	0.254862	17.7355	0.1764	0.23458	24.3604	0.011	0.02816
MFgyr_a	21.8857	0.0542	0.115627	12.7734	0.3592	0.4176	20.9493	0.0442	0.0832	24.8881	0.0102	0.0272
R_IFsul	17.7651	0.184	0.252672	10.4641	0.5476	0.556292	28.8447	0.0082	0.0366933	31.5552	0.0034	0.0181333
FP_l	20.0689	0.1578	0.229527	23.6351	0.0362	0.092672	16.732	0.3094	0.352112	24.9317	0.0196	0.0392
MOTnet_dl	16.9325	0.2958	0.338057	16.3923	0.216	0.296579	24.2839	0.0332	0.0708267	18.9011	0.135	0.192
DVIS	30.0551	0.0042	0.0224	26.6594	0.0078	0.0331294	30.3224	0.002	0.0142222	25.693	0.0146	0.0333714
POsul	21.4037	0.0388	0.0989538	21.1177	0.0214	0.0622545	29.6042	0.001	0.008	30.2348	0.0006	0.00548571
LVISnet_p	26.7684	0.0118	0.0419556	29.6882	0.001	0.0128	21.5285	0.0354	0.0730839	27.1935	0.0056	0.0238933
SMOTcor	23.4456	0.1414	0.222595	25.8866	0.0536	0.122514	28.468	0.0198	0.0612174	31.7331	0.0082	0.0249905
L_SFgyr_a	19.3199	0.0934	0.157979	14.461	0.266	0.333804	13.7964	0.3408	0.376055	16.7322	0.141	0.196174
SPlob	18.6938	0.1804	0.252672	16.4516	0.2178	0.296579	24.4513	0.0204	0.0612174	19.619	0.0656	0.108964
L_IPsul_MFgyr_p	8.97716	0.836	0.836	11.0525	0.5306	0.547716	12.3626	0.6168	0.62659	10.7785	0.6584	0.679639
MTgyr_p	17.8048	0.1974	0.252672	17.3765	0.117	0.19616	25.5272	0.0216	0.0612174	29.0383	0.0012	0.0096

## Sheet: 3_AllGenes_CorrPerGene_Pval_FDR
Table S4.3 Individual Pearson Correlation between FC signatures (rowmeans/nodal) and spatial patterns of gene expression (AHBA). Pearson Correlation, P-value, FDR-pvalue, and Correlation-Centiles per Gene (15633).
	FC16p11.2del					FC22q11.2del
GeneSymb	Corr	Pval	FDRpval	CentilesCorr		Corr	Pval	FDRpval	CentilesCorr
A1BG	0.242503	0.089	0.999919	98.0074		-0.482132	0.0004	0.00748886	1.25696
A1BG-AS1	-0.101085	0.4808	0.999919	17.7861		-0.103265	0.5212	0.764345	32.2427
A2M	0.102465	0.416	0.999919	79.2522		0.0752027	0.5102	0.757451	66.382
A2ML1	0.000981508	0.9914	0.999919	49.0789		-0.0923111	0.3784	0.65488	34.2449			GeneSymb = GeneSymbols
A3GALT2	0.0417827	0.7738	0.999919	62.3457		-0.0707242	0.548	0.780582	38.3708			Corr = Pearson Correlation between FC signatures (rowmeans/nodal profile) and spatial pattern of gene expression (per Gene)
A4GALT	0.100525	0.4698	0.999919	78.8045		-0.124947	0.2748	0.552463	28.603			Pval = Significance of Corr; number of times the correlation (abs) between Label-Shuffled Null FC maps (5000) is greater than origincal Corr.
AAAS	0.0227088	0.8836	0.999919	56.1409		0.195641	0.1852	0.44054	83.3205			FDRpval = FDR correction for the number of genes (15633; Genome-wide)
AACS	-0.156488	0.3226	0.999919	7.14834		0.0878895	0.5152	0.761115	68.6401			CentilesCorr = Centile for Corr; values ranges between 0 (most negative Corr) and 100 (most positive Corr)
AADACL3	0.133672	0.3256	0.999919	86.2502		0.0157413	0.8888	0.957721	55.3796
AADAT	-0.0867298	0.5686	0.999919	21.6753		0.0859698	0.4564	0.719679	68.3586
AAED1	0.0607846	0.7076	0.999919	67.9812		-0.29429	0.0118	0.0797878	8.87546
AAGAB	-0.0912842	0.537	0.999919	20.3512		0.0951132	0.4878	0.741086	69.8298
AAK1	-0.217589	0.1496	0.999919	1.89663		0.322539	0.0058	0.0493316	93.9647
AAMDC	0.266667	0.0188	0.999919	98.8134		-0.10371	0.4774	0.734566	32.1531
AAMP	0.0281633	0.8648	0.999919	57.9959		-0.114713	0.4556	0.719679	30.1957
AANAT	-0.117946	0.359	0.999919	13.6282		-0.136457	0.2968	0.576167	26.8055
AAR2	0.0365409	0.7826	0.999919	60.6633		0.119679	0.368	0.646326	73.6423
AARD	-0.141484	0.2754	0.999919	9.22088		0.167895	0.182	0.43578	80.0646
AARS	-0.0547521	0.7474	0.999919	31.2448		0.29037	0.0214	0.117179	92.0968
AARS2	-0.23531	0.072	0.999919	1.28254		-0.0488745	0.679	0.860474	42.3623
AASDH	-0.0488972	0.7274	0.999919	32.9719		0.0799284	0.5248	0.766533	67.2392
AASDHPPT	0.104337	0.4438	0.999919	79.8087		0.127392	0.2222	0.488284	74.7297
AASS	0.190526	0.1412	0.999919	94.5788		-0.0692385	0.639	0.836921	38.6458
AATF	0.166187	0.2598	0.999919	91.7514		-0.0864951	0.5008	0.750552	35.3515
AATK	0.012296	0.9368	0.999919	52.8274		0.374826	0.0004	0.00748886	96.3379
ABAT	0.101497	0.4734	0.999919	79.0283		0.195087	0.1486	0.385507	83.2566
ABCA1	0.241654	0.0516	0.999919	97.9754		-0.253789	0.0904	0.288354	12.3937
ABCA10	-0.183651	0.1676	0.999919	4.07152		0.253424	0.0674	0.240727	89.2503
ABCA11P	-0.143095	0.1794	0.999919	8.9778		0.0294293	0.797	0.917219	57.9639
ABCA2	0.220628	0.1116	0.999919	96.9008		0.295388	0.0038	0.0368978	92.3911
ABCA3	-0.0931155	0.5338	0.999919	19.833		-0.0650858	0.6738	0.857918	39.4454
ABCA5	-0.106739	0.4852	0.999919	16.43		-0.0744165	0.5444	0.777935	37.6095
ABCA6	-0.122621	0.3904	0.999919	12.6943		0.398022	0.0014	0.0183455	97.1375
ABCA7	-0.0996632	0.4944	0.999919	18.2403		0.112446	0.3492	0.628488	72.5165
ABCA8	0.266413	0.0518	0.999919	98.807		0.183038	0.099	0.303583	81.8941
ABCA9	-0.131696	0.3566	0.999919	10.8648		0.545169	0.0002	0.0045313	99.5107
ABCB1	0.0771154	0.594	0.999919	72.5868		0.186765	0.1096	0.321821	82.3227
ABCB10	-0.0362234	0.8092	0.999919	36.9251		0.00808741	0.9554	0.983134	53.7805
ABCB6	0.0806332	0.5034	0.999919	73.5655		-0.255911	0.018	0.105037	12.2273
ABCB7	0.152868	0.289	0.999919	89.6789		0.0830387	0.5264	0.767149	67.8469
ABCB8	0.265116	0.0552	0.999919	98.7494		0.0650052	0.6332	0.833023	64.6677
ABCB9	-0.00632614	0.9622	0.999919	46.6417		0.155361	0.2358	0.505799	78.5678
ABCC1	-0.00520486	0.9706	0.999919	46.9807		0.345858	0.007	0.0562627	95.1289
ABCC10	-0.0361483	0.7934	0.999919	36.9571		-0.0107102	0.9366	0.975734	50.1535
ABCC12	-0.0484912	0.7574	0.999919	33.0615		0.0935417	0.5372	0.773301	69.5868
ABCC5	-0.0873635	0.5138	0.999919	21.4834		0.0807253	0.548	0.780582	67.3927
ABCC6	-0.0347709	0.79	0.999919	37.3729		-0.250517	0.0236	0.125276	12.7839
ABCC8	-0.191661	0.1172	0.999919	3.39346		0.135341	0.3394	0.619335	75.798
ABCC9	-0.0501672	0.725	0.999919	32.5305		0.0660998	0.5892	0.805436	64.7956
ABCD2	-0.0200019	0.899	0.999919	42.0169		0.0830718	0.4982	0.748953	67.8597
ABCD3	0.0976751	0.5512	0.999919	78.1136		-0.110873	0.4518	0.716255	30.7778
ABCD4	0.0997091	0.4886	0.999919	78.6189		0.078961	0.5842	0.802813	67.0665
ABCE1	0.0254186	0.855	0.999919	57.0876		-0.128376	0.2838	0.562455	28.0656
ABCF1	0.0506598	0.7232	0.999919	65.0323		0.0728728	0.6226	0.82631	65.9982
ABCF2	-0.0335639	0.8342	0.999919	37.6927		0.262087	0.0502	0.201225	89.9667
ABCF3	0.0555838	0.7114	0.999919	66.3884		0.028259	0.812	0.924545	57.7272
ABCG1	0.275196	0.0626	0.999919	99.0565		-0.00722269	0.9626	0.986001	50.7612
ABCG2	0.121366	0.3772	0.999919	83.8451		0.216624	0.0576	0.218505	85.5274
ABCG4	-0.164068	0.2444	0.999919	6.11207		0.305237	0.0196	0.110816	93.0372
ABCG8	0.0282946	0.843	0.999919	58.0407		0.0140468	0.888	0.957254	55.0278
ABHD1	0.349827	0.0002	0.390825	99.8177		-0.240232	0.042	0.180282	13.6922
ABHD10	0.205679	0.1578	0.999919	95.8261		0.0692849	0.7008	0.872053	65.3777
ABHD11	-0.0406429	0.7758	0.999919	35.5114		-0.0274094	0.8254	0.931794	46.6353
ABHD12	0.124779	0.3522	0.999919	84.5039		0.292698	0.0184	0.106575	92.2376
ABHD12B	0.199476	0.1766	0.999919	95.3272		0.096125	0.433	0.700952	69.9962
ABHD13	-0.0492996	0.6856	0.999919	32.8248		0.186047	0.1124	0.326851	82.2203
ABHD14A	0.0291142	0.8318	0.999919	58.3029		0.00426932	0.9686	0.986608	52.9489
ABHD14B	0.0652156	0.6592	0.999919	69.2477		-0.0973286	0.4658	0.726587	33.1766
ABHD16A	0.0029161	0.983	0.999919	49.6802		-0.027415	0.8294	0.933612	46.6289
ABHD16B	0.159893	0.1936	0.999919	90.8687		0.106915	0.3088	0.589507	71.6721
ABHD17A	-0.158513	0.2906	0.999919	6.87328		0.365293	0.0004	0.00748886	95.9477
ABHD17B	0.0625702	0.6752	0.999919	68.4354		0.429861	0.0002	0.0045313	97.9307
ABHD17C	0.154904	0.2286	0.999919	90.0627		-0.187512	0.1256	0.348634	19.6028
ABHD18	-0.0584404	0.6994	0.999919	30.2853		-0.0562916	0.6242	0.82745	41.0446
ABHD2	0.0525527	0.7174	0.999919	65.5057		-0.27797	0.0144	0.0911029	10.2444
ABHD3	0.0764719	0.6044	0.999919	72.3693		0.00958223	0.9502	0.980906	54.0811
ABHD4	0.125007	0.334	0.999919	84.5743		-0.206162	0.19	0.44733	17.5174
ABHD5	0.105271	0.47	0.999919	80.007		0.0164764	0.904	0.963736	55.5588
ABHD6	-0.138825	0.3316	0.999919	9.61748		0.373071	0.0042	0.039246	96.2547
ABHD8	-0.036433	0.8122	0.999919	36.8611		0.0818962	0.5914	0.806539	67.6166
ABI1	-0.116308	0.4136	0.999919	14.0056		-0.407349	0.0008	0.0123581	3.1248
ABI2	-0.0428785	0.7594	0.999919	34.8206		-0.0770905	0.5728	0.795963	37.1426
ABI3	0.0873287	0.464	0.999919	75.4142		-0.0396931	0.7124	0.878308	44.2685
ABL1	0.184078	0.1978	0.999919	93.8623		0.0984066	0.4654	0.726587	70.3544
ABL2	-0.075572	0.604	0.999919	25.0208		-0.164007	0.1414	0.374345	22.8459
ABLIM1	0.0192008	0.9078	0.999919	54.9639		-0.185885	0.1006	0.306326	19.8203
ABLIM2	0.0515651	0.7418	0.999919	65.2754		0.296784	0.0206	0.114158	92.4934
ABLIM3	-0.0161068	0.9116	0.999919	43.309		-0.226439	0.0548	0.21242	15.2466
ABR	-0.0253765	0.8674	0.999919	40.4625		0.0712851	0.5774	0.798028	65.7359
ABRACL	-0.112752	0.4778	0.999919	14.9523		0.172205	0.17	0.418389	80.4612
ABRAXAS2	-0.0685206	0.6434	0.999919	27.3364		0.0187612	0.9102	0.966192	55.9809
ABT1	-0.00207622	0.9854	0.999919	48.0554		0.0252107	0.838	0.937354	57.0812
ABTB1	-0.029797	0.8314	0.999919	38.9529		0.219532	0.1528	0.392237	85.8153
ABTB2	0.113963	0.4286	0.999919	82.1563		0.384556	0.0054	0.0469251	96.7153
ACAA1	0.0576576	0.6236	0.999919	66.9961		-0.144518	0.2194	0.484515	25.4941
ACAA2	0.0987688	0.4012	0.999919	78.3631		-0.14006	0.2726	0.54924	26.1914
ACACA	-0.101203	0.4564	0.999919	17.7605		-0.0596028	0.6408	0.838295	40.4561
ACACB	0.183084	0.1774	0.999919	93.7792		-0.0644286	0.6884	0.865163	39.5414
ACAD10	0.0689929	0.598	0.999919	70.4056		-0.0043962	0.9672	0.986446	51.4137
ACAD11	0.133215	0.2172	0.999919	86.1799		0.214175	0.076	0.259073	85.2715
ACAD8	-0.205513	0.1498	0.999919	2.43395		0.0220362	0.9002	0.962903	56.5438
ACAD9	-0.0559132	0.667	0.999919	30.925		-0.271332	0.0356	0.163063	10.8137
ACADL	-0.0860976	0.569	0.999919	21.8672		-0.306678	0.0226	0.12183	7.87117
ACADM	0.148369	0.1836	0.999919	88.8729		0.208091	0.107	0.317406	84.6766
ACADSB	-0.0771655	0.5824	0.999919	24.6434		-0.0267087	0.8654	0.94879	46.7824
ACADVL	0.114698	0.435	0.999919	82.329		-0.209287	0.095	0.296553	17.1592
ACAN	-0.0792022	0.6194	0.999919	23.9653		0.51695	0.0002	0.0045313	99.3379
ACAP2	0.0660002	0.6672	0.999919	69.4972		-0.128945	0.3316	0.612176	27.9761
ACAP3	-0.0186445	0.8924	0.999919	42.4263		-0.149847	0.156	0.39648	24.7777
ACAT1	0.0736375	0.6196	0.999919	71.6849		-0.0929742	0.4826	0.737919	34.0594
ACAT2	-0.113734	0.412	0.999919	14.7029		0.00801096	0.9462	0.980038	53.7549
ACBD3	-0.0686671	0.6354	0.999919	27.2596		-0.130081	0.225	0.492085	27.8034
ACBD4	0.0695034	0.5918	0.999919	70.5399		0.0629084	0.5282	0.767927	64.2007
ACBD5	0.0493634	0.7364	0.999919	64.6613		0.296761	0.0102	0.0723816	92.487
ACBD6	0.106684	0.4922	0.999919	80.4036		-0.203108	0.2134	0.476719	17.8884
ACBD7	-0.00600982	0.9648	0.999919	46.7441		-0.124986	0.3444	0.624015	28.5902
ACCS	-0.0431778	0.7914	0.999919	34.7566		-0.516506	0.0002	0.0045313	0.847566
ACD	-0.0402883	0.7636	0.999919	35.6649		0.00800901	0.953	0.981569	53.7485
ACE	0.0160777	0.9166	0.999919	54.0235		0.164272	0.1574	0.398354	79.6936
ACER2	-0.197867	0.1502	0.999919	2.89452		0.0777139	0.567	0.79234	66.8746
ACER3	0.021132	0.8808	0.999919	55.6163		0.209844	0.064	0.233383	84.8302
ACHE	0.145531	0.3068	0.999919	88.4571		-0.0600365	0.6506	0.844964	40.3601
ACIN1	-0.00522421	0.976	0.999919	46.9743		0.112074	0.4272	0.696249	72.4717
ACKR1	-0.0752732	0.587	0.999919	25.1615		-0.196856	0.1008	0.306637	18.6305
ACKR2	-0.0292165	0.8344	0.999919	39.1703		-0.126287	0.33	0.6106	28.4175
ACKR3	0.12092	0.3632	0.999919	83.7299		-0.158395	0.2058	0.46688	23.5048
ACKR4	-0.0588641	0.7022	0.999919	30.1893		-0.0301166	0.839	0.937734	46.034
ACLY	0.00552189	0.9682	0.999919	50.5885		0.0767435	0.6058	0.816209	66.6251
ACO1	0.0735462	0.648	0.999919	71.6465		-0.184099	0.1826	0.436748	19.9994
ACO2	-0.0848859	0.5348	0.999919	22.1998		-0.0165097	0.8772	0.954033	48.919
ACOT11	0.137654	0.2622	0.999919	87.0434		0.109976	0.499	0.749435	72.1647
ACOT13	0.0428487	0.7374	0.999919	62.6911		-0.000894896	0.9924	0.995904	51.9638
ACOT2	-0.110809	0.4234	0.999919	15.4961		-0.229696	0.0618	0.228127	14.8436
ACOT4	-0.0754531	0.6166	0.999919	25.0912		0.0982145	0.5018	0.751186	70.3352
ACOT7	-0.0710654	0.6192	0.999919	26.4984		-0.03941	0.7562	0.898167	44.3133
ACOT8	0.0780391	0.5782	0.999919	72.8875		-0.165078	0.1736	0.423582	22.6604
ACOT9	-0.24748	0.0698	0.999919	0.981897		0.217253	0.0544	0.211393	85.5978
ACOX1	0.226752	0.043	0.999919	97.2526		-0.139405	0.3266	0.607464	26.3385
ACOX2	0.189709	0.1556	0.999919	94.4572		-0.316128	0.0146	0.0918478	7.18672
ACOX3	0.00733529	0.9614	0.999919	51.1578		-0.186471	0.1604	0.402946	19.7243
ACP1	-0.0854146	0.5286	0.999919	22.0655		-0.254802	0.049	0.198347	12.3169
ACP2	-0.243491	0.0498	0.999919	1.08424		-0.181118	0.1162	0.333374	20.3576
ACP5	-0.000451611	0.9972	0.999919	48.5479		-0.0966359	0.4678	0.727891	33.3493
ACP6	0.0340258	0.7928	0.999919	59.8829		-0.0208324	0.8572	0.945036	48.0234
ACPP	-0.0682488	0.548	0.999919	27.4707		-0.0365595	0.7418	0.89081	44.8506
ACR	0.0969158	0.5054	0.999919	77.8961		0.255244	0.0188	0.108052	89.4294
ACRBP	0.0577404	0.711	0.999919	67.0345		-0.187299	0.1274	0.351694	19.6411
ACSBG1	0.162923	0.197	0.999919	91.2781		-0.0501291	0.7354	0.889272	42.1384
ACSF2	0.0241607	0.8864	0.999919	56.6462		-0.387034	0.0014	0.0183455	3.86682
ACSF3	0.00164076	0.9914	0.999919	49.2772		0.0736242	0.6568	0.848575	66.1261
ACSL1	0.247539	0.0394	0.999919	98.1865		0.172389	0.1156	0.332201	80.4868
ACSL3	-0.0294272	0.8562	0.999919	39.1128		0.344856	0.002	0.0234554	95.0713
ACSL4	-0.038396	0.7576	0.999919	36.2279		-0.205551	0.1156	0.332201	17.6006
ACSL6	-0.269317	0.0388	0.999919	0.578904		0.4397	0.0004	0.00748886	98.2249
ACSM1	0.0845497	0.5672	0.999919	74.7233		-0.0640602	0.6028	0.813991	39.5797
ACSM2A	0.103074	0.452	0.999919	79.4121		-0.115594	0.3546	0.633828	30.0998
ACSM5	0.141073	0.242	0.999919	87.6767		-0.282269	0.0264	0.135005	9.89254
ACSS1	0.225506	0.079	0.999919	97.1758		-0.257717	0.088	0.28365	12.0802
ACSS2	0.208284	0.136	0.999919	96.0628		0.534372	0.0002	0.0045313	99.4403
ACSS3	0.146916	0.2332	0.999919	88.6874		-0.0622803	0.6828	0.862397	39.8548
ACTA1	-0.111021	0.4194	0.999919	15.4321		-0.283172	0.0468	0.193245	9.78379
ACTA2	-0.0524341	0.6514	0.999919	31.8909		-0.0676834	0.5234	0.765704	38.9848
ACTB	0.0225366	0.879	0.999919	56.0577		-0.0431799	0.7428	0.891121	43.5649
ACTBL2	-0.0782881	0.614	0.999919	24.3108		0.135334	0.2202	0.485596	75.7916
ACTC1	0.150774	0.2418	0.999919	89.3143		-0.207721	0.0968	0.299777	17.3511
ACTG1	-0.00469188	0.974	0.999919	47.1087		-0.272085	0.0328	0.154493	10.7369
ACTG1P4	-0.00874183	0.9526	0.999919	45.6502		-0.164559	0.165	0.410871	22.7436
ACTG2	0.0258416	0.824	0.999919	57.1899		-0.0418066	0.6992	0.871033	43.8272
ACTL10	0.158772	0.1734	0.999919	90.7407		-0.0105255	0.9266	0.97265	50.1919
ACTL6A	0.298177	0.0134	0.999919	99.4211		-0.0380217	0.7792	0.908505	44.5948
ACTL6B	-0.0706093	0.6	0.999919	26.6392		-0.0109266	0.9426	0.978009	50.1151
ACTL8	-0.0197083	0.8914	0.999919	42.1128		0.264151	0.0544	0.211393	90.1203
ACTN1	0.0262501	0.8636	0.999919	57.3242		0.104259	0.407	0.680423	71.2691
ACTN2	0.0531689	0.738	0.999919	65.7168		0.0807962	0.5432	0.777214	67.4183
ACTN4	0.0134505	0.9272	0.999919	53.2495		0.459776	0.0002	0.0045313	98.5895
ACTR10	-0.091593	0.5382	0.999919	20.2552		-0.331788	0.0172	0.101813	6.22721
ACTR1A	-0.0129079	0.9264	0.999919	44.3709		-0.13966	0.2552	0.528626	26.2745
ACTR1B	-0.113674	0.4164	0.999919	14.7221		0.242164	0.1194	0.338762	88.2588
ACTR2	-0.177845	0.1942	0.999919	4.57686		0.0528157	0.6848	0.863554	62.4288
ACTR3	0.00911266	0.9524	0.999919	51.7335		-0.152429	0.2772	0.555288	24.4323
ACTR3B	0.0185553	0.9014	0.999919	54.8103		-0.0508064	0.6964	0.869416	41.9849
ACTR3BP2	0.00595391	0.9662	0.999919	50.7164		-0.140738	0.2438	0.515532	26.0762
ACTR3C	-0.0602416	0.7106	0.999919	29.7032		-0.290411	0.0106	0.0741099	9.13772
ACTR5	0.0389475	0.7372	0.999919	61.4885		0.00780303	0.9462	0.980038	53.7101
ACTR6	-0.210491	0.138	0.999919	2.19088		0.220079	0.0426	0.181908	85.8856
ACTR8	-0.000348411	0.9968	0.999919	48.5927		-0.0801139	0.4994	0.749532	36.5285
ACTRT3	0.0333035	0.8194	0.999919	59.6655		-0.181888	0.1056	0.314987	20.2552
ACVR1	0.0653158	0.6686	0.999919	69.2797		0.036472	0.7914	0.913734	59.2049
ACVR1B	-0.18804	0.1164	0.999919	3.69411		0.0887752	0.5286	0.767927	68.8128
ACVR1C	-0.0225243	0.8926	0.999919	41.2941		0.30888	0.007	0.0562627	93.1907
ACVR2A	-0.18668	0.1464	0.999919	3.82204		-0.531405	0.0002	0.0045313	0.687648
ACVR2B	-0.024797	0.8804	0.999919	40.6224		-0.362805	0.003	0.0310795	4.74317
ACVRL1	0.162282	0.2088	0.999919	91.1501		0.235928	0.024	0.126711	87.6255
ACY3	0.155039	0.159	0.999919	90.0883		-0.195885	0.0918	0.290979	18.72
ACYP1	-0.164063	0.262	0.999919	6.11847		0.0649919	0.5944	0.808092	64.6613
ACYP2	0.0276447	0.8618	0.999919	57.7784		0.433607	0.0002	0.0045313	98.0394
ADA	0.186344	0.1822	0.999919	94.0734		0.156292	0.1368	0.366763	78.6573
ADA2	-0.0356932	0.8058	0.999919	37.085		-0.0531925	0.684	0.862963	41.5563
ADAD2	-0.193357	0.196	0.999919	3.27192		0.0519161	0.6592	0.85006	62.2945
ADAL	0.0156728	0.908	0.999919	53.9084		0.161088	0.3298	0.610511	79.2714
ADAM10	0.139465	0.3872	0.999919	87.4272		-0.113698	0.4092	0.681767	30.3876
ADAM11	-0.187908	0.1432	0.999919	3.7197		0.0341556	0.7988	0.918141	58.7891
ADAM15	0.101284	0.443	0.999919	78.9836		0.122303	0.3726	0.650241	74.0517
ADAM17	-0.127734	0.36	0.999919	11.6708		-0.250925	0.0186	0.107416	12.7135
ADAM19	-0.142354	0.2944	0.999919	9.09934		0.0310132	0.7866	0.91149	58.2774
ADAM20	-0.0734297	0.6134	0.999919	25.7692		0.0379118	0.7636	0.901033	59.4863
ADAM20P1	-0.0546192	0.6754	0.999919	31.2896		0.032063	0.7756	0.90596	58.4821
ADAM22	-0.118849	0.363	0.999919	13.4107		0.246362	0.0646	0.234368	88.7066
ADAM23	-0.0538042	0.7554	0.999919	31.5071		0.616422	0.0002	0.0045313	99.9072
ADAM28	0.109558	0.3648	0.999919	81.0625		-0.227796	0.0592	0.222684	15.1059
ADAM29	-0.104635	0.4252	0.999919	16.8969		-0.104065	0.406	0.679623	32.0508
ADAM33	0.156163	0.252	0.999919	90.3122		0.181986	0.1232	0.344788	81.7086
ADAM7	0.142256	0.32	0.999919	87.9134		-0.030729	0.7942	0.915682	45.9317
ADAM8	0.00740212	0.9492	0.999919	51.1834		0.292962	0.018	0.105037	92.2504
ADAM9	-0.0612036	0.6808	0.999919	29.4089		0.00298243	0.978	0.98984	52.6866
ADAMTS1	0.164116	0.2798	0.999919	91.4572		0.0648641	0.625	0.827879	64.6421
ADAMTS10	-0.137537	0.3526	0.999919	9.86055		0.100819	0.42	0.690963	70.6998
ADAMTS13	-0.133421	0.2824	0.999919	10.577		0.368903	0.0092	0.0674278	96.0564
ADAMTS14	0.10199	0.4826	0.999919	79.1947		0.268546	0.0168	0.100127	90.5041
ADAMTS19	-0.00369976	0.9802	0.999919	47.4605		-0.135748	0.2844	0.562717	26.9974
ADAMTS2	0.0524821	0.6794	0.999919	65.4929		-0.00850503	0.9468	0.980038	50.5565
ADAMTS4	0.188864	0.1744	0.999919	94.3741		0.319415	0.0008	0.0123581	93.8304
ADAMTS5	-0.0387528	0.8028	0.999919	36.1063		0.101472	0.3814	0.65825	70.8149
ADAMTS7	0.0825465	0.5892	0.999919	74.1412		0.0753364	0.5268	0.76716	66.4076
ADAMTS8	-0.00240651	0.9862	0.999919	47.8827		-0.0188143	0.881	0.954905	48.5096
ADAMTS9	-0.016782	0.881	0.999919	43.0851		-0.266211	0.046	0.191408	11.319
ADAMTSL1	-0.281491	0.0354	0.999919	0.418985		0.166257	0.196	0.45542	79.8791
ADAMTSL2	0.0210102	0.8772	0.999919	55.5779		-0.137737	0.2822	0.560777	26.5624
ADAMTSL3	0.0251286	0.8586	0.999919	56.9596		-0.132302	0.3044	0.585036	27.4899
ADAMTSL5	0.176433	0.1518	0.999919	93.1267		0.0947045	0.4024	0.676058	69.7467
ADAP1	-0.0446847	0.7694	0.999919	34.2513		0.0537523	0.6632	0.852756	62.6335
ADAP2	0.110498	0.398	0.999919	81.2864		-0.266447	0.0414	0.178885	11.2998
ADAR	0.0678877	0.6334	0.999919	70.0537		-0.0704467	0.5216	0.764573	38.4411
ADARB1	-0.0734019	0.6172	0.999919	25.7884		-0.0827013	0.492	0.744212	36.0296
ADARB2	0.0655721	0.6402	0.999919	69.3693		0.194159	0.095	0.296553	83.1926
ADARB2-AS1	0.215032	0.0486	0.999919	96.549		0.148218	0.1646	0.410201	77.6147
ADAT1	-0.102903	0.4878	0.999919	17.2808		0.140572	0.334	0.614357	76.4824
ADAT2	-0.11123	0.4596	0.999919	15.3745		-0.198842	0.0908	0.28904	18.3682
ADAT3	0.0389215	0.8012	0.999919	61.4629		0.00784613	0.9528	0.981427	53.7229
ADCK1	-0.0287031	0.8516	0.999919	39.3495		0.0813473	0.5524	0.782784	67.5206
ADCK2	-0.00369469	0.9822	0.999919	47.4669		0.0598113	0.7134	0.878679	63.7082
ADCK5	-0.144269	0.3026	0.999919	8.83068		-0.124115	0.335	0.6154	28.7181
ADCY1	-0.13363	0.3294	0.999919	10.5514		0.261145	0.0656	0.23635	89.9028
ADCY10P1	0.120831	0.4248	0.999919	83.7043		-0.0130972	0.925	0.97265	49.6674
ADCY2	-0.128819	0.398	0.999919	11.4597		-0.0315287	0.8132	0.925102	45.791
ADCY3	0.090227	0.5458	0.999919	76.265		0.30339	0.0068	0.0552231	92.8964
ADCY4	0.171795	0.1782	0.999919	92.5254		0.0959359	0.4582	0.721015	69.9834
ADCY5	0.119779	0.422	0.999919	83.4613		0.081506	0.441	0.707601	67.5526
ADCY6	-0.223514	0.1002	0.999919	1.67914		-0.0777361	0.5372	0.773301	37.021
ADCY7	-0.0537106	0.7262	0.999919	31.5327		-0.0709629	0.5662	0.791789	38.3004
ADCY8	-0.123558	0.3308	0.999919	12.4704		0.108329	0.5344	0.772043	71.928
ADCY9	-0.113341	0.4616	0.999919	14.8116		0.48658	0.001	0.0144216	98.9989
ADCYAP1	-0.102299	0.5164	0.999919	17.4343		0.158015	0.1762	0.427391	78.8748
ADCYAP1R1	0.0389363	0.7578	0.999919	61.4693		-0.316614	0.0542	0.210983	7.14834
ADD1	0.00823816	0.954	0.999919	51.4776		0.272606	0.035	0.161593	90.8303
ADD2	-0.136644	0.2666	0.999919	10.0525		-0.0282397	0.8062	0.922239	46.3795
ADD3	-0.000818066	0.9962	0.999919	48.4456		-0.378613	0.0006	0.0100967	4.20585
ADGRA1	-0.0581824	0.7174	0.999919	30.3365		0.286751	0.0146	0.0918478	91.8602
ADGRA2	-0.0792315	0.5622	0.999919	23.9589		0.272379	0.0808	0.269328	90.8111
ADGRA3	0.0865369	0.4798	0.999919	75.1903		-0.270198	0.069	0.243604	10.916
ADGRB1	0.0293042	0.8494	0.999919	58.3733		0.102923	0.4144	0.686408	71.0516
ADGRB2	-0.0536254	0.73	0.999919	31.5646		0.0456212	0.74	0.890495	61.1303
ADGRB3	-0.0662391	0.623	0.999919	27.9761		-0.286828	0.0378	0.169223	9.41918
ADGRE5	0.203899	0.118	0.999919	95.6982		0.226617	0.026	0.133879	86.5573
ADGRF5	0.171256	0.2014	0.999919	92.4743		0.0213784	0.845	0.940406	56.4415
ADGRG1	0.0829639	0.5304	0.999919	74.2692		-0.196659	0.1282	0.352781	18.6624
ADGRG5	-0.284112	0.0424	0.999919	0.412589		-0.138295	0.3088	0.589507	26.5048
ADGRG6	0.0606084	0.6494	0.999919	67.9108		-0.029349	0.8292	0.933589	46.1812
ADGRL1	-0.11323	0.4204	0.999919	14.8308		0.159464	0.3128	0.593303	79.0219
ADGRL2	-0.154658	0.3186	0.999919	7.32745		0.224738	0.0684	0.242636	86.3846
ADGRL3	0.0856432	0.52	0.999919	74.9792		-0.501025	0.0002	0.0045313	1.00748
ADGRL4	0.0481218	0.7378	0.999919	64.2839		0.277821	0.0296	0.145104	91.2141
ADGRV1	-0.017309	0.895	0.999919	42.9252		-0.307379	0.0102	0.0723816	7.83279
ADH1C	0.0681481	0.626	0.999919	70.1369		0.0955357	0.4338	0.701811	69.9002
ADH5	0.021468	0.865	0.999919	55.7123		-0.0512305	0.7348	0.888684	41.9273
ADHFE1	0.0237771	0.8532	0.999919	56.5247		-0.219005	0.1152	0.331784	16.0206
ADI1	0.169552	0.14	0.999919	92.212		-0.230926	0.0952	0.296999	14.7221
ADIPOR1	0.0806889	0.59	0.999919	73.5975		-0.140545	0.3622	0.640674	26.1018
ADIPOR2	0.135004	0.305	0.999919	86.5189		0.22861	0.0078	0.0604249	86.7364
ADIRF	-0.0159304	0.9072	0.999919	43.3602		-0.325229	0.012	0.0806518	6.63021
ADK	0.152317	0.2652	0.999919	89.5573		0.0899259	0.5522	0.782784	68.9983
ADM	0.14514	0.3246	0.999919	88.3612		0.332466	0.0158	0.0962593	94.47
ADM5	0.1598	0.2818	0.999919	90.8495		-0.561707	0.0002	0.0045313	0.387002
ADNP	-0.023	0.8666	0.999919	41.1597		-0.150335	0.2404	0.511595	24.6946
ADNP-AS1	0.020452	0.8994	0.999919	55.4244		-0.203639	0.0528	0.207497	17.8181
ADNP2	0.0958084	0.4516	0.999919	77.6019		0.347769	0.0012	0.0165283	95.1929
ADO	-0.0794052	0.6102	0.999919	23.8758		0.468405	0.0002	0.0045313	98.7047
ADORA1	-0.0518533	0.7376	0.999919	32.07		0.227371	0.0378	0.169223	86.6149
ADORA2B	-0.0294041	0.8378	0.999919	39.1192		-0.347678	0.004	0.038106	5.39564
ADPGK	-0.102119	0.4854	0.999919	17.5238		-0.232189	0.0598	0.224132	14.6005
ADPRHL1	-0.0481533	0.7796	0.999919	33.1766		0.302666	0.014	0.089808	92.8261
ADPRHL2	0.0816601	0.6084	0.999919	73.8982		-0.238738	0.088	0.28365	13.8393
ADPRM	-0.0268703	0.874	0.999919	39.9827		-0.168623	0.1282	0.352781	22.1742
ADRA1A	-0.230163	0.0512	0.999919	1.46165		-0.141924	0.225	0.492085	25.9099
ADRA1B	-0.111639	0.448	0.999919	15.2658		-0.0191832	0.8792	0.954651	48.4392
ADRA1D	-0.0710243	0.6542	0.999919	26.5112		0.240308	0.0476	0.195413	88.0669
ADRA2A	-0.0676804	0.6774	0.999919	27.6243		0.228629	0.1442	0.379061	86.7428
ADRA2C	0.0834692	0.5608	0.999919	74.4291		-0.26877	0.0284	0.141035	11.0759
ADRB1	-0.00527308	0.9776	0.999919	46.968		0.256084	0.0492	0.198796	89.487
ADRB2	0.0493597	0.6678	0.999919	64.6549		-0.25076	0.0408	0.177125	12.7583
ADRM1	0.087007	0.5558	0.999919	75.3566		-0.138972	0.262	0.537654	26.3961
ADSL	-0.158391	0.2492	0.999919	6.89247		-0.352846	0.0074	0.058338	5.11418
ADSS	-0.128012	0.394	0.999919	11.626		0.0464635	0.7118	0.878192	61.2902
ADSSL1	0.0610933	0.6648	0.999919	68.0516		0.40821	0.0006	0.0100967	97.3933
ADTRP	-0.0714352	0.6522	0.999919	26.3897		-0.0443774	0.766	0.901859	43.2451
AEBP1	0.121703	0.3032	0.999919	83.9282		-0.158043	0.2852	0.563586	23.5623
AEBP2	0.0384669	0.7548	0.999919	61.3094		0.361961	0.0014	0.0183455	95.7814
AES	-0.116843	0.3948	0.999919	13.8713		0.0251207	0.8532	0.94282	57.0428
AFAP1	0.00504247	0.97	0.999919	50.4222		-0.197093	0.1656	0.41184	18.6113
AFAP1L1	0.0514301	0.7364	0.999919	65.237		0.445782	0.002	0.0234554	98.3081
AFAP1L2	0.0456016	0.7622	0.999919	63.5483		-0.0607714	0.5934	0.807857	40.1938
AFDN	-0.15448	0.2608	0.999919	7.35943		-0.153291	0.3666	0.645171	24.298
AFDN-DT	-0.286316	0.0168	0.999919	0.380605		-0.265047	0.072	0.250462	11.3894
AFF1	-0.0530667	0.7324	0.999919	31.7374		0.13017	0.4118	0.684131	75.1199
AFF2	-0.11777	0.481	0.999919	13.6666		-0.292187	0.0158	0.0962593	8.99699
AFF3	-0.020604	0.8912	0.999919	41.8634		-0.106086	0.3742	0.650998	31.7182
AFF4	0.0394384	0.7928	0.999919	61.6484		-0.249882	0.0302	0.146985	12.8542
AFG1L	0.183094	0.1972	0.999919	93.7856		0.255899	0.0272	0.137611	89.4742
AFG3L1P	-0.0841296	0.5626	0.999919	22.4557		-0.0494832	0.6464	0.841957	42.2536
AFG3L2	-0.124819	0.4132	0.999919	12.2657		0.250568	0.0732	0.25334	89.0584
AFMID	0.106769	0.4392	0.999919	80.4228		0.0322299	0.7712	0.903964	58.5076
AFTPH	-0.0859374	0.5506	0.999919	21.9248		0.269926	0.0584	0.220417	90.5808
AGA	0.156461	0.237	0.999919	90.3761		-0.208898	0.094	0.294785	17.2168
AGAP1	-0.109811	0.4436	0.999919	15.6816		0.0806879	0.4726	0.730777	67.3863
AGAP11	-0.0354883	0.7806	0.999919	37.1618		0.0580671	0.588	0.804992	63.4011
AGAP2	-0.0708759	0.6238	0.999919	26.588		-0.113708	0.375	0.65181	30.3812
AGAP2-AS1	0.116717	0.4998	0.999919	82.7384		-0.155553	0.2594	0.534212	23.9845
AGAP3	-0.166162	0.2352	0.999919	5.8626		-0.136854	0.3118	0.592125	26.7479
AGAP5	-0.1383	0.2808	0.999919	9.71982		0.0169427	0.877	0.953948	55.6291
AGBL2	-0.00863878	0.9462	0.999919	45.6822		-0.0169113	0.8924	0.959615	48.855
AGBL3	-0.00910832	0.953	0.999919	45.5223		-0.0943649	0.4676	0.727891	33.7843
AGBL4	-0.0815647	0.6058	0.999919	23.2233		0.12184	0.3556	0.6346	74.0069
AGBL5	0.101576	0.4896	0.999919	79.0731		0.0210041	0.8728	0.952295	56.4031
AGER	0.0661659	0.6836	0.999919	69.5612		-0.174649	0.145	0.380397	21.3363
AGFG1	-0.0224167	0.882	0.999919	41.3324		0.0852392	0.4462	0.712071	68.2371
AGFG2	0.0671804	0.5822	0.999919	69.8554		-0.284887	0.0158	0.0962593	9.66225
AGGF1	-0.0790021	0.5836	0.999919	24.0421		0.0666276	0.5554	0.785255	64.9044
AGK	-0.108957	0.4576	0.999919	15.8415		0.191126	0.1366	0.366667	82.86
AGL	-0.0199902	0.9044	0.999919	42.0425		-0.0406941	0.7888	0.912079	44.0702
AGMAT	-0.124738	0.3996	0.999919	12.2785		0.0731459	0.551	0.782431	66.0366
AGO1	-0.0419308	0.7476	0.999919	35.0764		0.338051	0.0092	0.0674278	94.7195
AGO2	0.0338578	0.8236	0.999919	59.8318		0.0248755	0.8294	0.933612	57.0044
AGO3	0.147089	0.3118	0.999919	88.7066		0.0880872	0.5382	0.774099	68.6784
AGO4	-0.0147114	0.9152	0.999919	43.808		0.0850888	0.486	0.739645	68.2243
AGPAT1	0.0314939	0.8454	0.999919	59.1217		0.0398441	0.718	0.880529	59.9341
AGPAT3	-0.041242	0.8068	0.999919	35.3131		0.333715	0.008	0.0613359	94.534
AGPAT4	-0.00815095	0.9586	0.999919	45.8293		0.0377663	0.731	0.88697	59.4544
AGPAT4-IT1	0.152662	0.2488	0.999919	89.6405		0.148841	0.128	0.352479	77.6978
AGPAT5	0.158676	0.1886	0.999919	90.7088		-0.0275787	0.8364	0.936502	46.6033
AGPS	-0.0392352	0.7976	0.999919	35.9784		0.0480642	0.7818	0.909434	61.6101
AGRN	0.00447606	0.9776	0.999919	50.2367		0.159018	0.1986	0.458396	78.9772
AGT	0.161486	0.26	0.999919	91.0542		-0.178042	0.179	0.431904	20.8373
AGTPBP1	-0.171006	0.2106	0.999919	5.2677		-0.0655619	0.587	0.804742	39.3622
AGTRAP	0.131365	0.2778	0.999919	85.8536		-0.0521592	0.6276	0.828935	41.7802
AGXT	0.00290896	0.9824	0.999919	49.6674		-0.0426847	0.7282	0.885428	43.6864
AHCTF1	0.0105546	0.9452	0.999919	52.322		-0.0705417	0.562	0.788879	38.4091
AHCY	0.0929806	0.4836	0.999919	76.9174		-0.121991	0.2616	0.537256	28.9804
AHCYL1	0.172869	0.1852	0.999919	92.6853		-0.106744	0.5822	0.801544	31.6286
AHCYL2	0.0199489	0.903	0.999919	55.2709		0.0783987	0.4658	0.726587	66.9897
AHDC1	-0.0403747	0.7738	0.999919	35.6394		-0.232486	0.0106	0.0741099	14.5813
AHI1	-0.16602	0.2198	0.999919	5.88179		0.172602	0.13	0.355544	80.5316
AHNAK	0.167812	0.2278	0.999919	92.0009		-0.364316	0.01	0.0714815	4.6792
AHNAK2	-0.133643	0.354	0.999919	10.5386		0.24444	0.022	0.119543	88.5147
AHR	-0.0478354	0.756	0.999919	33.3045		-0.00513181	0.963	0.986001	51.2218
AHRR	-0.15128	0.3048	0.999919	7.76882		-0.320925	0.0134	0.0872479	6.89887
AHSA1	-0.0771129	0.621	0.999919	24.6626		0.187375	0.1366	0.366667	82.4378
AHSA2P	0.154902	0.2884	0.999919	90.0563		0.273448	0.03	0.146422	90.8943
AHSG	-0.123945	0.433	0.999919	12.4064		0.0839173	0.5422	0.776637	68.026
AIDA	0.0175062	0.9026	0.999919	54.4905		-0.0113731	0.9374	0.976074	50
AIF1	0.163489	0.1624	0.999919	91.374		-0.284706	0.026	0.133879	9.69424
AIF1L	0.119968	0.347	0.999919	83.5252		0.23461	0.0098	0.0704707	87.4656
AIFM1	0.0216315	0.8948	0.999919	55.7826		0.252888	0.0552	0.213177	89.2119
AIFM2	0.227342	0.0344	0.999919	97.3166		-0.2286	0.0414	0.178885	15.0227
AIFM3	-0.0618237	0.7026	0.999919	29.249		0.543024	0.0002	0.0045313	99.4915
AIG1	0.00546477	0.9686	0.999919	50.5565		-0.0950143	0.5352	0.772485	33.6628
AIM2	0.0143899	0.9302	0.999919	53.5246		-0.131391	0.2754	0.552958	27.6179
AIMP1	-0.0682991	0.6652	0.999919	27.426		-0.0562117	0.6648	0.85376	41.0638
AIMP2	-0.0102941	0.9444	0.999919	45.1577		8.20493e-05	0.9996	0.999664	52.0789
AIP	0.268071	0.05	0.999919	98.8518		0.122754	0.3898	0.665256	74.1732
AIRE	-0.11264	0.3574	0.999919	14.9843		-0.0153297	0.8814	0.954905	49.2068
AJAP1	-0.0682967	0.6484	0.999919	27.4324		-0.018085	0.88	0.95482	48.6119
AJM1	-0.0364725	0.8148	0.999919	36.8547		0.00599073	0.9656	0.986176	53.2943
AK1	-0.00401353	0.9794	0.999919	47.3262		0.218608	0.0914	0.290241	85.7769
AK2	0.128885	0.323	0.999919	85.3355		0.437755	0.0002	0.0045313	98.1481
AK3	0.177064	0.174	0.999919	93.2099		-0.158226	0.3254	0.606459	23.524
AK4	0.0155543	0.9214	0.999919	53.8828		-0.499733	0.0004	0.00748886	1.03947
AK5	-0.114889	0.4558	0.999919	14.4214		0.0219602	0.8598	0.946188	56.5311
AK6	-0.115859	0.3708	0.999919	14.1592		-0.234219	0.0738	0.254403	14.4022
AK8	0.0573304	0.709	0.999919	66.8618		-0.369041	0.005	0.0443112	4.53848
AK9	0.0258046	0.8516	0.999919	57.1771		-0.185321	0.1408	0.373389	19.8778
AKAIN1	-0.0682992	0.6412	0.999919	27.4196		0.0118691	0.9246	0.972631	54.5673
AKAP1	0.222518	0.0752	0.999919	97.0031		0.174095	0.162	0.405597	80.6979
AKAP10	0.013163	0.9326	0.999919	53.1216		0.274998	0.0364	0.165515	91.003
AKAP11	0.0117559	0.9382	0.999919	52.725		-0.0202896	0.865	0.94879	48.1386
AKAP12	-0.0187662	0.904	0.999919	42.3815		0.041779	0.73	0.886514	60.3499
AKAP13	-0.205295	0.1726	0.999919	2.46594		0.220505	0.0546	0.211802	85.924
AKAP17A	-0.0846209	0.547	0.999919	22.3086		0.0737511	0.5664	0.791997	66.1581
AKAP5	0.0015143	0.9926	0.999919	49.2132		0.0183745	0.8828	0.95514	55.9362
AKAP6	-0.0857677	0.5636	0.999919	21.9823		0.187523	0.0856	0.278672	82.457
AKAP7	-0.0146269	0.9082	0.999919	43.84		0.404848	0.0002	0.0045313	97.3166
AKAP8	0.0268798	0.8634	0.999919	57.5993		-0.0227751	0.8804	0.954905	47.5948
AKAP8L	-0.0660686	0.5888	0.999919	28.0273		-0.0987826	0.3696	0.648189	32.9463
AKAP9	0.00900639	0.9568	0.999919	51.7079		-0.170122	0.122	0.343026	21.9887
AKIP1	0.188777	0.113	0.999919	94.3293		0.0117291	0.9034	0.963557	54.5033
AKIRIN1	-0.00655841	0.9702	0.999919	46.501		-0.0406402	0.7722	0.904187	44.0894
AKIRIN2	0.0733357	0.6042	0.999919	71.5889		-0.126889	0.3428	0.622343	28.3215
AKR1A1	-0.0189213	0.9022	0.999919	42.3175		-0.0530109	0.7386	0.890455	41.6139
AKR1B1	0.16898	0.2382	0.999919	92.1544		-0.118504	0.41	0.682446	29.5625
AKR1C1	0.108361	0.4146	0.999919	80.7555		-0.0262018	0.876	0.95359	46.8848
AKR1C3	0.122208	0.3294	0.999919	84.0434		-0.115671	0.428	0.696826	30.0806
AKR1C4	0.117037	0.3672	0.999919	82.8408		0.0102723	0.9476	0.980205	54.209
AKR1E2	0.0592036	0.659	0.999919	67.4631		0.144985	0.2782	0.556151	77.1093
AKR7A2	0.0610701	0.612	0.999919	68.0452		-0.391603	0.0018	0.0219839	3.68132
AKR7A2P1	-0.0594035	0.6696	0.999919	29.9655		-0.277341	0.011	0.0759554	10.2891
AKR7A3	0.0502229	0.673	0.999919	64.9236		-0.392588	0.0018	0.0219839	3.66212
AKR7L	0.116662	0.3294	0.999919	82.7256		-0.42053	0.0004	0.00748886	2.61946
AKT1	-0.0386395	0.7842	0.999919	36.1575		0.00018645	0.9996	0.999664	52.0981
AKT1S1	0.163907	0.244	0.999919	91.4252		0.177987	0.2386	0.509428	81.216
AKT2	-0.0731455	0.5926	0.999919	25.8396		-0.0331511	0.7712	0.903964	45.5095
AKT3	-0.146456	0.337	0.999919	8.48526		0.081696	0.5614	0.788816	67.5846
AKTIP	-0.119234	0.3972	0.999919	13.3404		-0.0626587	0.6046	0.815506	39.81
ALAD	0.190401	0.142	0.999919	94.5468		0.183116	0.0972	0.300243	81.9069
ALAS1	-0.0348375	0.826	0.999919	37.3473		-0.020883	0.8852	0.956346	48.0106
ALAS2	0.0721928	0.6204	0.999919	71.2691		0.0472925	0.6858	0.863631	61.4757
ALB	0.130007	0.326	0.999919	85.5914		-0.0613048	0.5872	0.804742	40.0915
ALCAM	0.13852	0.3102	0.999919	87.1842		-0.0914459	0.482	0.737362	34.4176
ALDH16A1	0.180071	0.2462	0.999919	93.4849		-0.103622	0.367	0.645367	32.1851
ALDH18A1	-0.0141117	0.9218	0.999919	43.9935		0.0214626	0.8788	0.954644	56.4671
ALDH1A1	0.0363353	0.8112	0.999919	60.6058		0.0285952	0.8052	0.9215	57.7848
ALDH1A3	-0.0699506	0.6042	0.999919	26.895		0.405384	0.0008	0.0123581	97.3294
ALDH1B1	-0.0609012	0.7032	0.999919	29.4857		0.366958	0.0004	0.00748886	95.9925
ALDH1L1	0.0527774	0.697	0.999919	65.5824		-0.356206	0.0006	0.0100967	4.96066
ALDH1L2	-0.144349	0.318	0.999919	8.81149		-0.0979437	0.3914	0.667113	33.0743
ALDH2	0.0397908	0.76	0.999919	61.738		-0.205839	0.111	0.324288	17.575
ALDH3A2	0.186103	0.2058	0.999919	94.0287		0.0966714	0.4918	0.744126	70.0857
ALDH3B1	0.0305906	0.8438	0.999919	58.8275		-0.00612596	0.9658	0.986176	51.0043
ALDH4A1	0.102958	0.4372	0.999919	79.393		-0.0731098	0.59	0.805543	37.9102
ALDH5A1	-0.016522	0.9104	0.999919	43.1683		-0.019294	0.8992	0.962508	48.3816
ALDH6A1	0.101018	0.4224	0.999919	78.9196		-0.196428	0.1454	0.380999	18.6752
ALDH7A1	0.124905	0.3372	0.999919	84.5359		-0.0634339	0.6102	0.818469	39.6693
ALDH8A1	-0.143968	0.3118	0.999919	8.86906		0.0712049	0.5648	0.79103	65.7168
ALDH9A1	0.103949	0.443	0.999919	79.7128		-0.434309	0.0022	0.0251592	2.24205
ALDOA	-0.0579716	0.7046	0.999919	30.4196		-0.0648695	0.6384	0.836485	39.4838
ALDOC	0.0248782	0.874	0.999919	56.8445		0.0264861	0.81	0.923815	57.401
ALG1	-0.101384	0.4576	0.999919	17.7221		0.228257	0.0414	0.178885	86.6916
ALG10	-0.00798423	0.9564	0.999919	45.9253		-0.168756	0.1562	0.39673	22.1423
ALG10B	0.101319	0.4884	0.999919	78.9964		-0.117146	0.2628	0.538377	29.8119
ALG11	0.0225829	0.8818	0.999919	56.0833		-0.0550031	0.6796	0.860676	41.2877
ALG12	0.00996725	0.9494	0.999919	52.1109		0.0577674	0.6318	0.831882	63.35
ALG13	-0.102361	0.485	0.999919	17.4151		0.0753974	0.564	0.79048	66.4396
ALG14	0.248844	0.0406	0.999919	98.2121		-0.102304	0.3398	0.619631	32.4154
ALG1L	0.0969302	0.4582	0.999919	77.9025		-0.178896	0.1548	0.394649	20.6902
ALG2	-0.00869664	0.9586	0.999919	45.663		0.0633515	0.629	0.829872	64.2903
ALG3	0.229006	0.1048	0.999919	97.3997		0.22142	0.0614	0.227349	86.0072
ALG5	0.124887	0.3528	0.999919	84.5231		-0.334741	0.0274	0.138131	6.07369
ALG6	0.0928733	0.5416	0.999919	76.8982		-0.0332648	0.7728	0.904483	45.4583
ALG8	0.190814	0.2112	0.999919	94.6108		-0.328728	0.009	0.0662727	6.42551
ALG9	0.206223	0.1256	0.999919	95.8901		-0.129536	0.2184	0.483125	27.8929
ALK	0.0828755	0.5278	0.999919	74.2308		-0.0992895	0.4736	0.731383	32.844
ALKAL1	0.042201	0.7744	0.999919	62.512		-0.26048	0.0252	0.131012	11.8052
ALKAL2	0.0628218	0.6304	0.999919	68.5121		-0.431845	0.0002	0.0045313	2.33161
ALKBH1	-0.0639564	0.6366	0.999919	28.6349		0.129164	0.3742	0.650998	75.0112
ALKBH2	0.24914	0.0524	0.999919	98.2185		0.393733	0.0008	0.0123581	97.0159
ALKBH3	0.00196578	0.987	0.999919	49.3411		-0.0179277	0.8988	0.962393	48.6503
ALKBH4	0.0519492	0.7366	0.999919	65.3585		-0.0570643	0.7216	0.88269	40.8847
ALKBH5	0.0772579	0.6012	0.999919	72.6316		0.216594	0.1156	0.332201	85.521
ALKBH6	0.0448148	0.7612	0.999919	63.2348		0.150118	0.1368	0.366763	77.8705
ALKBH7	0.220274	0.15	0.999919	96.8688		-0.284295	0.0158	0.0962593	9.71982
ALKBH8	0.12351	0.2702	0.999919	84.28		0.466762	0.0002	0.0045313	98.6983
ALMS1	0.0376513	0.8148	0.999919	61.0024		-0.166588	0.1994	0.459157	22.3981
ALMS1P1	0.011406	0.942	0.999919	52.6099		-0.161878	0.204	0.464144	23.0634
ALOX12B	-0.0191646	0.8736	0.999919	42.2536		0.253668	0.0646	0.234368	89.2887
ALOX12P2	-0.123497	0.4104	0.999919	12.4896		0.130445	0.288	0.566755	75.1455
ALOX15B	0.282724	0.0262	0.999919	99.1588		-0.0277589	0.7756	0.90596	46.533
ALOX5	0.0693321	0.6682	0.999919	70.4951		-0.354933	0.004	0.038106	5.01823
ALOX5AP	0.164835	0.1382	0.999919	91.5659		-0.253666	0.0322	0.152725	12.4064
ALOXE3	0.050263	0.7328	0.999919	64.93		0.225848	0.082	0.27136	86.4741
ALPK1	-0.109762	0.5246	0.999919	15.7008		-0.12516	0.3554	0.63446	28.5582
ALPL	0.132822	0.4024	0.999919	86.1095		-0.275784	0.0634	0.231898	10.4235
ALPP	0.0151433	0.8956	0.999919	53.7869		0.021112	0.8454	0.940471	56.4159
ALPPL2	0.00643421	0.9522	0.999919	50.8827		0.0916208	0.4138	0.685777	69.2925
ALS2	-0.11493	0.4052	0.999919	14.4086		-0.0198223	0.8694	0.950243	48.2537
ALS2CL	-0.0261095	0.8556	0.999919	40.2258		0.0192051	0.8838	0.95556	56.1025
ALS2CR12	-0.0766538	0.583	0.999919	24.7329		-0.0212666	0.8638	0.9481	47.9467
ALX3	-0.0726534	0.5708	0.999919	26.0123		0.51572	0.0002	0.0045313	99.3187
ALYREF	-0.0150992	0.9132	0.999919	43.6736		-0.339299	0.0022	0.0251592	5.78584
AMACR	-0.0333914	0.815	0.999919	37.7567		0.2914	0.0148	0.0925474	92.1736
AMBRA1	-0.0346342	0.7884	0.999919	37.4176		0.101559	0.4726	0.730777	70.8277
AMD1	0.0904305	0.5428	0.999919	76.2969		0.404946	0.0018	0.0219839	97.323
AMDHD1	0.244815	0.0972	0.999919	98.1098		-0.156543	0.254	0.527188	23.8502
AMDHD2	-0.0383197	0.7706	0.999919	36.2598		0.228898	0.072	0.250462	86.7876
AMER1	0.0376907	0.8	0.999919	61.0216		0.260452	0.055	0.212562	89.858
AMER2	0.29536	0.025	0.999919	99.3827		0.00139702	0.9934	0.99646	52.3156
AMER3	-0.104086	0.4526	0.999919	17.0249		-0.0240031	0.8464	0.940759	47.3454
AMFR	0.123282	0.3738	0.999919	84.2289		0.0971703	0.3482	0.627338	70.1817
AMH	0.0269181	0.8572	0.999919	57.6313		0.100499	0.4018	0.675631	70.6614
AMIGO1	-0.137357	0.3452	0.999919	9.90533		0.144781	0.3468	0.626187	77.0709
AMIGO2	0.217674	0.0696	0.999919	96.6961		-0.302946	0.0238	0.125996	8.22939
AMIGO3	0.154505	0.297	0.999919	89.9539		-0.0751222	0.527	0.767308	37.5008
AMMECR1	-0.196841	0.162	0.999919	2.95849		0.337666	0.011	0.0759554	94.6875
AMMECR1L	0.0144603	0.9272	0.999919	53.5438		0.0898286	0.5092	0.756901	68.9791
AMN	0.0860017	0.5416	0.999919	75.0432		0.0845635	0.424	0.693419	68.1283
AMN1	-0.0958585	0.5186	0.999919	19.2957		-0.0283918	0.8348	0.936031	46.3155
AMOT	0.0576585	0.635	0.999919	67.0089		-0.068647	0.6538	0.847219	38.7993
AMOTL1	0.0732939	0.584	0.999919	71.5825		0.103321	0.4808	0.736608	71.122
AMOTL2	0.251872	0.0496	0.999919	98.34		0.330498	0.0004	0.00748886	94.3997
AMPD2	0.0301959	0.8342	0.999919	58.6931		-0.136851	0.2778	0.55592	26.7543
AMPD3	0.115342	0.418	0.999919	82.4826		0.352298	0.0006	0.0100967	95.3848
AMPH	-0.267026	0.0492	0.999919	0.598094		0.0630509	0.6552	0.847628	64.2199
AMT	0.0324303	0.8272	0.999919	59.3648		0.0342629	0.7644	0.901332	58.8275
AMY2A	-0.0230427	0.8766	0.999919	41.1405		-0.0695037	0.5358	0.772709	38.601
AMZ1	-0.00253112	0.9842	0.999919	47.8123		-0.136843	0.2528	0.525885	26.7607
AMZ2	0.0476268	0.757	0.999919	64.1304		0.0569668	0.6928	0.867693	63.1836
AMZ2P1	-0.0352877	0.808	0.999919	37.2385		-0.0799183	0.5394	0.774898	36.5669
ANAPC1	0.0285471	0.8434	0.999919	58.111		0.229385	0.0428	0.182613	86.8259
ANAPC10	-0.111767	0.4806	0.999919	15.2146		-0.327726	0.013	0.0853186	6.47668
ANAPC11	0.00210935	0.9902	0.999919	49.4243		-0.0498639	0.7204	0.881705	42.1896
ANAPC13	-0.0729102	0.5974	0.999919	25.9035		-0.0435892	0.756	0.898167	43.4817
ANAPC15	0.0263694	0.8626	0.999919	57.369		0.00670953	0.9526	0.981415	53.4478
ANAPC16	0.0490314	0.7476	0.999919	64.5462		-0.0144027	0.9124	0.967086	49.4243
ANAPC2	-0.0383762	0.8026	0.999919	36.2406		-0.0668426	0.6544	0.847224	39.1064
ANAPC4	-0.113104	0.3948	0.999919	14.8372		0.121217	0.3604	0.639371	73.9238
ANAPC5	0.168809	0.1984	0.999919	92.1224		0.0777189	0.5344	0.772043	66.8874
ANAPC7	-0.116079	0.4152	0.999919	14.0952		-0.115663	0.4582	0.721015	30.087
ANG	0.157734	0.1366	0.999919	90.5616		-0.245485	0.0512	0.203926	13.2124
ANGEL1	0.0975979	0.501	0.999919	78.0624		0.120204	0.2412	0.512321	73.751
ANGEL2	0.106119	0.3878	0.999919	80.2501		-0.191224	0.0582	0.220034	19.1678
ANGPT1	-0.0346413	0.8182	0.999919	37.4048		-0.300198	0.0136	0.0881463	8.41489
ANGPT2	0.401678	0.0008	0.987347	99.9776		0.113861	0.2806	0.559019	72.7659
ANGPT4	0.165632	0.2218	0.999919	91.6747		-0.0101596	0.9254	0.97265	50.2431
ANGPTL2	0.141797	0.3392	0.999919	87.8302		0.0321874	0.8106	0.924027	58.5012
ANGPTL4	0.117774	0.3688	0.999919	83.0071		-0.0624126	0.672	0.856952	39.842
ANGPTL6	0.0570717	0.6846	0.999919	66.7658		-0.180953	0.1384	0.369532	20.3704
ANHX	0.164268	0.208	0.999919	91.4828		0.149657	0.1322	0.358488	77.781
ANK1	-0.0823791	0.551	0.999919	22.9546		0.315775	0.0084	0.063377	93.6193
ANK2	-0.0680926	0.619	0.999919	27.5027		-0.00550906	0.9722	0.987871	51.1322
ANK3	0.0790972	0.5764	0.999919	73.1114		-0.217364	0.0812	0.26997	16.2125
ANKAR	0.104675	0.4856	0.999919	79.8727		-0.0297033	0.8024	0.920653	46.1236
ANKDD1A	-0.276045	0.0878	0.999919	0.489349		-0.593687	0.0002	0.0045313	0.21429
ANKFY1	0.167937	0.2344	0.999919	92.0201		0.156337	0.2534	0.526362	78.6765
ANKH	-0.175444	0.2004	0.999919	4.78155		0.297331	0.0226	0.12183	92.551
ANKHD1	-0.0994375	0.4986	0.999919	18.3106		-0.0194811	0.8608	0.946735	48.3241
ANKIB1	0.129785	0.3048	0.999919	85.5018		0.0362239	0.7724	0.904286	59.1793
ANKK1	-0.0480952	0.7	0.999919	33.2022		0.0352966	0.7956	0.916513	59.0066
ANKLE2	0.126089	0.3948	0.999919	84.7918		-0.429192	0.001	0.0144216	2.39557
ANKMY2	-0.0500264	0.7356	0.999919	32.5753		0.0903332	0.4818	0.737345	69.0303
ANKRA2	0.0984107	0.5178	0.999919	78.2671		-0.080706	0.5118	0.75853	36.3814
ANKRD10	-0.0983772	0.485	0.999919	18.6497		-0.18087	0.0948	0.296461	20.3768
ANKRD11	-0.205471	0.1614	0.999919	2.44035		0.0490204	0.6872	0.864462	61.7956
ANKRD12	-0.118143	0.407	0.999919	13.5898		-0.300139	0.0044	0.0405334	8.43408
ANKRD13A	0.211621	0.107	0.999919	96.2803		0.28968	0.0338	0.157636	92.0649
ANKRD13B	0.0215583	0.8778	0.999919	55.7507		-0.221455	0.0336	0.157219	15.7583
ANKRD13C	-0.0601626	0.674	0.999919	29.7352		-0.0640241	0.6166	0.822396	39.5925
ANKRD13D	-0.0735563	0.5844	0.999919	25.718		0.0197379	0.8806	0.954905	56.224
ANKRD16	-0.0434951	0.7022	0.999919	34.6287		0.409564	0.0012	0.0165283	97.4445
ANKRD17	0.00853985	0.9574	0.999919	51.5864		0.0136857	0.9296	0.972929	54.9511
ANKRD18A	-0.00391451	0.973	0.999919	47.3901		0.0413672	0.7908	0.913446	60.2348
ANKRD18B	-0.0748161	0.5926	0.999919	25.3278		-0.113957	0.2802	0.55872	30.3301
ANKRD18CP	-0.109123	0.4278	0.999919	15.8095		0.0588858	0.627	0.828562	63.5419
ANKRD18DP	-0.128102	0.4022	0.999919	11.5877		0.100245	0.408	0.680929	70.6358
ANKRD19P	-0.0394883	0.7774	0.999919	35.8696		-0.236235	0.0494	0.199347	14.14
ANKRD2	-0.0801294	0.6054	0.999919	23.6583		0.341273	0.0042	0.039246	94.8794
ANKRD20A11P	-0.0425938	0.7776	0.999919	34.8973		0.0899395	0.4372	0.704468	69.0047
ANKRD20A12P	-0.157259	0.3066	0.999919	7.0396		0.236331	0.0398	0.174382	87.6767
ANKRD20A4-ANKRD20A20P	-0.154955	0.3198	0.999919	7.30186		0.181992	0.1358	0.365713	81.715
ANKRD20A5P	-0.0701087	0.6004	0.999919	26.8439		-0.0385269	0.7668	0.901949	44.4796
ANKRD20A8P	-0.0692654	0.651	0.999919	27.0869		0.246003	0.0446	0.187529	88.6618
ANKRD20A9P	-0.109742	0.46	0.999919	15.7072		0.155866	0.1736	0.423582	78.6126
ANKRD23	0.0197456	0.9042	0.999919	55.1558		-0.0863612	0.4716	0.730387	35.3835
ANKRD24	-0.0746317	0.638	0.999919	25.4046		0.259016	0.0394	0.173651	89.7173
ANKRD26	-0.133912	0.2278	0.999919	10.4682		0.236791	0.0408	0.177125	87.7535
ANKRD27	-0.119516	0.4616	0.999919	13.27		0.216152	0.1036	0.311338	85.489
ANKRD28	0.0827864	0.5524	0.999919	74.1988		-0.202544	0.1224	0.343842	17.9524
ANKRD29	-0.0965751	0.5396	0.999919	19.1358		0.434626	0.0002	0.0045313	98.0778
ANKRD30B	-0.0442697	0.7668	0.999919	34.3728		-0.127346	0.3358	0.616363	28.2447
ANKRD30BP2	-0.0534585	0.723	0.999919	31.6286		-0.098714	0.4038	0.677609	32.9527
ANKRD33	0.0143459	0.9072	0.999919	53.5118		-0.0514784	0.6728	0.857483	41.8826
ANKRD33B	-0.0605848	0.708	0.999919	29.5881		0.193486	0.1294	0.354772	83.0775
ANKRD34A	-0.100321	0.4882	0.999919	18.0036		0.0497611	0.7752	0.9058	61.9491
ANKRD34C	-0.00867252	0.9584	0.999919	45.6758		0.500608	0.0002	0.0045313	99.1588
ANKRD35	0.0998572	0.5356	0.999919	78.6637		-0.224859	0.1224	0.343842	15.3937
ANKRD36B	0.0490485	0.726	0.999919	64.5653		-0.130009	0.205	0.465877	27.8226
ANKRD36BP1	0.0750674	0.6024	0.999919	72.0879		-0.138059	0.1914	0.448936	26.524
ANKRD36BP2	0.0478117	0.7552	0.999919	64.1815		-0.250887	0.0204	0.113412	12.7263
ANKRD36C	-0.00567749	0.9672	0.999919	46.84		-0.0787601	0.446	0.712042	36.746
ANKRD37	0.144261	0.2922	0.999919	88.1693		0.587709	0.0002	0.0045313	99.8113
ANKRD39	-0.016763	0.9048	0.999919	43.1043		0.0209078	0.8864	0.956872	56.3839
ANKRD40	0.173413	0.2018	0.999919	92.7749		0.192555	0.1254	0.348388	82.9815
ANKRD42	-0.0979498	0.523	0.999919	18.752		0.182376	0.1138	0.32939	81.7981
ANKRD44	0.116904	0.4544	0.999919	82.796		-0.111291	0.5484	0.780796	30.7139
ANKRD45	0.0218835	0.8784	0.999919	55.853		0.0408671	0.7438	0.891466	60.126
ANKRD46	-0.13852	0.348	0.999919	9.68784		0.123345	0.333	0.613528	74.2564
ANKRD49	0.0717995	0.6162	0.999919	71.1284		-0.0313217	0.7872	0.911501	45.8357
ANKRD50	-0.0178807	0.8946	0.999919	42.7397		-0.383978	0.006	0.0505922	4.00115
ANKRD52	-0.112194	0.4002	0.999919	15.0675		0.0987943	0.5554	0.785255	70.4119
ANKRD53	0.0923167	0.5024	0.999919	76.7895		-0.0438892	0.7324	0.887704	43.3922
ANKRD54	-0.148931	0.3196	0.999919	8.06947		-0.37582	0.0042	0.039246	4.28261
ANKRD6	-0.0596648	0.7034	0.999919	29.8503		-0.590688	0.0002	0.0045313	0.220687
ANKRD65	0.0454564	0.6602	0.999919	63.5035		0.504826	0.0002	0.0045313	99.2036
ANKRD9	-0.10743	0.4746	0.999919	16.2573		0.355324	0.0004	0.00748886	95.5127
ANKS1A	-0.130154	0.2956	0.999919	11.1783		0.314457	0.008	0.0613359	93.5489
ANKS1B	-0.0287169	0.8514	0.999919	39.3303		0.10335	0.391	0.666722	71.1412
ANKS3	-0.0625845	0.6248	0.999919	29.0187		0.334983	0.0058	0.0493316	94.5916
ANKS6	-0.0811741	0.5588	0.999919	23.3193		0.29296	0.0204	0.113412	92.244
ANKZF1	-0.0361696	0.8022	0.999919	36.9379		0.0978238	0.4428	0.709179	70.3032
ANLN	0.139454	0.3054	0.999919	87.4208		0.218512	0.0326	0.153922	85.7577
ANO10	0.0293051	0.8386	0.999919	58.3797		-0.306672	0.0132	0.0863774	7.87757
ANO2	0.233639	0.0456	0.999919	97.6556		-0.174647	0.1114	0.325031	21.3427
ANO3	0.0294216	0.851	0.999919	58.4181		-0.0756934	0.5566	0.785744	37.3601
ANO4	0.00527036	0.9748	0.999919	50.4798		0.200989	0.071	0.248421	83.8707
ANO5	-0.142942	0.3562	0.999919	8.99699		0.215385	0.072	0.250462	85.3739
ANO6	0.109689	0.4336	0.999919	81.1073		0.0791864	0.6372	0.835894	67.1048
ANO7	0.161735	0.3044	0.999919	91.0862		0.324512	0.0034	0.0341157	94.0798
ANO8	-0.275646	0.0402	0.999919	0.495746		0.288366	0.0288	0.142208	92.0137
ANOS1	0.0776122	0.5414	0.999919	72.7532		-0.301076	0.0182	0.105927	8.33813
ANP32A	0.0132086	0.9246	0.999919	53.16		-0.0787585	0.561	0.788608	36.7524
ANP32A-IT1	-0.00611512	0.9682	0.999919	46.6929		-0.0684607	0.5872	0.804742	38.8505
ANP32AP1	-0.0327957	0.8302	0.999919	37.9486		-0.10348	0.3646	0.642809	32.2235
ANP32B	0.0616502	0.601	0.999919	68.2307		0.170323	0.2006	0.460902	80.2693
ANP32C	-0.0548798	0.624	0.999919	31.1872		0.0975378	0.4218	0.692033	70.2392
ANP32D	-0.0015421	0.9902	0.999919	48.2345		-0.0873497	0.5446	0.778078	35.1852
ANP32E	0.04264	0.7988	0.999919	62.6271		-0.318585	0.0194	0.110004	7.04599
ANTXR1	0.041843	0.7706	0.999919	62.3841		-0.28185	0.0956	0.297712	9.91812
ANTXR2	-0.0824216	0.5482	0.999919	22.9291		0.153191	0.2164	0.480332	78.2607
ANXA1	-0.0398622	0.7514	0.999919	35.7673		-0.0198038	0.8586	0.945646	48.2601
ANXA11	-0.0738863	0.614	0.999919	25.6029		-0.0242727	0.8654	0.94879	47.2942
ANXA2	0.114723	0.3482	0.999919	82.3354		-0.191942	0.2464	0.518017	19.0846
ANXA2P1	0.133318	0.2142	0.999919	86.2055		-0.0773308	0.5922	0.806926	37.0914
ANXA2R	0.135629	0.3546	0.999919	86.6788		-0.0581894	0.6586	0.849566	40.7375
ANXA3	0.0243717	0.8584	0.999919	56.7421		0.304187	0.0026	0.0280316	92.954
ANXA4	-0.0130005	0.9308	0.999919	44.3389		0.0287311	0.7844	0.910291	57.8104
ANXA5	0.118704	0.3412	0.999919	83.231		0.197386	0.1138	0.32939	83.4677
ANXA6	-0.109983	0.4898	0.999919	15.6368		0.358201	0.0026	0.0280316	95.615
ANXA7	-0.17365	0.2386	0.999919	4.97985		0.0423528	0.7144	0.878911	60.4906
AOAH	0.0409773	0.7932	0.999919	62.2241		-0.257385	0.066	0.237081	12.1186
AOC2	-0.138187	0.2778	0.999919	9.73262		-0.070059	0.5676	0.792612	38.5179
AOC3	-0.197044	0.0846	0.999919	2.9393		-0.0935781	0.3404	0.620218	33.925
AP1AR	0.0475762	0.7318	0.999919	64.0984		-0.0272654	0.8406	0.938382	46.6673
AP1B1	0.0058531	0.9714	0.999919	50.6844		0.109001	0.4842	0.738848	72.0239
AP1G1	0.0146847	0.926	0.999919	53.6333		-0.0751697	0.584	0.802813	37.488
AP1G2	-0.0244709	0.8622	0.999919	40.712		-0.0998619	0.3608	0.639645	32.7544
AP1M1	-0.0652992	0.6586	0.999919	28.2767		-0.0606391	0.6386	0.836677	40.2194
AP1S1	-0.0513126	0.716	0.999919	32.2235		-0.0603373	0.6434	0.83978	40.2834
AP1S2	0.164183	0.1254	0.999919	91.4764		0.176312	0.184	0.43862	80.9857
AP1S3	-0.107079	0.4322	0.999919	16.3532		-0.0167691	0.8972	0.961767	48.8806
AP2A1	-0.072619	0.6208	0.999919	26.0315		0.152065	0.353	0.632487	78.088
AP2A2	-0.122657	0.3502	0.999919	12.6751		-0.185957	0.124	0.345912	19.7947
AP2B1	-0.0186586	0.8934	0.999919	42.4135		-0.28112	0.027	0.137176	10.0141
AP2M1	-0.0897852	0.5624	0.999919	20.7478		-0.0234451	0.8696	0.950263	47.4669
AP2S1	-0.0383382	0.7912	0.999919	36.2534		-0.0428872	0.7528	0.896786	43.6289
AP3B1	0.211203	0.1378	0.999919	96.2611		-0.0736306	0.6412	0.838327	37.8334
AP3B2	-0.0940689	0.5048	0.999919	19.622		-0.247096	0.1032	0.310793	13.0909
AP3D1	-0.0694068	0.6528	0.999919	27.0677		-0.13004	0.343	0.622633	27.8162
AP3M1	0.0677516	0.6356	0.999919	69.9898		-0.188257	0.1482	0.385108	19.4748
AP3M2	-0.0324996	0.829	0.999919	38.0637		-0.110854	0.4202	0.690963	30.7842
AP3S1	-0.073787	0.5944	0.999919	25.6541		-0.260324	0.0418	0.179719	11.8243
AP4B1	-0.0392086	0.7828	0.999919	36.0104		-0.144098	0.2312	0.500048	25.5581
AP4E1	-0.0674142	0.664	0.999919	27.7074		0.0857478	0.5066	0.754984	68.3266
AP4M1	-0.011106	0.9428	0.999919	44.921		-0.00472054	0.9738	0.988341	51.3561
AP4S1	-0.0544645	0.7152	0.999919	31.328		0.0601239	0.7512	0.895767	63.7338
AP5B1	-0.153105	0.2346	0.999919	7.55773		0.0131925	0.901	0.963034	54.8551
AP5M1	-0.0138764	0.9268	0.999919	44.0766		0.31575	0.0114	0.0780623	93.6001
AP5S1	0.0510983	0.7096	0.999919	65.1794		-0.0810302	0.4726	0.730777	36.3174
AP5Z1	0.0791032	0.6464	0.999919	73.1178		0.0910607	0.5656	0.791445	69.1518
APAF1	-0.0890718	0.5602	0.999919	21.0164		-0.451973	0.0002	0.0045313	1.86465
APBA1	0.039906	0.7998	0.999919	61.7828		-0.397725	0.0042	0.039246	3.45103
APBA2	-0.253414	0.0368	0.999919	0.841169		0.0570172	0.6958	0.869083	63.2028
APBA3	0.0710571	0.6568	0.999919	70.9749		-0.0127827	0.9192	0.969757	49.7249
APBB1	-0.0938598	0.5164	0.999919	19.6923		-0.0728597	0.6266	0.828562	37.9678
APBB1IP	0.100733	0.4108	0.999919	78.862		-0.252492	0.0456	0.1903	12.5408
APBB2	0.113417	0.4154	0.999919	82.0092		0.18297	0.1174	0.335401	81.8749
APBB3	-0.17922	0.1938	0.999919	4.47451		-0.0266859	0.8548	0.943921	46.7888
APC	-0.251845	0.0372	0.999919	0.866756		-0.0976343	0.4016	0.675585	33.1126
APC2	0.0432899	0.748	0.999919	62.8318		0.202732	0.0566	0.216181	84.0945
APCDD1	0.112373	0.3248	0.999919	81.7214		-0.203077	0.1062	0.316113	17.8948
APCDD1L	0.0897447	0.4708	0.999919	76.1114		-0.0732005	0.5178	0.762363	37.8846
APCS	-0.0578948	0.7194	0.999919	30.4516		0.114072	0.3214	0.602018	72.7851
APEH	-0.0227169	0.884	0.999919	41.2173		-0.0300421	0.826	0.931913	46.0596
APEX1	0.0807592	0.6006	0.999919	73.6167		-0.235115	0.1306	0.35625	14.2743
APEX2	0.0666677	0.6256	0.999919	69.7147		0.0609496	0.5778	0.798369	63.8937
APH1A	-0.224288	0.1116	0.999919	1.63436		0.27739	0.0092	0.0674278	91.1821
APH1B	0.124346	0.3736	0.999919	84.4144		-0.170001	0.3074	0.588199	22.0079
API5	0.0393534	0.7668	0.999919	61.6037		0.0783068	0.5858	0.80374	66.9769
APIP	-0.052	0.726	0.999919	32.038		0.387277	0.0018	0.0219839	96.7856
APLN	0.0292939	0.7922	0.999919	58.3669		-0.263897	0.0856	0.278672	11.4981
APLNR	0.0294033	0.7766	0.999919	58.4053		-0.269078	0.0422	0.180842	11.0439
APLP1	0.106801	0.493	0.999919	80.442		0.114837	0.3176	0.598414	72.9259
APLP2	-0.128016	0.3602	0.999919	11.6197		-0.248138	0.0192	0.109346	12.9949
APMAP	-0.103529	0.4866	0.999919	17.1272		-0.355326	0.0012	0.0165283	4.99904
APOA1	0.0504821	0.6806	0.999919	64.9811		0.10331	0.3136	0.594171	71.1156
APOC1	0.235773	0.0604	0.999919	97.7643		-0.0863313	0.5404	0.775337	35.3963
APOD	0.113979	0.4136	0.999919	82.1627		0.175195	0.0946	0.296072	80.8706
APOE	0.25448	0.061	0.999919	98.4168		-0.39693	0.0046	0.0417849	3.50221
APOL1	-0.11453	0.485	0.999919	14.479		0.400778	0.0002	0.0045313	97.2142
APOL2	-0.171048	0.2562	0.999919	5.25491		0.452852	0.0002	0.0045313	98.4552
APOL3	0.114297	0.3664	0.999919	82.2075		0.156304	0.1744	0.42454	78.6701
APOL4	-0.232033	0.1304	0.999919	1.37849		0.317763	0.0308	0.14861	93.76
APOL5	0.0911426	0.5286	0.999919	76.4824		0.204268	0.1498	0.387398	84.28
APOL6	0.00795406	0.946	0.999919	51.3945		-0.217369	0.1758	0.426686	16.2061
APOLD1	0.0923855	0.4802	0.999919	76.8023		0.287285	0.0146	0.0918478	91.9241
APOM	0.135278	0.3164	0.999919	86.5765		-0.450718	0.0008	0.0123581	1.88384
APOO	-0.215834	0.15	0.999919	1.97339		0.134545	0.2818	0.560267	75.7148
APOOL	-0.0429822	0.7556	0.999919	34.8014		0.0832625	0.4438	0.710053	67.898
APOPT1	0.00163172	0.9894	0.999919	49.2708		-0.179208	0.1512	0.390051	20.6262
APP	0.00814861	0.9586	0.999919	51.4648		0.0761086	0.51	0.757442	66.5419
APPBP2	0.0268476	0.8582	0.999919	57.5865		0.16377	0.2018	0.462504	79.604
APPL1	-0.0704397	0.6112	0.999919	26.7031		0.0134549	0.9008	0.963034	54.8999
APPL2	0.125216	0.4164	0.999919	84.6255		-0.209848	0.1594	0.401855	17.0761
APRT	0.269066	0.0574	0.999919	98.8646		-0.265223	0.016	0.0969113	11.3574
APTR	0.0400362	0.7708	0.999919	61.8339		-0.580158	0.0002	0.0045313	0.278258
APTX	0.138949	0.3186	0.999919	87.2993		-0.04235	0.7182	0.880529	43.7568
AQP1	0.0574264	0.6114	0.999919	66.9129		-0.282852	0.0496	0.199999	9.80298
AQP11	-0.117101	0.365	0.999919	13.8073		0.163439	0.117	0.334932	79.5721
AQP2	-0.0378026	0.7522	0.999919	36.407		0.0189644	0.8734	0.952418	56.0449
AQP4	0.153235	0.2028	0.999919	89.7301		-0.315902	0.0304	0.147591	7.23789
AQP5	0.158304	0.3208	0.999919	90.6448		-0.249229	0.1178	0.336175	12.899
AQP6	0.146771	0.2086	0.999919	88.649		-0.0491746	0.7658	0.901759	42.2983
AQP7	-0.0558691	0.7096	0.999919	30.9378		-0.108286	0.3076	0.588509	31.3088
AQP7P1	0.0233715	0.8622	0.999919	56.3519		-0.011111	0.927	0.97265	50.0384
AQR	0.142634	0.3286	0.999919	87.9582		0.0112492	0.9272	0.97265	54.4201
AR	0.0792424	0.5816	0.999919	73.1434		0.415008	0.0004	0.00748886	97.6172
ARAF	-0.00531756	0.9732	0.999919	46.9488		-0.0795943	0.5552	0.785115	36.6372
ARAP1	0.216553	0.0726	0.999919	96.6321		-0.0988041	0.526	0.767067	32.9335
ARAP2	0.104757	0.4818	0.999919	79.9047		0.296156	0.0102	0.0723816	92.4423
ARAP3	0.0624095	0.656	0.999919	68.3842		0.112239	0.4172	0.688129	72.5037
ARC	-0.0587031	0.7208	0.999919	30.2341		0.221488	0.0998	0.304781	86.02
ARCN1	0.019531	0.9038	0.999919	55.0918		0.148786	0.3734	0.650968	77.685
AREL1	-0.0745056	0.626	0.999919	25.4494		0.0781139	0.4842	0.738848	66.9513
ARF1	-0.108914	0.4566	0.999919	15.8543		-0.0759278	0.5008	0.750552	37.3281
ARF3	-0.0305125	0.847	0.999919	38.7034		0.00257817	0.9842	0.992491	52.5907
ARF4	0.0821176	0.4782	0.999919	74.0069		-0.255703	0.0432	0.183818	12.2401
ARF5	-0.00757143	0.9584	0.999919	46.1172		0.0794603	0.669	0.855919	67.156
ARF6	-0.158457	0.2906	0.999919	6.87968		-0.0680328	0.6094	0.817957	38.9337
ARFGAP1	-0.0584015	0.6568	0.999919	30.2917		0.222779	0.1136	0.329299	86.1607
ARFGAP2	-0.218525	0.119	0.999919	1.84546		-0.209326	0.069	0.243604	17.1464
ARFGAP3	0.101091	0.4978	0.999919	78.926		-0.353723	0.0026	0.0280316	5.04382
ARFGEF1	-0.18125	0.1172	0.999919	4.30819		0.0442691	0.705	0.874912	60.8936
ARFGEF2	-0.159917	0.2904	0.999919	6.66859		0.272495	0.0196	0.110816	90.8239
ARFGEF3	-0.0827479	0.5808	0.999919	22.8139		-0.476781	0.0002	0.0045313	1.3593
ARFIP1	0.166046	0.2706	0.999919	91.7322		-0.252984	0.0636	0.232358	12.4704
ARFIP2	-0.0133109	0.9244	0.999919	44.2366		-0.105176	0.516	0.761657	31.8845
ARFRP1	0.16046	0.2214	0.999919	90.9518		0.141699	0.278	0.556036	76.6424
ARG2	0.0295321	0.8506	0.999919	58.4629		0.0438198	0.726	0.884404	60.8105
ARGLU1	0.120906	0.3972	0.999919	83.7235		-0.0828075	0.5722	0.795619	36.0104
ARHGAP1	0.0597202	0.6846	0.999919	67.6678		0.0375983	0.7244	0.883938	59.4096
ARHGAP10	-0.0317831	0.8516	0.999919	38.3196		0.274821	0.0264	0.135005	90.9838
ARHGAP12	-0.00757896	0.9484	0.999919	46.1044		-0.226403	0.1576	0.398667	15.253
ARHGAP17	0.0396559	0.7912	0.999919	61.706		-0.18656	0.156	0.39648	19.7115
ARHGAP18	0.0473425	0.7702	0.999919	64.0472		-0.239786	0.0816	0.270724	13.737
ARHGAP19	0.0830855	0.5702	0.999919	74.314		-0.153383	0.3302	0.6106	24.2916
ARHGAP20	0.00626871	0.9664	0.999919	50.8316		-0.0229152	0.8624	0.947828	47.5756
ARHGAP21	-0.218476	0.0656	0.999919	1.85185		-0.0660021	0.546	0.77901	39.2663
ARHGAP22	0.0543768	0.634	0.999919	66.0558		-0.155182	0.1596	0.401905	24.0613
ARHGAP23	0.189225	0.131	0.999919	94.4189		-0.0731117	0.589	0.805436	37.9038
ARHGAP24	-0.0378546	0.7678	0.999919	36.3878		0.0674373	0.642	0.839022	65.0771
ARHGAP25	-0.108493	0.4786	0.999919	15.9758		0.0403216	0.748	0.894202	60.0045
ARHGAP26	-0.156621	0.2632	0.999919	7.13555		0.294121	0.0552	0.213177	92.3463
ARHGAP27	0.0674154	0.6752	0.999919	69.9258		0.0955288	0.5186	0.762966	69.8938
ARHGAP27P1	0.0047626	0.9734	0.999919	50.3454		0.0420894	0.7012	0.872343	60.4522
ARHGAP27P1-BPTFP1-KPNA2P3	0.101971	0.3718	0.999919	79.1819		-0.0299378	0.7582	0.899313	46.0916
ARHGAP27P2	0.183198	0.125	0.999919	93.792		-0.106293	0.322	0.602565	31.6862
ARHGAP28	-0.00491573	0.9716	0.999919	47.0255		-0.408659	0.0008	0.0123581	3.09921
ARHGAP29	-0.0116272	0.9284	0.999919	44.7739		0.00280414	0.9764	0.98931	52.6418
ARHGAP31	0.155429	0.2424	0.999919	90.165		-0.359072	0.0062	0.0517207	4.87111
ARHGAP32	-0.0560794	0.7152	0.999919	30.8738		0.222278	0.0864	0.280052	86.0775
ARHGAP33	0.0614347	0.6754	0.999919	68.1667		-0.310301	0.016	0.0969113	7.6217
ARHGAP35	-0.117922	0.4012	0.999919	13.641		0.0609299	0.675	0.858327	63.8873
ARHGAP36	-0.0519632	0.6798	0.999919	32.0508		-0.473772	0.0004	0.00748886	1.44246
ARHGAP39	-0.193653	0.2154	0.999919	3.23354		0.369594	0.0098	0.0704707	96.0948
ARHGAP4	0.0286276	0.8726	0.999919	58.143		-0.48497	0.0002	0.0045313	1.20578
ARHGAP42	0.127415	0.3188	0.999919	85.0413		-0.0843257	0.5816	0.801353	35.7161
ARHGAP44	-0.231287	0.1104	0.999919	1.41048		0.333016	0.0058	0.0493316	94.5084
ARHGAP45	0.154877	0.1634	0.999919	90.0435		-0.303139	0.0232	0.123868	8.2038
ARHGAP5	0.0375456	0.8182	0.999919	60.9768		-0.278361	0.1168	0.334543	10.2252
ARHGAP5-AS1	0.0806422	0.5932	0.999919	73.5783		-0.525843	0.0002	0.0045313	0.751615
ARHGAP6	-0.123836	0.3778	0.999919	12.4256		-0.561354	0.0002	0.0045313	0.393399
ARHGAP9	-0.145038	0.2706	0.999919	8.70274		0.337894	0.011	0.0759554	94.7131
ARHGDIA	0.0247091	0.8608	0.999919	56.7805		-0.220973	0.11	0.322632	15.8223
ARHGDIB	0.119222	0.367	0.999919	83.3781		-0.0869361	0.4772	0.734403	35.2492
ARHGDIG	-0.0789461	0.5998	0.999919	24.0677		-0.0594188	0.6704	0.856379	40.4881
ARHGEF1	0.110224	0.4992	0.999919	81.2224		-0.011626	0.933	0.974061	49.9552
ARHGEF10	0.132587	0.314	0.999919	86.0391		0.0956752	0.4276	0.696538	69.945
ARHGEF10L	-0.0422764	0.7882	0.999919	34.9805		0.101085	0.4546	0.718871	70.7254
ARHGEF11	-0.209183	0.1162	0.999919	2.26124		0.363182	0.004	0.038106	95.8517
ARHGEF12	-0.123868	0.315	0.999919	12.4192		-0.0131266	0.9132	0.967389	49.6546
ARHGEF15	-0.0789935	0.5028	0.999919	24.0485		0.0905625	0.5336	0.771743	69.0558
ARHGEF16	0.0877346	0.4628	0.999919	75.5165		0.250025	0.0522	0.206228	89.0264
ARHGEF17	0.0325788	0.8132	0.999919	59.384		0.518897	0.0002	0.0045313	99.3507
ARHGEF18	-0.0622242	0.683	0.999919	29.1211		0.459381	0.0002	0.0045313	98.5831
ARHGEF19	0.100926	0.5592	0.999919	78.9004		-0.322524	0.0072	0.0573688	6.75814
ARHGEF2	0.0161978	0.9042	0.999919	54.0491		0.285454	0.1102	0.323037	91.777
ARHGEF25	-0.143164	0.2882	0.999919	8.96501		-0.0706486	0.6522	0.845847	38.3899
ARHGEF26	0.192196	0.1204	0.999919	94.7579		-0.318153	0.043	0.183166	7.07158
ARHGEF26-AS1	0.0198872	0.8846	0.999919	55.2645		-0.256211	0.1448	0.380127	12.2018
ARHGEF28	-0.177173	0.1982	0.999919	4.64082		-0.378875	0.0038	0.0368978	4.18026
ARHGEF3	-0.200187	0.1656	0.999919	2.74739		0.13151	0.3716	0.649874	75.331
ARHGEF33	-0.0110561	0.9428	0.999919	44.9338		-0.116916	0.2844	0.562717	29.8375
ARHGEF37	0.247223	0.032	0.999919	98.1801		0.0931569	0.4186	0.689493	69.5292
ARHGEF4	-0.0421216	0.7852	0.999919	35.0253		0.0604765	0.6282	0.829237	63.8041
ARHGEF40	0.101728	0.5164	0.999919	79.1307		-0.352259	0.0062	0.0517207	5.15896
ARHGEF6	0.101548	0.4518	0.999919	79.0603		0.0695072	0.6268	0.828562	65.4225
ARHGEF7	-0.151919	0.2828	0.999919	7.68566		0.0196403	0.8994	0.962508	56.1984
ARHGEF9	-0.0986216	0.4846	0.999919	18.5793		-0.0082128	0.9492	0.980692	50.6205
ARID1A	0.269261	0.0438	0.999919	98.8774		-0.259081	0.0138	0.0890365	11.9139
ARID1B	-0.0658225	0.6144	0.999919	28.0912		0.180304	0.1742	0.424516	81.5039
ARID2	0.0113863	0.9398	0.999919	52.6035		0.14558	0.2488	0.52103	77.1925
ARID3A	0.0239186	0.858	0.999919	56.563		-0.0221112	0.8472	0.941046	47.7228
ARID3B	-0.021182	0.89	0.999919	41.6587		0.0523799	0.6984	0.870383	62.3393
ARID4A	-0.0588979	0.6916	0.999919	30.1765		-0.218328	0.0688	0.243282	16.0974
ARID4B	-0.0367488	0.8086	0.999919	36.7844		-0.00496893	0.9682	0.9865	51.2857
ARID5A	-0.0567598	0.708	0.999919	30.6947		0.19373	0.1352	0.364725	83.1094
ARID5B	-0.0659288	0.685	0.999919	28.0656		0.270275	0.02	0.112024	90.632
ARIH1	0.00998218	0.9422	0.999919	52.1173		0.240965	0.0636	0.232358	88.1565
ARIH2	-0.0550126	0.6814	0.999919	31.1425		0.232633	0.0572	0.217887	87.2034
ARIH2OS	0.0946716	0.5046	0.999919	77.3204		-0.339184	0.0034	0.0341157	5.79223
ARL1	0.0898141	0.5254	0.999919	76.1306		0.0765717	0.501	0.75078	66.6059
ARL10	-0.118191	0.3982	0.999919	13.5643		-0.275296	0.0376	0.169005	10.4746
ARL13B	0.174375	0.2204	0.999919	92.89		0.285027	0.0432	0.183818	91.7642
ARL14EP	-0.132601	0.2664	0.999919	10.7561		-0.0901163	0.5188	0.763188	34.6479
ARL15	-0.194578	0.1548	0.999919	3.1312		-0.278307	0.038	0.169439	10.2316
ARL16	-0.0617591	0.654	0.999919	29.2682		-0.4751	0.0004	0.00748886	1.40408
ARL17A	-0.0475381	0.7528	0.999919	33.3877		-0.0804414	0.4724	0.730777	36.4709
ARL17B	-0.116745	0.4324	0.999919	13.8969		-0.141952	0.166	0.41231	25.8907
ARL2	0.201569	0.1688	0.999919	95.5319		0.206685	0.0626	0.230157	84.5295
ARL2BP	-0.044105	0.773	0.999919	34.4432		0.447504	0.0002	0.0045313	98.3656
ARL3	0.0103829	0.9388	0.999919	52.2708		-0.199634	0.098	0.301641	18.2531
ARL4A	-0.135209	0.3526	0.999919	10.2188		0.0635834	0.6222	0.826255	64.3479
ARL4C	-0.110272	0.4968	0.999919	15.5856		0.371316	0.0014	0.0183455	96.1908
ARL4D	0.0188229	0.906	0.999919	54.8999		0.143023	0.3624	0.640737	76.8535
ARL5A	0.0627145	0.6824	0.999919	68.4801		0.0188132	0.8766	0.953712	56.0129
ARL5B	-0.116058	0.4254	0.999919	14.1016		0.205888	0.084	0.275414	84.44
ARL6	-0.00665687	0.963	0.999919	46.4562		-0.059343	0.641	0.838327	40.5137
ARL6IP1	-0.263537	0.0504	0.999919	0.642871		0.0609928	0.6628	0.852522	63.9001
ARL6IP4	-0.00367026	0.9808	0.999919	47.4733		0.0671209	0.5994	0.811432	65.0003
ARL6IP5	0.0658518	0.6636	0.999919	69.446		0.281448	0.004	0.038106	91.5339
ARL6IP6	0.0421513	0.7768	0.999919	62.4928		-0.0403819	0.7844	0.910291	44.1278
ARL8A	0.00474185	0.9704	0.999919	50.3326		-0.0837314	0.4518	0.716255	35.8632
ARL8B	-0.0598839	0.6848	0.999919	29.7991		0.114776	0.31	0.590572	72.9131
ARL9	0.0349723	0.7742	0.999919	60.19		0.104158	0.3812	0.658123	71.2627
ARMC1	0.00259188	0.9876	0.999919	49.5458		0.253269	0.0248	0.129839	89.2375
ARMC10	-0.0114187	0.9372	0.999919	44.8634		-0.137061	0.2896	0.568758	26.6903
ARMC2	0.128086	0.3412	0.999919	85.1884		-0.0786185	0.5286	0.767927	36.8164
ARMC5	0.0163608	0.9128	0.999919	54.0939		0.273071	0.0796	0.266864	90.8495
ARMC6	0.0190106	0.9068	0.999919	54.9383		0.0138441	0.9394	0.976829	54.9767
ARMC7	-0.0835535	0.5282	0.999919	22.5772		-0.0613658	0.6472	0.842578	40.0851
ARMC8	0.0281634	0.8488	0.999919	58.0023		0.119099	0.3208	0.601255	73.5847
ARMC9	-0.0246127	0.8718	0.999919	40.6672		0.214907	0.0812	0.26997	85.3355
ARMCX1	-0.0853195	0.5464	0.999919	22.1231		-0.316109	0.0178	0.104181	7.19951
ARMCX2	-0.035998	0.8014	0.999919	37.0274		-0.162716	0.2192	0.484278	22.9419
ARMCX3	-0.0793784	0.609	0.999919	23.8886		0.248589	0.049	0.198347	88.9113
ARMCX4	-0.0467444	0.7468	0.999919	33.5796		0.03351	0.767	0.901949	58.7123
ARMCX5	-0.17492	0.203	0.999919	4.85831		-0.0487527	0.6886	0.865344	42.3879
ARMCX6	0.170913	0.0946	0.999919	92.4039		0.0644271	0.6292	0.829926	64.5525
ARMT1	0.0845005	0.5494	0.999919	74.7169		0.499517	0.0002	0.0045313	99.1524
ARNT	0.0959028	0.503	0.999919	77.6275		0.0569763	0.5926	0.80719	63.19
ARNT2	-0.0272176	0.8616	0.999919	39.8676		0.045211	0.7136	0.878679	61.0919
ARNTL	-0.109107	0.4374	0.999919	15.8159		0.282142	0.03	0.146422	91.5915
ARNTL2	-0.24149	0.0584	0.999919	1.13542		0.0343289	0.8068	0.922453	58.8531
ARPC1A	-0.0330451	0.8278	0.999919	37.9038		-0.0645229	0.631	0.831388	39.5286
ARPC1B	0.0407462	0.7518	0.999919	62.1602		0.147405	0.134	0.36205	77.5059
ARPC2	0.0378735	0.7906	0.999919	61.1239		-0.190032	0.1596	0.401905	19.2829
ARPC3	0.0288139	0.8382	0.999919	58.2006		-0.152442	0.1814	0.435009	24.4259
ARPC4	-0.113625	0.4432	0.999919	14.7413		-0.145292	0.2894	0.568508	25.411
ARPC5	0.0686059	0.6458	0.999919	70.2776		-0.155574	0.2336	0.502528	23.9781
ARPC5L	-0.0564074	0.7276	0.999919	30.7906		0.132754	0.2986	0.577653	75.4782
ARPIN	0.217209	0.0738	0.999919	96.6449		0.020988	0.8952	0.96104	56.3903
ARPP19	0.0633161	0.6718	0.999919	68.672		0.034058	0.7876	0.911501	58.7699
ARPP21	-0.0987979	0.4718	0.999919	18.5089		0.057586	0.707	0.875587	63.3116
ARRB1	0.173109	0.1724	0.999919	92.7301		-0.277508	0.0574	0.218276	10.2763
ARRB2	-0.194812	0.1392	0.999919	3.11201		-0.346466	0.0084	0.063377	5.44041
ARRDC1	-0.00206186	0.9846	0.999919	48.0682		-0.276168	0.0072	0.0573688	10.3915
ARRDC1-AS1	0.0219967	0.8798	0.999919	55.8914		0.200034	0.1932	0.451532	83.7619
ARRDC2	0.0589995	0.698	0.999919	67.3991		0.23578	0.0202	0.112781	87.6063
ARRDC3	0.0233717	0.877	0.999919	56.3583		-0.0452215	0.7144	0.878911	43.0723
ARRDC4	0.0779006	0.57	0.999919	72.8683		0.129559	0.2104	0.472992	75.0432
ARSA	0.174758	0.1488	0.999919	92.9476		0.0527262	0.6018	0.813402	62.4096
ARSB	-0.0303073	0.856	0.999919	38.7546		-0.136152	0.3626	0.640946	26.895
ARSD	-0.113279	0.425	0.999919	14.818		-0.311744	0.0066	0.0541616	7.48737
ARSE	0.186273	0.153	0.999919	94.0478		0.0947248	0.418	0.688722	69.7595
ARSF	-0.0272847	0.8336	0.999919	39.8356		-0.0778108	0.5672	0.792549	37.0019
ARSG	0.00248078	0.9838	0.999919	49.533		0.107857	0.377	0.653469	71.8576
ARSJ	-0.077779	0.5812	0.999919	24.4899		-0.131838	0.2208	0.486301	27.5411
ARSK	-0.159558	0.265	0.999919	6.74535		-0.31057	0.0086	0.0643272	7.60251
ART3	0.0387999	0.7768	0.999919	61.4246		0.309143	0.0276	0.138692	93.2163
ART5	-0.211199	0.1418	0.999919	2.15889		0.0383598	0.7604	0.899738	59.6335
ARTN	-0.0394943	0.8002	0.999919	35.8632		0.0242124	0.843	0.939317	56.8509
ARV1	-0.099817	0.471	0.999919	18.1891		0.0355202	0.712	0.8783	59.045
ARVCF	0.00377767	0.9784	0.999919	49.9808		-0.235205	0.034	0.158332	14.2679
ARX	-0.0172036	0.9084	0.999919	42.9508		0.0918542	0.4616	0.724032	69.3373
ASAH1	-0.047824	0.7112	0.999919	33.3109		-0.313664	0.0248	0.129839	7.34024
ASAH2	-0.100313	0.5312	0.999919	18.01		0.255683	0.0556	0.214035	89.4614
ASAH2B	-0.101437	0.5144	0.999919	17.6901		0.232674	0.0848	0.277049	87.2161
ASAP1	-0.0409984	0.7874	0.999919	35.3771		0.155641	0.2004	0.460646	78.5806
ASAP1-IT1	-0.111923	0.4708	0.999919	15.1315		0.25002	0.0248	0.129839	89.02
ASAP1-IT2	-0.113442	0.452	0.999919	14.7924		0.164416	0.2086	0.470569	79.7192
ASAP2	0.040164	0.7714	0.999919	61.8659		0.225005	0.0854	0.278311	86.423
ASAP3	-0.093379	0.4714	0.999919	19.7819		-0.0315221	0.8262	0.931913	45.7974
ASB1	0.130616	0.3274	0.999919	85.6937		-0.108583	0.3608	0.639645	31.2512
ASB10	-0.121582	0.3846	0.999919	12.8862		0.0840653	0.5406	0.775411	68.058
ASB13	-0.0847359	0.5306	0.999919	22.251		0.558522	0.0002	0.0045313	99.6322
ASB16	-0.0591456	0.6564	0.999919	30.0742		0.103757	0.3898	0.665256	71.186
ASB16-AS1	-0.0275351	0.847	0.999919	39.7269		-0.0240541	0.8406	0.938382	47.3326
ASB18	0.0350446	0.7798	0.999919	60.2092		0.105931	0.2704	0.546852	71.4802
ASB2	-0.0913009	0.5772	0.999919	20.3384		0.125635	0.348	0.627267	74.5186
ASB4	0.0786991	0.5954	0.999919	73.041		0.135469	0.2026	0.463031	75.8236
ASB5	-0.121969	0.2806	0.999919	12.7966		-0.302924	0.0104	0.0732357	8.23578
ASB6	-0.0269766	0.8662	0.999919	39.9571		-0.00644414	0.9654	0.986176	50.9275
ASB7	-0.0746724	0.5788	0.999919	25.379		-0.161	0.1376	0.368339	23.1785
ASB8	0.043729	0.7444	0.999919	62.9917		0.157086	0.279	0.557038	78.7789
ASCC1	0.088164	0.5766	0.999919	75.6445		-0.271344	0.05	0.200938	10.8073
ASCC2	0.194538	0.173	0.999919	94.9306		-0.10665	0.4214	0.692033	31.6478
ASCC3	0.124698	0.4476	0.999919	84.4911		-0.329318	0.0186	0.107416	6.38073
ASCL1	-0.083977	0.6062	0.999919	22.4941		0.360238	0.002	0.0234554	95.6918
ASCL2	0.0718385	0.5954	0.999919	71.1412		-0.386984	0.001	0.0144216	3.87322
ASCL5	-0.126692	0.2842	0.999919	11.8563		0.150292	0.23	0.498211	77.8961
ASF1A	0.154658	0.3132	0.999919	90.0179		-0.119425	0.4902	0.742639	29.4217
ASGR1	-0.0500664	0.7372	0.999919	32.5625		0.140827	0.2546	0.528013	76.5272
ASGR2	-0.0366683	0.8302	0.999919	36.8036		0.186898	0.2448	0.516668	82.3482
ASH1L	-0.130387	0.2314	0.999919	11.1591		0.111531	0.3548	0.633968	72.3949
ASH1L-AS1	-0.170164	0.2624	0.999919	5.38284		-0.525707	0.0002	0.0045313	0.758012
ASH2L	-0.0125911	0.9314	0.999919	44.4604		-0.260032	0.0646	0.234368	11.8499
ASIC1	0.206195	0.157	0.999919	95.8837		0.0463015	0.7966	0.916961	61.2582
ASIC2	-0.279904	0.0428	0.999919	0.438176		-0.445569	0.0022	0.0251592	1.96699
ASIC3	0.141289	0.275	0.999919	87.7151		0.164434	0.1226	0.344156	79.7256
ASIC4	0.0363822	0.7736	0.999919	60.6122		-0.0780756	0.4562	0.719679	36.9379
ASIP	0.08349	0.576	0.999919	74.4355		-0.376953	0.0014	0.0183455	4.25702
ASL	-0.0318423	0.8482	0.999919	38.2876		-0.335201	0.0234	0.124511	6.0545
ASMTL	0.144379	0.1914	0.999919	88.214		-0.165346	0.1442	0.379061	22.622
ASMTL-AS1	0.130713	0.2572	0.999919	85.7257		0.0166745	0.896	0.961436	55.5843
ASNA1	-0.125254	0.414	0.999919	12.1826		0.114487	0.43	0.698555	72.8619
ASNSD1	0.0166687	0.9106	0.999919	54.2282		-0.0617894	0.5952	0.808669	39.9635
ASNSP1	-0.272304	0.0502	0.999919	0.534127		0.0439785	0.741	0.890636	60.8424
ASPA	0.173947	0.201	0.999919	92.8389		0.271031	0.0038	0.0368978	90.6768
ASPDH	0.0844413	0.5852	0.999919	74.6978		0.423806	0.0004	0.00748886	97.7963
ASPH	0.172788	0.2594	0.999919	92.6726		-0.133091	0.3574	0.636649	27.3748
ASPHD1	0.000904334	0.9948	0.999919	49.0469		0.0477484	0.7552	0.897866	61.5653
ASPHD2	0.123462	0.342	0.999919	84.2673		-0.299577	0.0116	0.0789821	8.49805
ASPRV1	0.148308	0.1926	0.999919	88.8665		0.312502	0.0148	0.0925474	93.4338
ASPSCR1	0.0943074	0.5208	0.999919	77.2373		0.199286	0.1104	0.323199	83.666
ASRGL1	0.146466	0.27	0.999919	88.5786		0.195258	0.1138	0.32939	83.2822
ASS1	-0.0235579	0.8768	0.999919	41.0446		-0.219018	0.1154	0.331993	16.0142
ASTE1	0.0105237	0.9412	0.999919	52.3156		0.117773	0.3516	0.631063	73.3161
ASTL	0.0971409	0.4972	0.999919	77.9601		-0.0505608	0.6948	0.868597	42.0489
ASTN1	-0.13094	0.3672	0.999919	11.012		-0.0614323	0.617	0.822789	40.0531
ASTN2	0.158357	0.2716	0.999919	90.664		0.322931	0.0126	0.0833231	93.9903
ASXL1	0.0263169	0.8548	0.999919	57.3498		0.0254109	0.8528	0.942645	57.1132
ASXL2	0.0767853	0.6016	0.999919	72.4845		-0.189747	0.243	0.514536	19.2893
ASXL3	-0.1022	0.4948	0.999919	17.5046		-0.019135	0.8876	0.956955	48.452
ATAD1	0.0336086	0.8254	0.999919	59.7486		0.170659	0.2036	0.463824	80.2949
ATAD2	-0.0554783	0.7206	0.999919	31.0209		0.23441	0.04	0.174866	87.4272
ATAD2B	0.0769973	0.6232	0.999919	72.5485		-0.0521067	0.6694	0.855941	41.793
ATAD3A	0.0681146	0.648	0.999919	70.1177		-0.121972	0.4932	0.745234	28.9868
ATAD3B	-0.114043	0.3926	0.999919	14.6389		0.0372588	0.7696	0.903376	59.352
ATAD3C	-0.0459162	0.761	0.999919	33.8291		0.0155272	0.9062	0.964897	55.3029
ATAD5	0.0227373	0.8782	0.999919	56.1664		-0.16356	0.0966	0.299454	22.8843
ATAT1	-0.0466091	0.744	0.999919	33.618		-0.174755	0.1854	0.440882	21.3171
ATCAY	-0.0921309	0.5502	0.999919	20.1209		0.178999	0.1964	0.455943	81.3631
ATE1	-0.126257	0.39	0.999919	11.9203		0.0264084	0.8612	0.947041	57.3562
ATF1	-0.00262954	0.9874	0.999919	47.7995		-0.123066	0.2628	0.538377	28.8908
ATF2	-0.305305	0.009	0.999919	0.227084		0.0121851	0.9172	0.969311	54.6184
ATF3	0.141505	0.3322	0.999919	87.7727		-0.000384932	0.999	0.999511	52.0278
ATF4	-0.0863934	0.5784	0.999919	21.7585		0.32171	0.0156	0.0955997	93.9135
ATF5	0.0862901	0.5172	0.999919	75.1135		-0.0751072	0.4922	0.744227	37.5072
ATF6	0.0107261	0.9418	0.999919	52.3732		-0.0535871	0.6484	0.843368	41.5051
ATF6B	-0.0114982	0.939	0.999919	44.825		0.063788	0.6342	0.833848	64.3862
ATF7	0.0162149	0.9118	0.999919	54.0619		-0.310411	0.0116	0.0789821	7.6153
ATF7IP	0.113642	0.47	0.999919	82.0668		-0.165169	0.1936	0.452129	22.6412
ATF7IP2	-0.0299699	0.8386	0.999919	38.8889		0.0244112	0.8498	0.941747	56.8765
ATG10	-0.0887426	0.5462	0.999919	21.1252		-0.0100424	0.9354	0.975134	50.2623
ATG101	0.032681	0.8316	0.999919	59.416		0.0637858	0.7008	0.872053	64.3798
ATG12	0.0165432	0.9136	0.999919	54.1707		-0.227162	0.1082	0.319632	15.1634
ATG13	-0.0517522	0.7196	0.999919	32.0956		0.259656	0.0208	0.115144	89.7876
ATG14	0.209288	0.1686	0.999919	96.114		0.188213	0.2214	0.487142	82.5082
ATG16L1	0.0156183	0.8958	0.999919	53.8956		0.536612	0.0002	0.0045313	99.4595
ATG16L2	-0.101301	0.4804	0.999919	17.7413		0.252508	0.0318	0.151564	89.1991
ATG2A	0.0826499	0.5872	0.999919	74.1604		-0.223081	0.0406	0.176649	15.6176
ATG2B	-0.157322	0.2388	0.999919	7.0268		0.0889366	0.4472	0.712866	68.8192
ATG3	0.0522119	0.7148	0.999919	65.4289		0.164403	0.1722	0.421878	79.7064
ATG4A	0.134268	0.3154	0.999919	86.3782		0.0451991	0.7316	0.887354	61.0855
ATG4B	-0.130568	0.376	0.999919	11.1207		0.267515	0.0688	0.243282	90.4273
ATG4C	0.237986	0.0672	0.999919	97.8795		0.0771055	0.523	0.765334	66.721
ATG4D	-0.0738602	0.611	0.999919	25.6157		0.251078	0.0616	0.227658	89.116
ATG5	-0.117348	0.4294	0.999919	13.7753		0.0428697	0.8096	0.923696	60.6378
ATG7	-0.114194	0.4448	0.999919	14.5941		0.0270186	0.8458	0.94056	57.5162
ATG9A	0.0438887	0.7766	0.999919	63.0365		0.129411	0.4352	0.703275	75.0368
ATIC	0.188453	0.1796	0.999919	94.2845		0.0582084	0.5944	0.808092	63.4459
ATL1	-0.0246733	0.869	0.999919	40.648		-0.0366747	0.772	0.904088	44.8187
ATL2	0.0542177	0.6846	0.999919	66.0302		-0.0364894	0.706	0.875319	44.857
ATL3	0.183764	0.1756	0.999919	93.8495		-0.0290076	0.828	0.932977	46.2323
ATM	0.132466	0.3726	0.999919	86.0136		-0.103921	0.4162	0.687568	32.1148
ATMIN	0.0550344	0.7012	0.999919	66.2477		0.244412	0.0356	0.163063	88.5019
ATN1	-0.174457	0.21	0.999919	4.8839		0.0083443	0.947	0.980038	53.838
ATOH7	-0.110106	0.4254	0.999919	15.6304		-0.527169	0.0002	0.0045313	0.726028
ATOH8	0.245572	0.063	0.999919	98.1354		0.285494	0.003	0.0310795	91.7834
ATOX1	0.145919	0.2594	0.999919	88.5019		-0.254166	0.0518	0.205166	12.3617
ATP10A	-0.0142021	0.9236	0.999919	43.9679		0.36172	0.0006	0.0100967	95.7622
ATP10B	0.140262	0.2644	0.999919	87.5808		0.0391972	0.7594	0.899738	59.8062
ATP10D	0.113776	0.4042	0.999919	82.1307		0.0893319	0.5742	0.796422	68.8895
ATP11A	0.204339	0.122	0.999919	95.7238		0.404207	0.0006	0.0100967	97.2974
ATP11B	-0.0466356	0.7584	0.999919	33.5988		0.00896477	0.9356	0.975147	53.966
ATP11C	0.169952	0.2566	0.999919	92.2887		-0.0815837	0.5676	0.792612	36.2406
ATP13A1	-0.23473	0.1068	0.999919	1.28894		-0.0705736	0.6232	0.826545	38.4027
ATP13A2	-0.0338435	0.818	0.999919	37.6031		0.0740197	0.521	0.764267	66.1965
ATP13A3	0.0590592	0.6568	0.999919	67.4247		0.196866	0.1298	0.355432	83.4037
ATP13A4	0.125952	0.3308	0.999919	84.747		-0.0385981	0.8028	0.920653	44.4604
ATP1A1	-0.102259	0.4984	0.999919	17.4663		0.213383	0.2022	0.462878	85.1756
ATP1A2	0.111887	0.3662	0.999919	81.6254		0.0576581	0.72	0.881422	63.3244
ATP1A3	-0.115079	0.4548	0.999919	14.3702		0.297085	0.0068	0.0552231	92.5254
ATP1A4	-0.194691	0.1712	0.999919	3.1248		0.344867	0.0108	0.075172	95.0777
ATP1B1	-0.149564	0.3552	0.999919	7.96712		0.309128	0.004	0.038106	93.2099
ATP1B2	0.105908	0.4898	0.999919	80.1861		-0.227859	0.2028	0.463031	15.0931
ATP1B3	-0.174925	0.1916	0.999919	4.85192		0.294737	0.0066	0.0541616	92.3591
ATP23	0.0131172	0.9242	0.999919	53.096		-0.176572	0.1338	0.361822	21.0228
ATP2A2	-0.0307565	0.8552	0.999919	38.665		0.312462	0.0146	0.0918478	93.4274
ATP2B1	0.0128837	0.9294	0.999919	53.0129		0.269766	0.0424	0.181401	90.5616
ATP2B2	-0.0523111	0.727	0.999919	31.9356		0.57518	0.0002	0.0045313	99.7217
ATP2B2-IT2	-0.0331569	0.778	0.999919	37.8654		0.00061421	0.9948	0.997224	52.1749
ATP2B3	-0.159119	0.3114	0.999919	6.79012		0.491528	0.0004	0.00748886	99.0757
ATP2B4	-0.057347	0.685	0.999919	30.5731		-0.366239	0.0078	0.0604249	4.59605
ATP2C1	-0.0790466	0.5828	0.999919	24.0165		-0.112311	0.4382	0.705134	30.5795
ATP2C2	-0.0798256	0.5596	0.999919	23.735		-0.163875	0.1654	0.411473	22.8587
ATP4A	-0.0735532	0.5706	0.999919	25.7308		0.211744	0.101	0.306887	85.0221
ATP5F1A	-0.110313	0.455	0.999919	15.5728		0.109575	0.4082	0.681045	72.0943
ATP5F1B	-0.0559276	0.7278	0.999919	30.9186		0.391513	0.0004	0.00748886	96.92
ATP5F1C	-0.106088	0.4592	0.999919	16.5963		0.204213	0.0414	0.178885	84.2609
ATP5F1D	0.113475	0.4794	0.999919	82.022		0.266278	0.0366	0.165702	90.3377
ATP5IF1	0.011797	0.9312	0.999919	52.7314		-0.148924	0.2414	0.512606	24.8993
ATP5MC1	0.00704661	0.9544	0.999919	51.0555		-0.152895	0.236	0.506158	24.3491
ATP5MC2	-0.112903	0.4276	0.999919	14.914		-0.00751192	0.9532	0.98171	50.7356
ATP5MC3	-0.080579	0.5956	0.999919	23.5048		0.245678	0.025	0.130449	88.6426
ATP5MD	-0.0451674	0.7654	0.999919	34.1233		0.0269267	0.8332	0.935599	57.4906
ATP5ME	0.0834659	0.5218	0.999919	74.4227		-0.229426	0.0576	0.218505	14.882
ATP5MF	-0.0691784	0.6074	0.999919	27.1317		-0.0950268	0.4338	0.701811	33.6564
ATP5MG	-0.143609	0.2742	0.999919	8.92663		-0.134734	0.3524	0.632209	27.1701
ATP5MPL	-0.0513211	0.6972	0.999919	32.2171		0.0448494	0.693	0.867804	61.028
ATP5PB	-0.0503179	0.7172	0.999919	32.4922		-0.0974546	0.372	0.650182	33.1446
ATP5PD	-0.0170199	0.9138	0.999919	43.002		0.169395	0.102	0.308905	80.1861
ATP5PF	-0.050328	0.726	0.999919	32.4858		0.0120639	0.9204	0.970499	54.612
ATP5PO	-0.0286959	0.841	0.999919	39.3558		0.0251849	0.8236	0.930837	57.0684
ATP5S	0.107261	0.4642	0.999919	80.5316		0.112853	0.4122	0.684432	72.574
ATP6AP1	-0.167652	0.2226	0.999919	5.68349		-0.16887	0.205	0.465877	22.1295
ATP6AP1L	0.0213043	0.8716	0.999919	55.6547		0.371513	0.001	0.0144216	96.1971
ATP6AP2	-0.131052	0.3884	0.999919	10.9736		0.163772	0.1266	0.350166	79.6104
ATP6V0A1	-0.108645	0.4558	0.999919	15.9374		0.0160544	0.901	0.963034	55.4628
ATP6V0A2	0.134924	0.3618	0.999919	86.4933		0.152579	0.2522	0.525472	78.1776
ATP6V0A4	0.0147244	0.9208	0.999919	53.6397		-0.363004	0.0098	0.0704707	4.73677
ATP6V0B	0.0750651	0.5956	0.999919	72.0815		0.0529773	0.6246	0.827629	62.4864
ATP6V0C	-0.0761206	0.5906	0.999919	24.8481		-0.0285945	0.8456	0.940471	46.2835
ATP6V0CP3	-0.0969246	0.505	0.999919	19.0335		-0.100529	0.4784	0.735164	32.6585
ATP6V0D1	-0.158222	0.2812	0.999919	6.92445		-0.105374	0.4522	0.716744	31.8333
ATP6V0E1	0.143537	0.181	0.999919	88.0861		-0.0621042	0.629	0.829872	39.8996
ATP6V0E2	-0.249477	0.0556	0.999919	0.924327		-0.333277	0.0064	0.0528812	6.13126
ATP6V0E2-AS1	-0.0250673	0.8328	0.999919	40.552		-0.343873	0.0044	0.0405334	5.51718
ATP6V1A	-0.175761	0.201	0.999919	4.73677		-0.0738864	0.5714	0.79529	37.8142
ATP6V1B2	-0.145359	0.3342	0.999919	8.63878		0.160198	0.1878	0.444224	79.1243
ATP6V1C1	-0.0987882	0.4998	0.999919	18.5153		-0.0756714	0.5626	0.789367	37.3665
ATP6V1D	-0.0666531	0.6648	0.999919	27.8737		-0.0440619	0.722	0.882695	43.3602
ATP6V1E1	-0.0881467	0.547	0.999919	21.3235		-0.0406591	0.7692	0.903177	44.083
ATP6V1E2	0.0545917	0.7428	0.999919	66.107		0.304397	0.0088	0.0652921	92.9732
ATP6V1F	-0.108445	0.4594	0.999919	15.9886		-0.0486379	0.7192	0.881133	42.4007
ATP6V1G1	-0.172578	0.2646	0.999919	5.05021		0.446418	0.0002	0.0045313	98.34
ATP6V1G2	-0.169857	0.2086	0.999919	5.41483		-0.169394	0.2132	0.476681	22.0719
ATP6V1H	-0.187285	0.1778	0.999919	3.76447		-0.145196	0.2374	0.508185	25.4366
ATP7A	0.211188	0.0776	0.999919	96.2483		0.0699862	0.5676	0.792612	65.5121
ATP7B	-0.035287	0.8284	0.999919	37.2449		-0.283398	0.0088	0.0652921	9.77739
ATP8A1	0.0341103	0.817	0.999919	59.9213		-0.138903	0.2974	0.576616	26.4089
ATP8A2	-0.14606	0.1988	0.999919	8.55562		-0.455279	0.0002	0.0045313	1.77509
ATP8B1	0.0306568	0.8566	0.999919	58.8403		0.395249	0.004	0.038106	97.0607
ATP8B2	-0.118871	0.3896	0.999919	13.3979		0.189469	0.1316	0.357792	82.6873
ATP8B3	0.0267822	0.8014	0.999919	57.5289		-0.0467325	0.6852	0.863631	42.7333
ATP8B5P	-0.0695329	0.6438	0.999919	27.0294		-0.146354	0.2314	0.500273	25.2958
ATP9A	-0.0185953	0.897	0.999919	42.4775		-0.139421	0.3146	0.595417	26.3257
ATP9B	-0.203225	0.161	0.999919	2.59387		-0.10097	0.4222	0.692033	32.6009
ATPAF1	0.0622396	0.6702	0.999919	68.333		0.146943	0.2592	0.534011	77.4164
ATPAF2	0.100585	0.5148	0.999919	78.8108		0.175096	0.2446	0.516385	80.8386
ATR	-0.0734985	0.6312	0.999919	25.75		0.151948	0.2208	0.486301	78.0752
ATRAID	0.21868	0.1174	0.999919	96.7601		-0.096574	0.4638	0.725349	33.3621
ATRIP	0.0839202	0.5302	0.999919	74.525		-0.0877035	0.5166	0.761888	35.0956
ATRN	-0.123402	0.4016	0.999919	12.5152		0.083496	0.517	0.762205	67.962
ATRNL1	-0.0913754	0.5618	0.999919	20.3192		0.242201	0.0558	0.214277	88.2716
ATRX	-0.01549	0.9192	0.999919	43.5137		-0.0968066	0.5692	0.793641	33.3109
ATXN1	0.0118154	0.9472	0.999919	52.7442		0.293033	0.02	0.112024	92.2632
ATXN10	-0.073451	0.6034	0.999919	25.7564		-0.218669	0.1024	0.309636	16.0718
ATXN1L	0.13368	0.3794	0.999919	86.2566		-0.228188	0.19	0.44733	15.0675
ATXN2	-0.163297	0.3038	0.999919	6.22721		0.117003	0.463	0.724605	73.2201
ATXN2L	-0.0841685	0.499	0.999919	22.4301		0.154577	0.2326	0.501411	78.459
ATXN3	-0.00052135	0.9966	0.999919	48.5352		0.0281151	0.8028	0.920653	57.6633
ATXN7	-0.00235122	0.9888	0.999919	47.9019		0.0179543	0.8908	0.958818	55.8338
ATXN7L1	-0.00400153	0.9768	0.999919	47.3326		0.0327026	0.808	0.923015	58.61
ATXN7L2	-0.0690182	0.5924	0.999919	27.1701		0.0604037	0.6074	0.816932	63.7849
ATXN7L3	-0.115972	0.457	0.999919	14.1144		0.137742	0.3224	0.603025	76.105
ATXN7L3B	-0.136949	0.3562	0.999919	9.97569		0.0919033	0.5242	0.766014	69.3501
AUH	-0.171412	0.2284	0.999919	5.20374		0.295996	0.003	0.0310795	92.4359
AUNIP	-0.261965	0.0282	0.999919	0.687648		-0.0257895	0.8632	0.94804	46.9935
AUP1	0.0144807	0.9266	0.999919	53.563		-0.0773391	0.5762	0.797427	37.085
AURKA	0.0430513	0.7612	0.999919	62.7423		0.241437	0.0902	0.288354	88.1884
AURKAIP1	-0.00838418	0.951	0.999919	45.7654		0.0171284	0.8934	0.960228	55.6867
AURKB	-0.0528089	0.6474	0.999919	31.8013		0.0507951	0.6762	0.858875	62.0962
AURKC	-0.128285	0.3594	0.999919	11.5493		-0.22407	0.0638	0.232816	15.5025
AUTS2	0.103372	0.4556	0.999919	79.5273		0.0472954	0.767	0.901949	61.4821
AVEN	-0.0230564	0.8704	0.999919	41.1277		0.0934229	0.465	0.726281	69.5612
AVIL	0.0706765	0.6468	0.999919	70.8597		-0.174817	0.1262	0.349369	21.2979
AVL9	-0.0735644	0.6268	0.999919	25.7116		0.0234319	0.853	0.942666	56.7677
AVP	-0.0724857	0.6474	0.999919	26.0507		-0.0892459	0.5534	0.783632	34.859
AVPI1	0.052763	0.7428	0.999919	65.576		0.516306	0.0002	0.0045313	99.3315
AVPR2	0.0918026	0.5044	0.999919	76.6232		0.0897626	0.408	0.680929	68.9343
AXIN1	-0.0730222	0.6112	0.999919	25.878		-0.1198	0.2392	0.510013	29.345
AXIN2	-0.0722694	0.6466	0.999919	26.1338		-0.198185	0.1286	0.353633	18.4386
AXL	0.0687464	0.5862	0.999919	70.3224		-0.218824	0.1384	0.369532	16.0526
AZGP1	0.203209	0.1554	0.999919	95.6662		0.471511	0.0002	0.0045313	98.7494
AZI2	0.0715212	0.6376	0.999919	71.0452		-0.0179262	0.911	0.966192	48.6567
AZIN1	-0.137292	0.3352	0.999919	9.92452		-0.0742643	0.5608	0.788608	37.6543
AZIN1-AS1	0.110612	0.3896	0.999919	81.312		-0.268436	0.044	0.185755	11.1207
AZIN2	-0.0146102	0.9262	0.999919	43.8527		0.0276301	0.809	0.923509	57.6057
B2M	0.0719623	0.5816	0.999919	71.1987		0.0551064	0.6836	0.862737	62.8638
B3GALNT1	0.0238468	0.879	0.999919	56.5375		-0.678736	0.0002	0.0045313	0.0287853
B3GALNT2	0.00271897	0.9856	0.999919	49.5906		0.106403	0.4258	0.694981	71.557
B3GALT1	-0.0211737	0.886	0.999919	41.6715		0.132209	0.2612	0.536717	75.4142
B3GALT2	-0.102997	0.4998	0.999919	17.2616		0.100086	0.4218	0.692033	70.6039
B3GALT4	0.244452	0.03	0.999919	98.0842		0.0402843	0.647	0.842458	59.9981
B3GALT5-AS1	0.0995896	0.4336	0.999919	78.5934		-0.188577	0.1246	0.34709	19.4301
B3GALT6	-0.0540605	0.6958	0.999919	31.4495		-0.201053	0.1092	0.321129	18.1123
B3GAT1	-0.0872299	0.5722	0.999919	21.5218		0.0182619	0.8818	0.954905	55.9042
B3GAT2	0.0749097	0.5796	0.999919	72.0431		-0.103542	0.4734	0.731218	32.2043
B3GAT3	0.114065	0.4892	0.999919	82.1819		0.0601561	0.6534	0.846842	63.7402
B3GLCT	0.0731801	0.6052	0.999919	71.557		0.17672	0.1346	0.36342	81.0497
B3GNT2	0.160989	0.241	0.999919	91.0286		-0.0685595	0.562	0.788879	38.8313
B3GNT4	-0.150305	0.2716	0.999919	7.88396		-0.315836	0.0038	0.0368978	7.25069
B3GNT5	0.15194	0.307	0.999919	89.5062		-0.442387	0.0002	0.0045313	2.02456
B3GNT6	-0.0442469	0.7626	0.999919	34.3856		0.0188713	0.8654	0.94879	56.0321
B3GNT7	-0.139708	0.2452	0.999919	9.50873		0.11357	0.2976	0.576789	72.7276
B3GNT8	-0.0229321	0.86	0.999919	41.1789		-0.129694	0.3498	0.628988	27.8673
B3GNT9	-0.0549111	0.7244	0.999919	31.168		0.32974	0.002	0.0234554	94.3485
B3GNTL1	0.122055	0.3812	0.999919	83.9858		-0.0793528	0.5002	0.7503	36.7012
B4GALNT1	-0.0973892	0.5086	0.999919	18.9119		0.102953	0.5586	0.787002	71.058
B4GALNT4	-0.12292	0.3922	0.999919	12.6047		-0.251285	0.033	0.155295	12.6815
B4GALT1	0.0564385	0.7276	0.999919	66.5867		-0.212663	0.0888	0.285171	16.7306
B4GALT2	-0.0375401	0.7962	0.999919	36.4965		-0.0838615	0.5006	0.750468	35.8377
B4GALT3	0.0503707	0.753	0.999919	64.9619		-0.311142	0.018	0.105037	7.53854
B4GALT4	-0.0250156	0.843	0.999919	40.5712		0.280237	0.0422	0.180842	91.4636
B4GALT5	-0.103542	0.4658	0.999919	17.1208		-0.143791	0.3516	0.631063	25.5901
B4GALT6	-0.263756	0.0778	0.999919	0.636474		0.492626	0.0002	0.0045313	99.0949
B4GALT7	-0.0375448	0.776	0.999919	36.4901		-0.12963	0.2152	0.479029	27.8737
B4GAT1	-0.0235909	0.8718	0.999919	41.0318		-0.156923	0.2054	0.466176	23.7798
B9D1	0.0419106	0.7762	0.999919	62.3969		-0.174291	0.1728	0.422487	21.4258
B9D2	0.0405409	0.791	0.999919	62.077		0.165317	0.1724	0.421971	79.8151
BAALC	-0.0312495	0.8338	0.999919	38.4731		-0.0271561	0.8106	0.924027	46.6865
BAALC-AS2	-0.0331225	0.802	0.999919	37.8846		-0.00560851	0.9618	0.985708	51.1066
BAAT	-0.111002	0.4688	0.999919	15.4385		0.286064	0.021	0.115923	91.8218
BABAM1	-0.113805	0.4542	0.999919	14.6773		-0.00223931	0.9884	0.994123	51.8039
BABAM2	-0.030169	0.8456	0.999919	38.8121		-0.15743	0.2524	0.525472	23.6967
BACE1	0.0221434	0.8838	0.999919	55.9873		0.219262	0.0232	0.123868	85.8089
BACE2	-0.0993157	0.4488	0.999919	18.349		0.243542	0.0272	0.137611	88.3931
BACH1	0.0434102	0.7826	0.999919	62.8638		-0.0379418	0.758	0.89928	44.6204
BACH2	0.032719	0.8184	0.999919	59.4352		0.169651	0.1602	0.402767	80.2117
BAD	-0.033926	0.8176	0.999919	37.5904		-0.0184566	0.8976	0.961767	48.5607
BAG1	0.266719	0.0128	0.999919	98.8262		-0.0906537	0.4358	0.703517	34.5775
BAG2	-0.0296765	0.7854	0.999919	38.9848		-0.240346	0.0596	0.223597	13.6794
BAG3	0.0886419	0.5732	0.999919	75.7788		-0.240789	0.0616	0.227658	13.641
BAG4	-0.209714	0.135	0.999919	2.23566		-0.0197365	0.8866	0.956872	48.2729
BAG5	0.0302252	0.8368	0.999919	58.7059		0.0446975	0.783	0.909949	60.996
BAG6	-0.0710892	0.6356	0.999919	26.492		0.0181947	0.907	0.965158	55.8786
BAHCC1	0.0900643	0.4974	0.999919	76.2202		0.000182074	0.9986	0.999303	52.0853
BAHD1	0.157374	0.283	0.999919	90.5233		0.0124943	0.9346	0.974625	54.676
BAIAP2	-0.049321	0.7298	0.999919	32.812		-0.0726896	0.631	0.831388	38.0253
BAIAP2-AS1	-0.0741955	0.6088	0.999919	25.5133		-0.00178395	0.9884	0.994123	51.8742
BAIAP2L2	-0.133225	0.3936	0.999919	10.6026		0.0293215	0.8518	0.942272	57.9319
BAIAP3	-0.0100832	0.9446	0.999919	45.2344		-0.238632	0.0782	0.263925	13.8521
BAK1	-0.00603986	0.9656	0.999919	46.7249		0.236443	0.0686	0.24285	87.7151
BAMBI	0.153502	0.142	0.999919	89.7876		-0.0185142	0.8654	0.94879	48.5479
BANF1	0.149571	0.3058	0.999919	89.1224		-0.0266384	0.8574	0.94519	46.7952
BANP	0.0124049	0.9278	0.999919	52.8785		-0.0671344	0.5762	0.797427	39.0616
BAP1	-0.127211	0.3888	0.999919	11.7668		-0.033159	0.8202	0.929009	45.4967
BARD1	-0.0830157	0.5502	0.999919	22.7244		0.173254	0.1262	0.349369	80.6083
BARX1	-0.0781633	0.5854	0.999919	24.3491		-0.137706	0.2296	0.497828	26.5688
BASP1	-0.155053	0.2966	0.999919	7.28907		0.0271776	0.837	0.936771	57.5417
BASP1-AS1	-0.137811	0.3742	0.999919	9.80938		0.183133	0.179	0.431904	81.9133
BATF2	0.176222	0.1242	0.999919	93.1011		0.106157	0.4774	0.734566	71.5186
BATF3	0.0380951	0.7944	0.999919	61.1687		-0.129593	0.3384	0.618882	27.8801
BAX	-0.05408	0.69	0.999919	31.4431		-0.0930167	0.4992	0.749447	34.0466
BAZ1A	0.244684	0.0456	0.999919	98.097		-0.0633873	0.7044	0.874514	39.6885
BAZ1B	0.0484832	0.7412	0.999919	64.399		0.133873	0.2608	0.536247	75.6189
BAZ2A	0.0385494	0.7834	0.999919	61.3542		0.0475437	0.7016	0.872771	61.5077
BAZ2B	0.139623	0.3974	0.999919	87.4592		-0.210643	0.1118	0.325651	16.9481
BBC3	-0.161831	0.247	0.999919	6.39992		-0.142745	0.24	0.511022	25.75
BBIP1	0.0534038	0.7066	0.999919	65.7935		0.108641	0.2674	0.543739	71.9727
BBOF1	0.151912	0.3016	0.999919	89.4934		0.291632	0.014	0.089808	92.1864
BBOX1	0.0762638	0.5194	0.999919	72.3182		-0.293346	0.0536	0.209378	8.93303
BBS1	-0.0254527	0.8694	0.999919	40.4177		0.302044	0.0366	0.165702	92.7749
BBS10	0.0738774	0.6112	0.999919	71.7745		-0.102969	0.3584	0.637849	32.3067
BBS12	0.00479024	0.9726	0.999919	50.3518		0.0348145	0.7662	0.90189	58.9362
BBS2	0.18899	0.1546	0.999919	94.3933		0.0362722	0.7454	0.892254	59.1985
BBS4	-0.0317076	0.8206	0.999919	38.3452		-0.235008	0.1754	0.425979	14.2935
BBS5	-0.0601395	0.6218	0.999919	29.748		0.0587174	0.611	0.81912	63.5099
BBS7	-0.184652	0.2114	0.999919	3.97556		0.548412	0.0002	0.0045313	99.549
BBS9	0.121744	0.404	0.999919	83.941		-0.0460606	0.7746	0.90537	42.8485
BBX	0.265444	0.063	0.999919	98.7814		0.0576853	0.6852	0.863631	63.3308
BCAM	0.064578	0.6664	0.999919	69.0367		0.0640402	0.567	0.79234	64.4566
BCAN	0.0694673	0.5976	0.999919	70.5271		-0.266812	0.0416	0.179303	11.2742
BCAP29	-0.119291	0.4236	0.999919	13.3148		0.115772	0.3402	0.620071	73.0666
BCAP31	0.0442927	0.7722	0.999919	63.1261		0.0355341	0.7454	0.892254	59.0578
BCAR1	0.065784	0.6586	0.999919	69.4269		-0.194921	0.0876	0.282944	18.784
BCAR3	0.247068	0.0534	0.999919	98.1737		-0.127944	0.4406	0.707322	28.1296
BCAS1	0.101636	0.4842	0.999919	79.0923		0.123346	0.339	0.619111	74.2628
BCAS2	-0.082362	0.562	0.999919	22.961		-0.162665	0.2206	0.485998	22.9546
BCAS3	-0.0895832	0.546	0.999919	20.8117		0.0917107	0.506	0.754655	69.3053
BCAS4	-0.163564	0.23	0.999919	6.18883		0.265442	0.0392	0.173013	90.2546
BCAT1	0.014496	0.9248	0.999919	53.5694		0.354605	0.0002	0.0045313	95.4743
BCAT2	0.108322	0.4498	0.999919	80.7427		0.0776732	0.54	0.775048	66.8554
BCCIP	0.153922	0.3112	0.999919	89.8452		-0.212809	0.1304	0.356015	16.705
BCDIN3D	0.134946	0.3714	0.999919	86.4997		0.081411	0.5294	0.768298	67.5334
BCHE	0.164165	0.2308	0.999919	91.47		-0.305256	0.0538	0.210001	8.01829
BCKDHA	-0.0727697	0.638	0.999919	25.9547		0.00825127	0.9518	0.981108	53.8124
BCKDHB	0.0460531	0.7432	0.999919	63.7082		-0.436577	0.0042	0.039246	2.18448
BCKDK	0.0497733	0.7416	0.999919	64.7764		-0.237964	0.0752	0.257525	13.9353
BCL10	-0.0952896	0.434	0.999919	19.4045		0.173382	0.186	0.441704	80.6147
BCL11A	-0.0706078	0.6546	0.999919	26.6456		0.212272	0.1	0.305094	85.0541
BCL11B	-0.0096242	0.9492	0.999919	45.356		-0.0585857	0.6094	0.817957	40.6608
BCL2	0.0775687	0.5838	0.999919	72.734		-0.0335591	0.8232	0.930721	45.4199
BCL2A1	-0.0313566	0.8424	0.999919	38.4411		-0.429603	0.0006	0.0100967	2.38278
BCL2L1	-0.0163919	0.9146	0.999919	43.2067		-0.0163818	0.9232	0.971943	48.9509
BCL2L10	0.10338	0.4624	0.999919	79.5401		0.022219	0.8624	0.947828	56.563
BCL2L11	-0.081719	0.5658	0.999919	23.1593		0.124559	0.3594	0.638756	74.3779
BCL2L12	0.0997051	0.4428	0.999919	78.6062		0.0580689	0.7132	0.878679	63.4139
BCL2L13	-0.0984419	0.4732	0.999919	18.6177		-0.0405667	0.8048	0.921245	44.1022
BCL2L2	-0.102525	0.507	0.999919	17.3575		0.264862	0.0328	0.154493	90.197
BCL3	-0.0764759	0.6284	0.999919	24.7777		0.453349	0.0002	0.0045313	98.468
BCL6	0.00735214	0.958	0.999919	51.1706		-0.161832	0.2004	0.460646	23.0698
BCL6B	0.0947446	0.4734	0.999919	77.3652		0.242847	0.0602	0.224715	88.3484
BCL7A	-0.0751019	0.5572	0.999919	25.2383		0.195115	0.2188	0.483668	83.263
BCL7B	-0.113747	0.4628	0.999919	14.6965		0.202263	0.0644	0.234295	84.037
BCL7C	0.120734	0.4572	0.999919	83.6724		-0.292712	0.0316	0.151164	8.97141
BCL9	-0.215366	0.1198	0.999919	1.97979		-0.0537191	0.6446	0.840593	41.4668
BCL9L	-0.0720849	0.6038	0.999919	26.1978		-0.173443	0.087	0.281763	21.5794
BCLAF1	-0.0070651	0.9574	0.999919	46.3347		-0.121522	0.3018	0.581397	29.0379
BCLAF3	-0.030441	0.8066	0.999919	38.7162		-0.454052	0.0016	0.0201391	1.80068
BCO2	0.0187133	0.9066	0.999919	54.8551		0.278397	0.0498	0.200495	91.2781
BCOR	-0.0283985	0.8226	0.999919	39.4646		0.350352	0.0072	0.0573688	95.2952
BCORL1	0.0948459	0.5074	0.999919	77.378		-0.0485646	0.7068	0.875587	42.4263
BCORP1	0.0389774	0.7612	0.999919	61.5077		0.125863	0.2288	0.496713	74.5698
BCR	0.0319616	0.8318	0.999919	59.2625		-0.226954	0.0652	0.235724	15.189
BCRP2	0.0533077	0.715	0.999919	65.7551		-0.263006	0.0346	0.160267	11.5877
BCS1L	0.0472791	0.6762	0.999919	64.028		-0.197618	0.063	0.230975	18.5217
BDH1	-0.101689	0.4638	0.999919	17.6326		0.0753868	0.6216	0.825754	66.4332
BDH2	0.144931	0.2462	0.999919	88.3292		-0.0156358	0.9182	0.969356	49.1173
BDKRB2	0.0410766	0.7778	0.999919	62.2497		-0.127954	0.2366	0.506819	28.1232
BDNF	-0.208392	0.1172	0.999919	2.28683		-0.287376	0.0218	0.11887	9.3744
BDNF-AS	0.104729	0.4164	0.999919	79.8855		0.00724193	0.9586	0.984612	53.5758
BDP1	-0.135176	0.2818	0.999919	10.2252		-0.0941563	0.3108	0.591252	33.8547
BEAN1	-0.12815	0.428	0.999919	11.5685		0.26326	0.0636	0.232358	90.0563
BECN1	-0.126266	0.3748	0.999919	11.9139		0.0911778	0.473	0.730889	69.1838
BEGAIN	-0.102588	0.4796	0.999919	17.3511		-0.255555	0.0682	0.242311	12.2657
BEND3	-0.142706	0.336	0.999919	9.01618		-0.239854	0.043	0.183166	13.7242
BEND5	-0.109344	0.5018	0.999919	15.7775		0.163415	0.2104	0.472992	79.5529
BEND6	-0.17642	0.2186	0.999919	4.6856		0.533243	0.0002	0.0045313	99.4211
BEND7	0.0301735	0.8478	0.999919	58.6676		-0.0453493	0.7302	0.88655	43.002
BEST1	0.222801	0.0954	0.999919	97.0287		0.0669563	0.5718	0.795351	64.9619
BEST2	-0.0823929	0.5402	0.999919	22.9483		-0.0640884	0.5946	0.808294	39.5733
BEST3	-0.049073	0.733	0.999919	32.9271		-0.0392577	0.7502	0.895394	44.3325
BEST4	-0.026469	0.8354	0.999919	40.1363		-0.2537	0.0334	0.156611	12.4001
BET1	0.130571	0.2672	0.999919	85.6745		-0.0697777	0.6098	0.818354	38.5754
BET1L	0.1373	0.3226	0.999919	86.9795		-0.0866329	0.5036	0.75244	35.3131
BEX1	-0.100451	0.4696	0.999919	17.9588		-0.194837	0.1292	0.354772	18.8032
BEX2	-0.0866991	0.5262	0.999919	21.6945		-0.199595	0.143	0.376985	18.2595
BEX3	-0.0882665	0.5302	0.999919	21.2787		-0.138903	0.281	0.559388	26.4153
BEX4	-0.0863244	0.5706	0.999919	21.7776		-0.0751939	0.548	0.780582	37.4816
BEX5	-0.13138	0.3778	0.999919	10.9032		0.0704019	0.5884	0.805187	65.6016
BFAR	0.00514809	0.976	0.999919	50.4414		-0.0411048	0.7424	0.890914	43.9423
BFSP1	0.0725389	0.6086	0.999919	71.3715		-0.24717	0.0596	0.223597	13.0653
BGN	0.0482272	0.7338	0.999919	64.2967		0.0328813	0.7698	0.903407	58.6228
BHLHB9	-0.0638048	0.6502	0.999919	28.6925		-0.040487	0.7572	0.898877	44.115
BHLHE22	-0.321847	0.0102	0.999919	0.118339		-0.200641	0.0792	0.265979	18.1699
BHLHE23	0.0626971	0.6866	0.999919	68.4737		-0.0142325	0.9224	0.971363	49.4435
BHLHE40	-0.0191162	0.9086	0.999919	42.26		0.434811	0.0004	0.00748886	98.0842
BHLHE41	0.254845	0.0784	0.999919	98.436		0.227435	0.0958	0.297979	86.6276
BHMT2	0.19186	0.0876	0.999919	94.7259		-0.185873	0.1472	0.383466	19.8266
BICC1	-0.0824613	0.5966	0.999919	22.9099		0.083135	0.4992	0.749447	67.8724
BICD1	-0.139914	0.3296	0.999919	9.47035		-0.017394	0.8824	0.954905	48.759
BICD2	-0.171177	0.1842	0.999919	5.24851		0.025825	0.8528	0.942645	57.2475
BICDL1	-0.245797	0.0598	0.999919	1.01388		0.128239	0.368	0.646326	74.8833
BICDL2	-0.108336	0.4862	0.999919	16.0078		0.354873	0.0136	0.0881463	95.4999
BICRA	0.0937721	0.5176	0.999919	77.1029		-0.031631	0.8136	0.925355	45.7718
BICRAL	-0.107991	0.437	0.999919	16.1229		0.167596	0.1676	0.414309	80.0454
BID	-0.116499	0.4176	0.999919	13.9672		0.227437	0.106	0.315698	86.634
BIN1	0.150187	0.282	0.999919	89.2247		0.0443458	0.6676	0.855318	60.9128
BIN3	-0.0764627	0.6014	0.999919	24.7841		0.248818	0.075	0.257065	88.9305
BIN3-IT1	0.0728536	0.6436	0.999919	71.4354		-0.0563896	0.6546	0.847273	40.9998
BIRC2	-0.0296633	0.8142	0.999919	38.9976		0.0513147	0.7196	0.881347	62.173
BIRC3	-0.090098	0.5176	0.999919	20.703		-0.390552	0.0016	0.0201391	3.72609
BIRC6	-0.0698831	0.6666	0.999919	26.927		-0.0449733	0.7148	0.878911	43.1235
BIVM	-0.0510841	0.727	0.999919	32.2875		-0.0150012	0.8852	0.956346	49.2772
BLCAP	0.0706162	0.5928	0.999919	70.8405		-0.290988	0.0164	0.0986461	9.08655
BLID	0.048678	0.7226	0.999919	64.431		-0.094327	0.4952	0.746669	33.7971
BLM	0.0405706	0.7916	0.999919	62.109		-0.292208	0.0042	0.039246	8.9906
BLMH	-0.0814989	0.5862	0.999919	23.2361		0.0992123	0.4642	0.725466	70.4631
BLNK	0.162592	0.1734	0.999919	91.2013		-0.24216	0.0464	0.1921	13.5067
BLOC1S1	0.0817836	0.5726	0.999919	73.9365		-0.0510262	0.6626	0.852335	41.9721
BLOC1S2	-0.10893	0.4218	0.999919	15.8479		-0.0525712	0.658	0.849143	41.7226
BLOC1S3	-0.0635736	0.6416	0.999919	28.7821		0.168251	0.1236	0.345228	80.0902
BLOC1S4	-0.0204149	0.879	0.999919	41.9081		-0.211183	0.1322	0.358488	16.8906
BLOC1S6	-0.0291895	0.8334	0.999919	39.1767		0.112871	0.3746	0.651332	72.5804
BLVRA	-0.175011	0.25	0.999919	4.83273		0.225332	0.0508	0.202901	86.4357
BLVRB	0.060669	0.6492	0.999919	67.9556		-0.161514	0.159	0.401234	23.0954
BLZF1	0.0391852	0.776	0.999919	61.5525		0.0813835	0.5436	0.777431	67.527
BMF	-0.0493403	0.6998	0.999919	32.7928		-0.0531689	0.6552	0.847628	41.5691
BMP1	-0.000617926	0.9966	0.999919	48.5032		0.0760697	0.5698	0.794124	66.5227
BMP10	0.067204	0.5746	0.999919	69.8746		0.0606328	0.6004	0.812294	63.8489
BMP2	0.0479706	0.7176	0.999919	64.2263		0.0245831	0.8108	0.924053	56.934
BMP2K	0.199352	0.1206	0.999919	95.3144		-0.290998	0.0654	0.235956	9.08015
BMP6	0.220603	0.0654	0.999919	96.888		0.0322811	0.7684	0.902645	58.5268
BMP7	0.136319	0.235	0.999919	86.8004		-0.0969541	0.4584	0.721015	33.279
BMP8B	-0.0148059	0.9264	0.999919	43.7888		0.185063	0.1596	0.401905	82.086
BMPER	-0.210096	0.0624	0.999919	2.21647		0.104006	0.4152	0.686932	71.2435
BMPR1A	0.10286	0.5032	0.999919	79.3482		-0.250196	0.0744	0.255794	12.803
BMPR1B	0.145054	0.3192	0.999919	88.3484		-0.270614	0.1292	0.354772	10.8904
BMPR2	-0.139285	0.3114	0.999919	9.59189		-0.0178774	0.8822	0.954905	48.6695
BMS1	-0.0281388	0.8416	0.999919	39.5541		0.293163	0.0108	0.075172	92.276
BMS1P1	-0.119564	0.388	0.999919	13.2444		0.101204	0.4088	0.681464	70.7574
BMS1P14	-0.0442151	0.7728	0.999919	34.4112		0.0490237	0.7028	0.873499	61.802
BMS1P2	-0.056847	0.682	0.999919	30.6755		0.152235	0.2388	0.509577	78.1136
BMS1P20	-0.061331	0.6712	0.999919	29.3834		0.0430861	0.7358	0.889343	60.6825
BMS1P4	0.0114517	0.9368	0.999919	52.6291		0.150685	0.2678	0.544198	77.9281
BMT2	-0.0722023	0.652	0.999919	26.1594		-0.226822	0.0512	0.203926	15.2018
BNIP1	0.0900742	0.5132	0.999919	76.2266		0.0774433	0.539	0.774679	66.8042
BNIP2	0.191329	0.184	0.999919	94.6811		-0.232682	0.1538	0.39319	14.5494
BNIP3	-0.102513	0.4986	0.999919	17.3639		0.159064	0.2014	0.462197	78.9836
BNIP3L	-0.139543	0.3426	0.999919	9.55991		0.132841	0.2284	0.496258	75.5037
BNIPL	-0.0572856	0.6814	0.999919	30.5795		-0.145485	0.1452	0.380794	25.3918
BOD1	0.12365	0.3708	0.999919	84.2992		-0.0057417	0.9654	0.986176	51.0683
BOD1L1	-0.0968305	0.5102	0.999919	19.0718		0.166331	0.1922	0.450407	79.8983
BOD1L2	0.0659548	0.6808	0.999919	69.478		-0.142415	0.3314	0.611951	25.8012
BOK	0.377843	0.0012	0.987347	99.9072		0.114923	0.3336	0.613983	72.9514
BOLA1	0.12716	0.3274	0.999919	84.9645		-0.0405959	0.7424	0.890914	44.0958
BOLA2-SMG1P6	-0.272253	0.0438	0.999919	0.540523		-0.0353263	0.766	0.901859	45.1065
BOLA3	0.0866722	0.5496	0.999919	75.2415		0.316239	0.0042	0.039246	93.6576
BOLA3-AS1	-0.118366	0.4314	0.999919	13.5131		0.213425	0.0696	0.245058	85.182
BOP1	0.0308945	0.8302	0.999919	58.9554		-0.257598	0.0372	0.16769	12.093
BORCS5	0.151378	0.2896	0.999919	89.4166		0.0645437	0.5618	0.788879	64.5909
BORCS6	-0.0903489	0.4782	0.999919	20.5815		0.213674	0.0856	0.278672	85.2332
BORCS7	-0.0848325	0.5396	0.999919	22.2126		-0.280283	0.024	0.126711	10.11
BORCS8	-0.0919203	0.539	0.999919	20.1849		0.187267	0.0798	0.267248	82.4186
BORCS8-MEF2B	-0.0374261	0.809	0.999919	36.5605		-0.0893366	0.495	0.746583	34.8398
BPGM	-0.059103	0.6652	0.999919	30.0998		-0.161176	0.2036	0.463824	23.1402
BPHL	-0.153445	0.2774	0.999919	7.49376		-0.658977	0.0002	0.0045313	0.0415787
BPNT1	-0.0432365	0.758	0.999919	34.7374		-0.228711	0.0604	0.225246	15.0035
BPTF	-0.0930738	0.5694	0.999919	19.865		-0.138493	0.281	0.559388	26.4728
BRAF	-0.210989	0.1074	0.999919	2.17808		0.359085	0.004	0.038106	95.647
BRAP	-0.0101138	0.9462	0.999919	45.2152		0.159649	0.1984	0.458002	79.0539
BRAT1	0.0106086	0.9452	0.999919	52.3476		-0.0964859	0.462	0.724246	33.3813
BRCA1	0.201511	0.1426	0.999919	95.5191		0.250488	0.0318	0.151564	89.0392
BRCC3	-0.119848	0.4204	0.999919	13.206		-0.263184	0.0174	0.102647	11.5493
BRD1	-0.0723541	0.6046	0.999919	26.0954		-0.0271186	0.7928	0.914675	46.6929
BRD2	-0.0615895	0.6956	0.999919	29.2938		0.138632	0.3228	0.603412	76.201
BRD3	-0.0398433	0.7522	0.999919	35.7865		-0.0144991	0.8832	0.95544	49.3795
BRD3OS	-0.0198892	0.8944	0.999919	42.0681		0.0643557	0.5898	0.805543	64.5462
BRD4	-0.0575275	0.6972	0.999919	30.5412		-0.0962687	0.4796	0.735779	33.4261
BRD7	0.0976393	0.487	0.999919	78.1008		-0.402489	0.0004	0.00748886	3.26553
BRD7P3	0.0297572	0.8458	0.999919	58.5332		-0.346913	0.0056	0.0480751	5.42762
BRD8	-0.0343607	0.8112	0.999919	37.4816		-0.0288947	0.8286	0.933384	46.2451
BRD9	-0.0888086	0.528	0.999919	21.1124		0.158808	0.286	0.56424	78.926
BRF1	0.113604	0.369	0.999919	82.0476		0.272468	0.0206	0.114158	90.8175
BRF2	-0.0244319	0.8668	0.999919	40.7375		-0.32386	0.0252	0.131012	6.66859
BRI3	0.249184	0.046	0.999919	98.2249		-0.132566	0.336	0.616585	27.426
BRI3BP	0.0167644	0.9166	0.999919	54.2666		0.206304	0.1112	0.32469	84.4783
BRICD5	-0.0207826	0.882	0.999919	41.793		0.0722543	0.5292	0.768293	65.8895
BRINP1	-0.0679845	0.6696	0.999919	27.5283		0.361956	0.0082	0.0624711	95.775
BRINP2	-0.10918	0.478	0.999919	15.7967		0.245609	0.0426	0.181908	88.6298
BRINP3	-0.0181426	0.904	0.999919	42.6438		-0.094266	0.4782	0.734929	33.8227
BRIX1	0.106512	0.453	0.999919	80.3525		0.0102894	0.9316	0.973537	54.2218
BRK1	-0.100834	0.507	0.999919	17.8693		-0.107849	0.447	0.712693	31.3919
BRMS1	0.132022	0.3354	0.999919	85.9496		-0.0984129	0.316	0.596622	32.9911
BRMS1L	-0.196653	0.1598	0.999919	2.99687		-0.323136	0.0232	0.123868	6.71976
BROX	0.171025	0.1884	0.999919	92.4167		0.00647282	0.9674	0.986456	53.3903
BRPF1	0.0120829	0.9332	0.999919	52.7826		-0.0383427	0.7106	0.877473	44.5244
BRPF3	-0.178836	0.1958	0.999919	4.5001		0.0855158	0.6132	0.820241	68.3074
BRSK1	-0.24195	0.0868	0.999919	1.11623		0.308326	0.0098	0.0704707	93.1715
BRSK2	-0.189101	0.0796	0.999919	3.61095		0.392542	0.004	0.038106	96.952
BRWD1	-0.0484345	0.7496	0.999919	33.0807		-0.13622	0.3064	0.586932	26.8694
BRWD3	-0.0369396	0.79	0.999919	36.7396		0.00386427	0.9708	0.987219	52.8401
BSCL2	-0.0852563	0.6124	0.999919	22.1295		0.150919	0.338	0.618734	77.9665
BSDC1	-0.0369523	0.782	0.999919	36.7332		0.0552508	0.6282	0.829237	62.8894
BSG	0.0471352	0.7546	0.999919	63.9641		0.181044	0.128	0.352479	81.587
BSN	-0.147028	0.3058	0.999919	8.35092		-0.0192407	0.8986	0.962311	48.4008
BSND	0.0537712	0.703	0.999919	65.8767		-0.0319723	0.811	0.924146	45.6822
BSPRY	0.161665	0.2978	0.999919	91.067		-0.275805	0.0244	0.128217	10.4171
BST2	0.0584414	0.686	0.999919	67.2328		0.122976	0.26	0.535236	74.1924
BTAF1	-0.0685327	0.6354	0.999919	27.33		-0.0159883	0.9032	0.963475	49.0469
BTBD1	-0.0705641	0.6166	0.999919	26.6647		-0.0196551	0.8682	0.9501	48.2985
BTBD10	-0.107361	0.4626	0.999919	16.2765		-0.0153727	0.9074	0.965336	49.1876
BTBD11	-0.0636757	0.6448	0.999919	28.7245		0.475159	0.0004	0.00748886	98.8262
BTBD16	0.133937	0.3288	0.999919	86.327		0.213635	0.0254	0.131745	85.2268
BTBD17	0.151498	0.327	0.999919	89.4742		-0.154712	0.2822	0.560777	24.1125
BTBD18	-0.0326571	0.8068	0.999919	37.9997		-0.148877	0.2494	0.521937	24.9056
BTBD2	-0.140954	0.3336	0.999919	9.32323		-0.0413668	0.7516	0.896039	43.9167
BTBD3	-0.162395	0.2604	0.999919	6.35515		0.0406855	0.7422	0.890914	60.0684
BTBD6	-0.00423633	0.9752	0.999919	47.2686		0.0563181	0.7128	0.878455	63.1005
BTBD7	0.108987	0.4864	0.999919	80.877		-0.0610783	0.6414	0.838519	40.1171
BTBD8	-0.0993459	0.5188	0.999919	18.3362		0.279264	0.0416	0.179303	91.3932
BTBD9	-0.0600878	0.6914	0.999919	29.7672		-0.0350388	0.7838	0.910202	45.1897
BTC	-0.0103583	0.9446	0.999919	45.1321		-0.0812091	0.5128	0.759148	36.2982
BTD	0.0305739	0.8464	0.999919	58.8147		-0.232668	0.0482	0.196842	14.5557
BTF3	0.0291834	0.834	0.999919	58.3349		-0.0297999	0.8322	0.935373	46.1044
BTF3L4	-0.0302136	0.8372	0.999919	38.7929		-0.0830979	0.5428	0.776998	35.9848
BTF3P11	-0.00659597	0.9702	0.999919	46.4882		-0.205291	0.1092	0.321129	17.6262
BTG1	0.0171394	0.9108	0.999919	54.3754		-0.223496	0.0538	0.210001	15.5664
BTG2	0.16873	0.2708	0.999919	92.116		-0.183797	0.1482	0.385108	20.0249
BTG3	0.0707964	0.6104	0.999919	70.8917		-0.143111	0.2134	0.476719	25.6669
BTN2A1	-0.0197107	0.907	0.999919	42.1064		-0.0261922	0.8236	0.930837	46.8912
BTN2A2	0.0675458	0.6728	0.999919	69.9514		-0.0423987	0.7502	0.895394	43.7504
BTN2A3P	0.000566809	0.9964	0.999919	48.9126		-0.070523	0.6178	0.823294	38.4155
BTN3A1	0.0426864	0.7928	0.999919	62.6527		-0.234217	0.1108	0.323885	14.4086
BTN3A2	0.0850774	0.5414	0.999919	74.8513		-0.110663	0.5186	0.762966	30.829
BTN3A3	-0.321179	0.0242	0.999919	0.124736		0.128973	0.283	0.561653	74.9728
BTNL2	-0.0309612	0.8382	0.999919	38.601		0.102737	0.391	0.666722	71.0132
BTNL9	0.133078	0.2538	0.999919	86.1543		-0.1499	0.1522	0.391404	24.7713
BTRC	-0.073324	0.6274	0.999919	25.814		-0.0603856	0.6344	0.83404	40.2642
BUB3	0.0414466	0.7814	0.999919	62.2945		-0.161539	0.1906	0.447731	23.089
BUD13	0.0355049	0.8092	0.999919	60.3755		0.199757	0.1256	0.348634	83.7107
BUD23	0.100751	0.5096	0.999919	78.8684		0.223184	0.0264	0.135005	86.1927
BUD31	0.152216	0.2526	0.999919	89.5446		0.000793713	0.9938	0.996477	52.2005
BVES	0.0548405	0.7172	0.999919	66.1581		0.234457	0.038	0.169439	87.44
BYSL	0.0825847	0.5786	0.999919	74.1476		-0.148298	0.2904	0.569614	24.9824
BZW1	-0.0140361	0.9216	0.999919	44.0127		-0.0243291	0.8628	0.947934	47.2686
BZW2	-0.0184496	0.9078	0.999919	42.5606		0.153327	0.2478	0.519772	78.2735
C10orf105	0.038402	0.7624	0.999919	61.303		-0.139966	0.394	0.669719	26.2426
C10orf143	0.0421394	0.76	0.999919	62.48		0.175956	0.14	0.372151	80.941
C10orf82	0.048759	0.652	0.999919	64.4694		-0.161157	0.2198	0.485193	23.1465
C10orf88	0.000982194	0.9948	0.999919	49.0853		0.0311462	0.8034	0.920653	58.3029
C10orf90	0.190982	0.1776	0.999919	94.6363		0.15152	0.1762	0.427391	78.0304
C10orf95	-0.00720677	0.9576	0.999919	46.2835		-0.0953791	0.3928	0.668697	33.586
C10orf99	-0.211883	0.0636	0.999919	2.13331		-0.0913903	0.4736	0.731383	34.4304
C11orf1	0.232391	0.0596	0.999919	97.5916		-0.275599	0.0202	0.112781	10.4363
C11orf16	0.0572124	0.665	0.999919	66.8234		-0.0362715	0.7832	0.910114	44.9082
C11orf21	-0.0365912	0.759	0.999919	36.8164		-0.0959692	0.3732	0.650852	33.4709
C11orf24	0.16403	0.31	0.999919	91.438		0.420892	0.0002	0.0045313	97.726
C11orf42	-0.0567676	0.7004	0.999919	30.6819		-0.174474	0.1906	0.447731	21.3811
C11orf49	-0.0325845	0.8324	0.999919	38.0253		0.104454	0.38	0.656994	71.3203
C11orf54	0.0134962	0.9326	0.999919	53.2623		0.0119583	0.9476	0.980205	54.5801
C11orf58	-0.134543	0.3234	0.999919	10.3403		-0.205515	0.06	0.224505	17.6134
C11orf65	0.149546	0.295	0.999919	89.116		-0.240798	0.0836	0.274794	13.6346
C11orf68	-0.0433616	0.7344	0.999919	34.6862		0.167393	0.2986	0.577653	80.0326
C11orf71	0.242845	0.0264	0.999919	98.0202		-0.138874	0.2418	0.513107	26.4281
C11orf72	0.0631561	0.6252	0.999919	68.6209		-0.0268698	0.8202	0.929009	46.7505
C11orf74	-0.0705479	0.6374	0.999919	26.6711		0.111231	0.3456	0.625175	72.3438
C11orf80	-0.0626688	0.6612	0.999919	29.0059		-0.173704	0.1566	0.397294	21.5218
C11orf87	-0.0423792	0.788	0.999919	34.9613		0.205424	0.106	0.315698	84.3952
C11orf94	0.0429256	0.7672	0.999919	62.7103		-0.0144325	0.9054	0.964768	49.4115
C11orf95	-0.0856568	0.5378	0.999919	22.0207		-0.243451	0.0718	0.250044	13.3979
C11orf96	-0.0309863	0.7846	0.999919	38.5818		-0.0574075	0.664	0.853293	40.8463
C11orf97	3.82195e-05	0.9998	1	48.7271		-0.210897	0.1008	0.306637	16.9225
C12orf10	0.000686007	0.997	0.999919	48.9573		0.305449	0.0016	0.0201391	93.05
C12orf29	-0.0557015	0.7126	0.999919	30.9633		-0.00364556	0.9754	0.988809	51.5352
C12orf4	-0.201386	0.1442	0.999919	2.68343		0.148657	0.2802	0.55872	77.6594
C12orf43	-0.144338	0.3466	0.999919	8.81789		0.111348	0.4578	0.720796	72.3566
C12orf45	0.0306636	0.8034	0.999919	58.8467		-0.499074	0.0002	0.0045313	1.07145
C12orf49	-0.0222948	0.8808	0.999919	41.3772		0.344387	0.0002	0.0045313	95.0393
C12orf54	-0.152737	0.3332	0.999919	7.58971		0.308875	0.0066	0.0541616	93.1843
C12orf57	0.160092	0.1926	0.999919	90.8943		0.383586	0.0014	0.0183455	96.6641
C12orf60	0.125955	0.3706	0.999919	84.7534		-0.217378	0.128	0.352479	16.1997
C12orf65	-0.0604223	0.5946	0.999919	29.6456		0.0751728	0.5716	0.795351	66.3692
C12orf66	0.174226	0.2042	0.999919	92.8709		-0.0350764	0.8048	0.921245	45.1769
C12orf73	0.136787	0.3096	0.999919	86.8835		-0.323137	0.009	0.0662727	6.71336
C12orf75	0.100685	0.5272	0.999919	78.8364		-0.404917	0.0004	0.00748886	3.17597
C12orf76	-0.0296705	0.8348	0.999919	38.9912		-0.0799234	0.4846	0.738881	36.5605
C14orf119	0.049716	0.7406	0.999919	64.7508		0.0928718	0.4254	0.694619	69.4844
C14orf132	-0.112677	0.426	0.999919	14.9715		-0.231115	0.0456	0.1903	14.6965
C14orf144	0.047778	0.6952	0.999919	64.1687		0.0436949	0.683	0.862397	60.7785
C14orf177	0.0453132	0.7352	0.999919	63.4395		0.224914	0.0338	0.157636	86.4038
C14orf28	0.0405494	0.7708	0.999919	62.0962		0.0417364	0.7704	0.903704	60.3307
C14orf93	0.151314	0.3298	0.999919	89.3974		-0.195387	0.2142	0.477619	18.7456
C15orf39	0.0813109	0.5248	0.999919	73.8086		0.0665731	0.5972	0.810138	64.8852
C15orf40	-0.0463783	0.7516	0.999919	33.6692		-0.480827	0.0008	0.0123581	1.28894
C15orf41	0.180034	0.2238	0.999919	93.4785		-0.0323169	0.7958	0.916513	45.6246
C15orf59	-0.170865	0.2728	0.999919	5.2805		0.242839	0.0618	0.228127	88.342
C15orf61	-0.128436	0.2994	0.999919	11.5237		0.0440958	0.7828	0.90992	60.8616
C15orf62	0.0378201	0.8164	0.999919	61.0855		-0.0258058	0.86	0.946188	46.9807
C15orf65	-0.0553517	0.6802	0.999919	31.0529		-0.0816531	0.4238	0.693382	36.2215
C16orf45	-0.146471	0.3406	0.999919	8.47886		0.157677	0.2648	0.540561	78.8428
C16orf58	-0.0184847	0.9034	0.999919	42.5414		-0.269775	0.0694	0.244739	10.9672
C16orf70	-0.0682806	0.607	0.999919	27.4388		-0.179145	0.2626	0.538377	20.6454
C16orf72	0.0235371	0.882	0.999919	56.4159		0.0905982	0.4308	0.6992	69.0686
C16orf74	0.0277548	0.8364	0.999919	57.804		-0.269384	0.02	0.112024	11.012
C16orf86	0.161696	0.2536	0.999919	91.0798		-0.0454459	0.6722	0.856997	42.9892
C16orf87	-0.0454861	0.7612	0.999919	34.021		-0.0438721	0.7396	0.890495	43.405
C16orf89	0.0782654	0.6356	0.999919	72.9323		-0.398607	0.0014	0.0183455	3.39346
C16orf91	-0.115617	0.4182	0.999919	14.2103		0.0801716	0.627	0.828562	67.2712
C16orf92	0.00355429	0.9812	0.999919	49.8977		0.0595492	0.643	0.839557	63.6634
C16orf95	-0.0498859	0.7292	0.999919	32.6521		-0.0205354	0.8688	0.950119	48.0874
C17orf100	-0.0331876	0.8392	0.999919	37.8334		0.357936	0.018	0.105037	95.6023
C17orf51	-0.198206	0.1248	0.999919	2.85614		-0.181252	0.243	0.514536	20.332
C17orf58	-0.0943163	0.5592	0.999919	19.5836		-0.20249	0.1538	0.39319	17.9652
C17orf67	-0.162877	0.2468	0.999919	6.29118		-0.490089	0.0002	0.0045313	1.19299
C17orf75	-0.127982	0.4386	0.999919	11.6324		0.507799	0.0002	0.0045313	99.2292
C17orf80	-0.054036	0.7142	0.999919	31.4623		-0.144159	0.179	0.431904	25.5389
C17orf97	0.113206	0.456	0.999919	81.9325		0.0570391	0.6582	0.84919	63.2156
C18orf12	0.00395718	0.977	0.999919	50.0192		-0.0615618	0.5692	0.793641	40.0147
C18orf21	0.00459362	0.9756	0.999919	50.2495		0.152347	0.2066	0.468016	78.1328
C18orf25	0.0768979	0.5834	0.999919	72.5165		0.255544	0.0372	0.16769	89.4486
C18orf54	0.265727	0.0308	0.999919	98.7942		-0.00852336	0.9422	0.977919	50.5501
C19orf12	-0.137495	0.3578	0.999919	9.87334		-0.13791	0.2966	0.576167	26.5368
C19orf18	0.215441	0.0832	0.999919	96.5682		-0.0633238	0.6846	0.863511	39.7205
C19orf24	0.134436	0.3906	0.999919	86.3974		-0.0552744	0.6724	0.857113	41.2493
C19orf25	0.0140904	0.9158	0.999919	53.4095		0.292282	0.0238	0.125996	92.2248
C19orf33	0.133342	0.3916	0.999919	86.2119		-0.0282916	0.842	0.938738	46.3731
C19orf38	0.106527	0.451	0.999919	80.3716		-0.211073	0.0982	0.302019	16.9033
C19orf44	0.154225	0.2558	0.999919	89.9028		-0.0139987	0.9214	0.971109	49.4755
C19orf47	0.0215345	0.895	0.999919	55.7315		0.115888	0.4064	0.679783	73.0986
C19orf48	0.0531875	0.686	0.999919	65.7231		-0.3231	0.0048	0.0431007	6.72616
C19orf53	0.160542	0.2216	0.999919	90.9582		-0.0709012	0.5822	0.801544	38.3196
C19orf57	-0.146898	0.3066	0.999919	8.3957		-0.184156	0.1002	0.305465	19.9866
C19orf66	-0.0130488	0.9348	0.999919	44.3325		0.338275	0.0086	0.0643272	94.7387
C19orf70	0.0879638	0.5184	0.999919	75.5933		-0.155635	0.2204	0.485762	23.9589
C19orf73	0.0827616	0.5428	0.999919	74.186		0.107991	0.4628	0.724437	71.8832
C1D	-0.0680512	0.6274	0.999919	27.5155		-0.0515467	0.6982	0.870383	41.8698
C1GALT1	0.139173	0.2546	0.999919	87.3441		-0.0451939	0.672	0.856952	43.0851
C1GALT1C1	-0.00662132	0.956	0.999919	46.4626		-0.137286	0.3448	0.624161	26.6392
C1QA	0.240384	0.0346	0.999919	97.9371		-0.410587	0.0016	0.0201391	3.01606
C1QB	0.22172	0.0474	0.999919	96.9648		-0.384054	0.0054	0.0469251	3.99475
C1QBP	-0.0609698	0.6444	0.999919	29.4601		0.274054	0.0152	0.0939216	90.939
C1QC	0.190044	0.1238	0.999919	94.5212		-0.226999	0.1092	0.321129	15.1826
C1QL1	-0.0522208	0.7012	0.999919	31.9996		-0.258571	0.037	0.166932	11.9715
C1QL2	-0.0512304	0.73	0.999919	32.2427		-0.0202394	0.8688	0.950119	48.1513
C1QL3	-0.139044	0.3524	0.999919	9.61108		-0.181893	0.1952	0.454507	20.2488
C1QTNF12	-0.0649776	0.7058	0.999919	28.3343		-0.316808	0.0068	0.0552231	7.13555
C1QTNF2	0.00328219	0.9812	0.999919	49.8337		-0.173925	0.1236	0.345228	21.477
C1QTNF3	0.13094	0.408	0.999919	85.7897		-0.288535	0.021	0.115923	9.30404
C1QTNF4	0.321218	0.0078	0.999919	99.6834		0.125236	0.3274	0.608156	74.4675
C1QTNF6	0.10394	0.4528	0.999919	79.7064		0.172825	0.1196	0.338776	80.5572
C1R	0.0774577	0.587	0.999919	72.6956		-0.389937	0.0004	0.00748886	3.73889
C1RL	-0.0518227	0.7468	0.999919	32.0764		0.508364	0.0002	0.0045313	99.2356
C1S	0.0035893	0.9784	0.999919	49.9296		-0.30383	0.022	0.119543	8.17182
C1orf100	-0.294474	0.0206	0.999919	0.284654		0.151857	0.2468	0.518439	78.0624
C1orf109	0.109087	0.4706	0.999919	80.9346		0.480872	0.0002	0.0045313	98.903
C1orf112	0.0137059	0.9342	0.999919	53.3263		-0.196337	0.1174	0.335401	18.6816
C1orf115	-0.0765487	0.6232	0.999919	24.7585		0.0973072	0.4642	0.725466	70.1945
C1orf122	0.0981521	0.4414	0.999919	78.2096		-0.101626	0.3832	0.660026	32.4858
C1orf123	-0.0374027	0.8098	0.999919	36.5797		-0.0227731	0.878	0.954239	47.6012
C1orf131	-0.0740507	0.6024	0.999919	25.5645		-0.137527	0.2812	0.559715	26.5944
C1orf158	0.207811	0.0936	0.999919	96.0308		0.0308849	0.7872	0.911501	58.2326
C1orf159	-0.130718	0.296	0.999919	11.0951		-0.0477586	0.7256	0.884298	42.5542
C1orf162	0.0110718	0.94	0.999919	52.4883		0.0198202	0.8614	0.947195	56.2432
C1orf174	-0.201748	0.1148	0.999919	2.65784		0.247317	0.032	0.1521	88.8089
C1orf189	-0.0318348	0.849	0.999919	38.294		-0.0169154	0.8948	0.96104	48.8486
C1orf194	0.0233561	0.875	0.999919	56.3456		-0.111551	0.335	0.6154	30.6819
C1orf198	0.164972	0.1934	0.999919	91.5979		0.0600306	0.5694	0.793708	63.721
C1orf21	-0.258171	0.0598	0.999919	0.745218		-0.0650898	0.6036	0.814508	39.4326
C1orf210	0.0690516	0.6038	0.999919	70.4119		-0.0185107	0.8706	0.950824	48.5543
C1orf216	-0.139881	0.346	0.999919	9.48314		0.0585797	0.6522	0.845847	63.4907
C1orf220	-0.103858	0.51	0.999919	17.0633		-0.39137	0.0002	0.0045313	3.69411
C1orf226	-0.145089	0.3344	0.999919	8.68995		-0.403375	0.0012	0.0165283	3.23994
C1orf229	-0.101786	0.5148	0.999919	17.607		-0.0691155	0.6394	0.837304	38.697
C1orf35	0.0991326	0.4808	0.999919	78.4846		-0.0279069	0.822	0.92997	46.501
C1orf43	-0.0178252	0.9018	0.999919	42.7717		-0.0796225	0.552	0.782784	36.6308
C1orf50	0.0591724	0.6626	0.999919	67.4567		-0.370373	0.0042	0.039246	4.4937
C1orf52	-0.0628515	0.6848	0.999919	28.9612		-0.0988443	0.44	0.707012	32.9207
C1orf53	-0.0853921	0.564	0.999919	22.0783		0.00740676	0.9476	0.980205	53.6525
C1orf54	0.195668	0.0884	0.999919	95.0138		-0.161047	0.322	0.602565	23.1657
C1orf56	0.268	0.0782	0.999919	98.8454		-0.173536	0.1606	0.403384	21.541
C1orf61	0.157825	0.3152	0.999919	90.5808		-0.399495	0.0016	0.0201391	3.35508
C1orf74	0.00152792	0.9904	0.999919	49.226		-0.209825	0.1122	0.326391	17.0889
C1orf94	-0.0801093	0.5546	0.999919	23.6711		-0.109557	0.3978	0.672667	31.0849
C2	0.120117	0.3398	0.999919	83.5508		0.100537	0.3388	0.61889	70.6678
C20orf141	0.0478664	0.7388	0.999919	64.1879		-0.0108686	0.9286	0.97265	50.1215
C20orf144	-0.0339864	0.8218	0.999919	37.5776		-0.0749587	0.533	0.771375	37.5264
C20orf194	0.0878116	0.5322	0.999919	75.5357		-0.0440973	0.722	0.882695	43.3474
C20orf196	-0.0658425	0.5946	0.999919	28.0784		0.13575	0.3592	0.638619	75.8811
C20orf204	0.0348327	0.8282	0.999919	60.1324		-0.091892	0.4216	0.692033	34.3152
C20orf27	0.241942	0.045	0.999919	97.9882		-0.285931	0.0134	0.0872479	9.54711
C20orf96	0.071685	0.5742	0.999919	71.1156		0.231766	0.0962	0.29857	87.0818
C21orf2	0.0113198	0.9418	0.999919	52.5843		-0.132471	0.2954	0.574877	27.4388
C21orf33	0.155967	0.2794	0.999919	90.2802		0.315018	0.002	0.0234554	93.5617
C21orf58	-0.00148267	0.9908	0.999919	48.2601		0.181057	0.0748	0.256605	81.5998
C21orf62-AS1	0.0998558	0.5048	0.999919	78.6573		-0.0214704	0.8728	0.952295	47.9019
C21orf91	0.163487	0.2494	0.999919	91.3676		0.294999	0.004	0.038106	92.3719
C22orf15	0.0243772	0.8464	0.999919	56.7549		0.0685082	0.575	0.796748	65.2562
C22orf23	0.0399941	0.735	0.999919	61.8084		-0.298065	0.0182	0.105927	8.594
C22orf39	-0.149821	0.258	0.999919	7.94153		-0.177219	0.1196	0.338776	20.9461
C22orf46	-0.0636317	0.6554	0.999919	28.7437		0.189237	0.0934	0.293787	82.6745
C2CD2	0.0222184	0.8846	0.999919	56.0065		0.158843	0.1266	0.350166	78.9388
C2CD2L	0.110021	0.4226	0.999919	81.1968		-0.0683348	0.5788	0.799115	38.8825
C2CD3	-0.0783719	0.5094	0.999919	24.2788		0.128103	0.2076	0.469533	74.8513
C2CD4A	-0.0655228	0.6376	0.999919	28.1872		-0.117791	0.358	0.637573	29.7032
C2CD4B	-0.0158017	0.8878	0.999919	43.3858		-0.106284	0.4086	0.681203	31.6926
C2CD4C	-0.0279767	0.8566	0.999919	39.5861		-0.131355	0.3254	0.606459	27.6307
C2CD4D	0.11305	0.4582	0.999919	81.9005		-0.0318003	0.8578	0.945451	45.7206
C2CD5	-0.116795	0.3784	0.999919	13.8841		0.0156832	0.9028	0.963311	55.3732
C2CD6	2.32537e-05	1	1	48.7207		-0.168927	0.2954	0.574877	22.1231
C2orf15	0.0473095	0.7488	0.999919	64.0408		-0.29295	0.0072	0.0573688	8.95222
C2orf27A	-0.165719	0.2918	0.999919	5.93296		0.223947	0.083	0.273569	86.3078
C2orf40	0.118793	0.4342	0.999919	83.2566		-0.149472	0.2284	0.496258	24.8161
C2orf42	0.0311873	0.8374	0.999919	59.0386		-0.0223161	0.833	0.935599	47.678
C2orf49	0.077631	0.609	0.999919	72.7723		0.250205	0.0932	0.293631	89.0328
C2orf50	-0.0357833	0.7956	0.999919	37.0722		0.116526	0.3534	0.632696	73.1625
C2orf54	-0.0825084	0.5692	0.999919	22.8779		0.0435063	0.7454	0.892254	60.7273
C2orf68	0.0767769	0.638	0.999919	72.4781		-0.0366115	0.7786	0.908008	44.8314
C2orf69	-0.113992	0.4208	0.999919	14.6453		-0.212925	0.096	0.298304	16.6923
C2orf70	-0.0621613	0.6902	0.999919	29.1339		-0.371878	0.0016	0.0201391	4.39135
C2orf72	0.00402391	0.9782	0.999919	50.0448		0.076928	0.4976	0.748483	66.6955
C2orf73	0.138394	0.2942	0.999919	87.165		-0.398655	0.002	0.0234554	3.38707
C2orf74	0.0471376	0.7454	0.999919	63.9768		-0.0766563	0.5208	0.764189	37.2129
C2orf76	-0.0563146	0.6618	0.999919	30.8098		-0.143467	0.2612	0.536717	25.6285
C2orf80	-0.0383619	0.7946	0.999919	36.247		-0.0742027	0.562	0.788879	37.6671
C2orf81	0.0287295	0.8366	0.999919	58.175		-0.106264	0.4146	0.686593	31.7054
C2orf88	0.0541385	0.6828	0.999919	66.0046		0.13544	0.2086	0.470569	75.8172
C2orf92	0.0228128	0.8842	0.999919	56.1728		0.0170977	0.8934	0.960228	55.6675
C3	0.189502	0.0838	0.999919	94.4444		-0.230433	0.0744	0.255794	14.7668
C3AR1	-0.0175088	0.8908	0.999919	42.8549		-0.0177507	0.8774	0.954051	48.7207
C3orf14	-0.110817	0.4294	0.999919	15.4833		-0.165033	0.211	0.473795	22.6796
C3orf18	-0.00217841	0.9894	0.999919	48.0426		0.269972	0.0378	0.169223	90.5872
C3orf22	-0.121901	0.4108	0.999919	12.8286		-0.0352434	0.7562	0.898167	45.1257
C3orf33	-0.234093	0.0366	0.999919	1.32092		-0.211002	0.1052	0.314153	16.9097
C3orf35	-0.129659	0.3436	0.999919	11.2998		0.108369	0.4126	0.684514	71.9344
C3orf38	-0.0295244	0.8464	0.999919	39.036		0.0864156	0.5612	0.788816	68.4162
C3orf58	0.0829298	0.5578	0.999919	74.25		0.139732	0.2806	0.559019	76.3353
C3orf62	-0.0968622	0.5034	0.999919	19.059		-0.162683	0.2098	0.47205	22.9483
C3orf67	0.0851327	0.5802	0.999919	74.8833		0.154727	0.1406	0.373175	78.491
C3orf70	0.221106	0.1282	0.999919	96.9136		-0.244946	0.1174	0.335401	13.2828
C3orf80	-0.189844	0.1946	0.999919	3.55338		0.0532201	0.7152	0.879164	62.5184
C4BPB	0.0166063	0.8994	0.999919	54.2026		-0.021508	0.8676	0.94967	47.8763
C4orf19	0.0427158	0.761	0.999919	62.6655		-0.164504	0.1902	0.447464	22.7563
C4orf3	0.000496091	0.9962	0.999919	48.8806		0.231914	0.0602	0.224715	87.1074
C4orf33	-0.00789689	0.9606	0.999919	45.9637		0.222716	0.0972	0.300243	86.1415
C4orf47	0.163829	0.2132	0.999919	91.406		-0.308438	0.0012	0.0165283	7.76243
C4orf48	0.120302	0.4064	0.999919	83.5892		-0.0554832	0.6388	0.836799	41.2173
C5	0.214509	0.0854	0.999919	96.5106		-0.417638	0.0002	0.0045313	2.70901
C5AR2	-0.160697	0.226	0.999919	6.57903		-0.16932	0.17	0.418389	22.0847
C5orf15	0.131094	0.2966	0.999919	85.8153		-0.0355617	0.778	0.907512	45.0489
C5orf22	-0.0831336	0.5502	0.999919	22.6924		0.102908	0.4222	0.692033	71.0452
C5orf24	0.0383808	0.7964	0.999919	61.2838		0.248468	0.0558	0.214277	88.8857
C5orf30	0.00561556	0.9692	0.999919	50.6269		0.0534761	0.6686	0.855758	62.576
C5orf42	-0.0688265	0.5788	0.999919	27.2149		-0.124298	0.2646	0.540365	28.7053
C5orf49	-0.0475513	0.7224	0.999919	33.3813		-0.354327	0.005	0.0443112	5.02463
C5orf51	0.0479041	0.744	0.999919	64.2071		0.0159844	0.9152	0.968412	55.45
C5orf56	0.0874467	0.5654	0.999919	75.4654		-0.0468891	0.7186	0.880743	42.7141
C5orf58	0.0675851	0.5906	0.999919	69.9642		0.21263	0.0414	0.178885	85.0924
C6orf106	0.0381	0.7988	0.999919	61.1751		0.432319	0.002	0.0234554	98.0138
C6orf118	0.135996	0.3036	0.999919	86.7364		-0.379254	0.0052	0.0457208	4.14828
C6orf120	-0.259947	0.051	0.999919	0.706838		0.252274	0.0364	0.165515	89.1863
C6orf136	-0.0665347	0.664	0.999919	27.8993		0.35888	0.0036	0.0355071	95.6406
C6orf15	-0.0442207	0.748	0.999919	34.4048		-0.0345114	0.782	0.909463	45.2728
C6orf201	0.0450523	0.7644	0.999919	63.3372		0.117365	0.3116	0.591817	73.2521
C6orf203	0.142982	0.238	0.999919	88.0029		-0.400516	0.0002	0.0045313	3.30391
C6orf226	0.314011	0.0284	0.999919	99.6066		-0.066822	0.5978	0.81053	39.1192
C6orf47	0.0488521	0.749	0.999919	64.5014		0.247117	0.077	0.261285	88.7769
C6orf48	0.17193	0.201	0.999919	92.551		-0.130222	0.2986	0.577653	27.7778
C6orf52	-0.052673	0.7132	0.999919	31.8461		-0.52856	0.0002	0.0045313	0.706838
C6orf62	0.115406	0.3372	0.999919	82.4954		-0.0645036	0.6048	0.815635	39.535
C6orf89	0.0966762	0.4868	0.999919	77.8258		-0.0306092	0.8142	0.925836	45.9637
C6orf99	0.0122134	0.9462	0.999919	52.8082		-0.287859	0.026	0.133879	9.33602
C7	0.0912227	0.5324	0.999919	76.5016		-0.155277	0.1842	0.438629	24.0357
C7orf13	0.144884	0.3142	0.999919	88.31		-0.00238826	0.9842	0.992491	51.7719
C7orf25	-0.241892	0.0648	0.999919	1.12263		0.0392916	0.756	0.898167	59.8254
C7orf26	0.0311855	0.8228	0.999919	59.0322		0.0605166	0.6786	0.86043	63.8233
C7orf43	-0.0167719	0.9066	0.999919	43.0915		0.127778	0.2506	0.523467	74.7873
C7orf50	-0.0259158	0.8602	0.999919	40.277		-0.0255213	0.8636	0.9481	47.0511
C7orf57	-0.165683	0.1994	0.999919	5.93936		0.199676	0.1154	0.331993	83.6979
C7orf61	0.256908	0.014	0.999919	98.5128		0.17199	0.2078	0.469645	80.442
C8G	0.00704707	0.9574	0.999919	51.0619		-0.374363	0.0016	0.0201391	4.32738
C8orf31	-0.0448883	0.7596	0.999919	34.1809		0.239709	0.05	0.200938	88.0093
C8orf33	-0.0174683	0.8858	0.999919	42.8804		-0.221753	0.0748	0.256605	15.7136
C8orf34	-0.00467094	0.9758	0.999919	47.1151		-0.532447	0.0002	0.0045313	0.642871
C8orf37	-0.05835	0.6804	0.999919	30.3045		0.0359866	0.7394	0.890495	59.1345
C8orf44	0.162046	0.1596	0.999919	91.1181		-0.305122	0.0028	0.0295959	8.05667
C8orf46	-0.0793817	0.6118	0.999919	23.8822		-0.0174422	0.8874	0.956872	48.7526
C8orf58	0.034308	0.825	0.999919	59.9597		-0.262924	0.0244	0.128217	11.5941
C8orf59	-0.0331453	0.8198	0.999919	37.8718		0.00413922	0.9704	0.98708	52.9105
C8orf74	0.154406	0.2532	0.999919	89.9348		-0.0050406	0.967	0.986435	51.2602
C8orf76	0.0887057	0.527	0.999919	75.8044		-0.117808	0.3484	0.627554	29.6968
C8orf82	0.197401	0.0906	0.999919	95.1737		-0.0551799	0.6672	0.854946	41.2557
C9orf106	0.122605	0.4098	0.999919	84.1073		-0.0485022	0.7022	0.872962	42.4455
C9orf116	0.0582496	0.673	0.999919	67.2008		-0.0948801	0.3652	0.643359	33.6756
C9orf129	-0.147922	0.34	0.999919	8.22939		0.128262	0.3314	0.611951	74.8961
C9orf131	0.135458	0.3414	0.999919	86.6276		-0.297648	0.0084	0.063377	8.64517
C9orf139	0.0899352	0.5472	0.999919	76.1754		-0.0741716	0.5294	0.768298	37.6799
C9orf147	0.0361036	0.7922	0.999919	60.5418		0.132111	0.3086	0.589341	75.4014
C9orf16	-0.108856	0.4534	0.999919	15.8671		-0.0160466	0.908	0.965433	49.0213
C9orf163	-0.0815756	0.5042	0.999919	23.2169		-0.0936966	0.3562	0.635236	33.9122
C9orf24	0.032525	0.8288	0.999919	59.3712		0.147251	0.219	0.483973	77.4739
C9orf3	0.0744416	0.5736	0.999919	71.9152		0.351575	0.015	0.0932015	95.3656
C9orf40	-0.0772851	0.5974	0.999919	24.5986		0.0247708	0.8688	0.950119	56.9852
C9orf50	0.0237297	0.8828	0.999919	56.4927		-0.212231	0.0454	0.189719	16.7562
C9orf62	0.0645071	0.6944	0.999919	69.0175		0.102397	0.416	0.687455	70.9365
C9orf64	0.0645249	0.6618	0.999919	69.0303		-0.131662	0.4212	0.692033	27.5731
C9orf72	-0.0556929	0.7094	0.999919	30.9697		-0.00640406	0.954	0.98221	50.9339
C9orf78	0.0776026	0.5676	0.999919	72.7468		-0.174445	0.227	0.494867	21.3938
C9orf85	0.0385413	0.792	0.999919	61.3414		-0.0781743	0.6204	0.825142	36.9059
CA10	-0.0816918	0.6068	0.999919	23.1721		-0.239933	0.071	0.248421	13.7114
CA11	-0.0589991	0.6686	0.999919	30.1254		-0.186735	0.1756	0.426332	19.6923
CA12	0.169974	0.2806	0.999919	92.3015		-0.102874	0.507	0.755066	32.3322
CA13	-0.249583	0.0396	0.999919	0.91793		0.375486	0.002	0.0234554	96.3827
CA14	0.221362	0.0664	0.999919	96.9392		0.383376	0.0006	0.0100967	96.6449
CA2	0.147404	0.2984	0.999919	88.7833		0.245062	0.018	0.105037	88.5659
CA4	-0.0105417	0.9478	0.999919	45.0553		-0.154131	0.2434	0.515174	24.2084
CA5A	-0.0129899	0.9264	0.999919	44.3453		-0.0258443	0.8068	0.922453	46.968
CA5B	0.080086	0.446	0.999919	73.38		-0.220829	0.1096	0.321821	15.8415
CA5BP1	-0.1063	0.5082	0.999919	16.5131		0.0484906	0.7344	0.888544	61.6804
CA7	-0.0193431	0.8988	0.999919	42.2216		0.272332	0.0748	0.256605	90.7983
CA8	0.0480703	0.7764	0.999919	64.2647		-0.266477	0.038	0.169439	11.287
CAAP1	0.0553718	0.7032	0.999919	66.3372		0.0873717	0.5558	0.785534	68.5889
CAB39	-0.12369	0.4356	0.999919	12.4512		0.370816	0.001	0.0144216	96.1652
CAB39L	-0.15283	0.2918	0.999919	7.57692		0.0997944	0.4346	0.702596	70.5591
CABCOCO1	-0.0879544	0.5426	0.999919	21.3683		-0.181601	0.1304	0.356015	20.2936
CABIN1	-0.059515	0.6912	0.999919	29.9335		-0.237931	0.045	0.188652	13.9417
CABLES1	0.112053	0.4402	0.999919	81.6638		0.163513	0.193	0.451334	79.5849
CABLES2	-0.0841426	0.5356	0.999919	22.4429		0.194791	0.1182	0.336825	83.2246
CABP1	-0.162444	0.28	0.999919	6.34875		0.305844	0.0242	0.12738	93.0628
CABP2	-0.147744	0.2842	0.999919	8.25497		0.121152	0.3584	0.637849	73.8982
CABP4	0.0382891	0.783	0.999919	61.2518		-0.0250698	0.8436	0.939517	47.179
CABP5	-0.106459	0.388	0.999919	16.4876		0.0985769	0.3874	0.66326	70.3672
CABP7	-0.025997	0.8664	0.999919	40.2514		-0.34766	0.0026	0.0280316	5.40203
CABYR	-0.093112	0.5406	0.999919	19.8394		-0.0663533	0.6214	0.825699	39.2215
CACFD1	0.0877344	0.5816	0.999919	75.5101		-0.17589	0.2152	0.479029	21.1188
CACHD1	0.0655307	0.6294	0.999919	69.3309		-0.244257	0.0858	0.278917	13.3468
CACNA1A	-0.112986	0.3916	0.999919	14.8692		0.111896	0.3598	0.639024	72.4461
CACNA1B	-0.00741986	0.9484	0.999919	46.2067		0.0260197	0.8762	0.953609	57.2731
CACNA1C	-0.0393721	0.7858	0.999919	35.9272		0.287299	0.0188	0.108052	91.9305
CACNA1D	-0.0670488	0.5664	0.999919	27.7714		0.0371349	0.7994	0.918561	59.3328
CACNA1E	-0.0784976	0.5902	0.999919	24.2276		-0.154138	0.251	0.524163	24.202
CACNA1F	0.0801148	0.5386	0.999919	73.3928		-0.146398	0.3338	0.614206	25.2831
CACNA1G	0.00475555	0.966	0.999919	50.339		0.165399	0.1516	0.390439	79.8215
CACNA1H	0.0824545	0.5516	0.999919	74.1029		-0.424665	0.0002	0.0045313	2.50432
CACNA1I	-0.00221634	0.9902	0.999919	48.0234		0.186998	0.22	0.485497	82.361
CACNA2D1	-0.103164	0.4618	0.999919	17.1976		-0.0760218	0.5438	0.777575	37.3025
CACNA2D2	0.139122	0.3296	0.999919	87.3249		0.140025	0.2534	0.526362	76.3929
CACNA2D3	-0.00953965	0.9534	0.999919	45.388		0.197563	0.1194	0.338762	83.4996
CACNB1	-0.0989466	0.532	0.999919	18.4514		0.149349	0.2524	0.525472	77.7362
CACNB2	-0.0106205	0.9486	0.999919	45.0297		-0.0127176	0.927	0.97265	49.7313
CACNB3	-0.0776046	0.5288	0.999919	24.5282		-0.0655622	0.657	0.848623	39.3558
CACNB4	-0.00291852	0.9764	0.999919	47.6972		0.335917	0.0078	0.0604249	94.6299
CACNG1	0.129419	0.2956	0.999919	85.4315		0.0339109	0.7368	0.889726	58.7571
CACNG2	-0.0412358	0.7536	0.999919	35.3195		0.233643	0.1044	0.31278	87.3505
CACNG3	-0.0498177	0.7418	0.999919	32.6841		0.0110915	0.934	0.974259	54.4137
CACNG4	0.209175	0.0774	0.999919	96.1076		-0.22372	0.0686	0.24285	15.5408
CACNG6	-0.0804255	0.5996	0.999919	23.5431		0.13952	0.3186	0.599359	76.3161
CACNG7	-0.24122	0.0766	0.999919	1.14821		0.263167	0.0358	0.163692	90.0435
CACNG8	-0.115309	0.4548	0.999919	14.2871		0.129093	0.3142	0.594876	74.9856
CACTIN	-0.0958442	0.4392	0.999919	19.3021		0.315201	0.0294	0.14435	93.5809
CACUL1	-0.00858254	0.9468	0.999919	45.695		-0.273424	0.0292	0.143593	10.6346
CACYBP	-0.171931	0.2312	0.999919	5.13977		-0.0466217	0.7008	0.872053	42.7589
CAD	0.0194875	0.8832	0.999919	55.0534		0.00030631	0.9982	0.998967	52.1237
CADM1	0.06913	0.667	0.999919	70.4375		-0.471754	0.0002	0.0045313	1.47445
CADM2	-0.132907	0.3594	0.999919	10.7177		0.15649	0.2032	0.463606	78.6957
CADM3	-0.181456	0.179	0.999919	4.2954		-0.201694	0.0768	0.261003	18.0356
CADM4	0.153735	0.2498	0.999919	89.8196		0.538015	0.0002	0.0045313	99.4723
CADPS	-0.190548	0.179	0.999919	3.49581		0.153042	0.193	0.451334	78.2351
CADPS2	-0.168102	0.1468	0.999919	5.63232		0.193803	0.1418	0.374769	83.1222
CALB1	0.222274	0.1496	0.999919	96.9775		-0.345732	0.0026	0.0280316	5.466
CALB2	0.0974191	0.5372	0.999919	78.0177		-0.290029	0.0254	0.131745	9.1761
CALCA	-0.0761088	0.5036	0.999919	24.8545		0.0675198	0.5482	0.780795	65.1027
CALCOCO1	0.034561	0.8028	0.999919	60.062		0.186144	0.187	0.443002	82.2267
CALCOCO2	0.0348979	0.7668	0.999919	60.1708		0.112176	0.3676	0.645913	72.4909
CALCRL	0.283021	0.0198	0.999919	99.1844		-0.216939	0.0362	0.165086	16.2893
CALD1	-0.0407691	0.8018	0.999919	35.473		-0.319341	0.0188	0.108052	6.98203
CALHM1	-0.0665328	0.6916	0.999919	27.9057		0.0909844	0.593	0.807453	69.1326
CALHM2	-0.174417	0.2466	0.999919	4.89669		0.00790651	0.9508	0.980918	53.7357
CALHM6	0.0850239	0.5446	0.999919	74.8321		-0.327118	0.007	0.0562627	6.51506
CALM1	-0.130082	0.3802	0.999919	11.2103		-0.159748	0.2478	0.519772	23.3576
CALM2	0.00135484	0.9934	0.999919	49.1684		0.106833	0.4114	0.684048	71.6401
CALM3	-0.0829079	0.584	0.999919	22.7627		-0.0222383	0.8686	0.9501	47.71
CALML3	-0.0882359	0.5604	0.999919	21.2851		-0.120142	0.353	0.632487	29.2938
CALML4	-0.0202978	0.8874	0.999919	41.9401		0.00819819	0.948	0.980294	53.7997
CALML6	0.0229513	0.8598	0.999919	56.2176		0.239666	0.073	0.252815	88.0029
CALN1	-0.121583	0.4446	0.999919	12.8798		-0.321775	0.004	0.038106	6.80931
CALR	0.302383	0.01	0.999919	99.4595		-0.220648	0.074	0.25498	15.8607
CALU	0.0748256	0.5868	0.999919	72.0111		-0.241017	0.0382	0.169943	13.6026
CALY	0.112587	0.4188	0.999919	81.7469		-0.0395402	0.7322	0.887704	44.3005
CAMK1	-0.0722966	0.6278	0.999919	26.1274		0.12258	0.3782	0.654678	74.122
CAMK1D	-0.0759704	0.6156	0.999919	24.912		0.180193	0.2504	0.523329	81.4783
CAMK1G	-0.0146336	0.927	0.999919	43.8336		0.0282915	0.8324	0.935373	57.7528
CAMK2A	-0.0778861	0.6204	0.999919	24.4579		0.131901	0.3156	0.596371	75.363
CAMK2B	-0.0289529	0.8322	0.999919	39.2471		0.148757	0.3856	0.661627	77.6786
CAMK2D	-0.0354692	0.8154	0.999919	37.1682		-0.418496	0.0002	0.0045313	2.67063
CAMK2G	-0.181502	0.2644	0.999919	4.289		0.332947	0.0032	0.0326325	94.502
CAMK2N1	-0.0760486	0.6178	0.999919	24.8929		0.0763629	0.5368	0.773223	66.5803
CAMK2N2	-0.0354175	0.817	0.999919	37.2002		0.0342821	0.7796	0.9087	58.8339
CAMK4	0.1353	0.3004	0.999919	86.5893		-0.186233	0.109	0.320964	19.7563
CAMKK1	-0.0871333	0.5546	0.999919	21.5602		0.177026	0.2714	0.548377	81.0753
CAMKK2	-0.0469035	0.7026	0.999919	33.5476		0.205662	0.1812	0.434797	84.4144
CAMKMT	0.135304	0.2756	0.999919	86.5957		-0.134289	0.4002	0.674464	27.2149
CAMKV	0.00852353	0.9544	0.999919	51.5672		-0.06035	0.6292	0.829926	40.2706
CAMLG	-0.106666	0.4664	0.999919	16.4492		-0.0945616	0.4474	0.712894	33.7459
CAMSAP1	-0.0318012	0.8314	0.999919	38.3132		-0.288974	0.0074	0.058338	9.25926
CAMSAP2	-0.201028	0.1422	0.999919	2.69622		0.0373708	0.765	0.901496	59.384
CAMSAP3	-0.188208	0.1156	0.999919	3.67492		-0.0177693	0.897	0.961767	48.7079
CAMTA1	-0.0347771	0.8212	0.999919	37.3665		0.449567	0.0008	0.0123581	98.3912
CAMTA2	-0.195974	0.1158	0.999919	3.02885		0.0975865	0.5212	0.764345	70.252
CAND1	-0.236689	0.0762	0.999919	1.25056		0.0517068	0.708	0.876409	62.2625
CAND2	-0.100856	0.5002	0.999919	17.8629		0.0920233	0.4672	0.727754	69.3693
CANT1	0.106594	0.4392	0.999919	80.3908		-0.0947099	0.473	0.730889	33.7075
CANX	0.0123608	0.9286	0.999919	52.8529		-0.332357	0.0084	0.063377	6.20162
CAP1	0.163836	0.229	0.999919	91.4124		-0.248192	0.0334	0.156611	12.9822
CAP2	-0.0728857	0.6458	0.999919	25.9227		0.121143	0.3514	0.630849	73.8918
CAPG	0.118552	0.3318	0.999919	83.199		-0.309509	0.0154	0.0947082	7.67287
CAPN1	-0.183643	0.2238	0.999919	4.07791		0.118076	0.398	0.672787	73.3864
CAPN10	-0.0584951	0.6768	0.999919	30.2725		-0.283845	0.0034	0.0341157	9.75181
CAPN12	0.160575	0.2892	0.999919	90.971		-0.0656769	0.592	0.806794	39.3239
CAPN13	0.149989	0.2798	0.999919	89.1735		0.160463	0.077	0.261285	79.1819
CAPN15	-0.0746637	0.578	0.999919	25.3854		0.184007	0.1526	0.391981	81.99
CAPN2	0.146277	0.264	0.999919	88.5531		0.024925	0.8734	0.952418	57.0108
CAPN3	0.208403	0.13	0.999919	96.0692		0.356657	0.0004	0.00748886	95.5639
CAPN5	-0.086536	0.5088	0.999919	21.7265		-0.0801018	0.633	0.8329	36.5349
CAPN7	0.0320154	0.8404	0.999919	59.2816		-0.0603169	0.6434	0.83978	40.309
CAPNS1	-0.0534846	0.734	0.999919	31.6222		-0.0247262	0.8564	0.944553	47.2238
CAPNS2	-0.163201	0.2346	0.999919	6.23361		-0.027776	0.826	0.931913	46.5266
CAPRIN1	-0.108446	0.478	0.999919	15.9822		0.0243883	0.846	0.940582	56.8701
CAPRIN2	0.022631	0.8862	0.999919	56.0961		-0.197529	0.1506	0.389145	18.5409
CAPS	0.06813	0.5724	0.999919	70.1241		0.0347021	0.8036	0.920815	58.9042
CAPS2	-0.182683	0.1534	0.999919	4.14828		0.214789	0.0724	0.25135	85.3163
CAPZA1	0.0069137	0.953	0.999919	51.0235		-0.176611	0.2318	0.500653	21.01
CAPZA2	-0.174455	0.2306	0.999919	4.8903		-0.045265	0.7064	0.875537	43.066
CAPZB	-0.0909616	0.4774	0.999919	20.4599		-0.350003	0.0018	0.0219839	5.29329
CARD10	0.0293953	0.8178	0.999919	58.3989		0.0674515	0.5332	0.77145	65.0835
CARD14	0.11307	0.412	0.999919	81.9069		0.246636	0.0288	0.142208	88.745
CARD16	-0.00145232	0.99	0.999919	48.2665		-0.417518	0.0004	0.00748886	2.72181
CARD17	0.0684415	0.6504	0.999919	70.2328		-0.402729	0.0008	0.0123581	3.25273
CARD19	-0.045449	0.754	0.999919	34.0338		0.0948933	0.4716	0.730387	69.7915
CARD6	0.189873	0.2182	0.999919	94.4828		-0.098509	0.4892	0.741931	32.9783
CARD8	0.0817999	0.6136	0.999919	73.9429		-0.147501	0.2892	0.56833	25.072
CARD9	-0.0163612	0.9118	0.999919	43.2195		0.41794	0.0018	0.0219839	97.6876
CARF	0.006953	0.9686	0.999919	51.0427		-0.174461	0.2994	0.578485	21.3874
CARHSP1	0.175745	0.1868	0.999919	93.0436		-0.0792714	0.4738	0.731619	36.714
CARM1	-0.070029	0.6438	0.999919	26.8694		0.0933172	0.484	0.738848	69.542
CARMIL1	-0.0846659	0.5488	0.999919	22.2766		-0.244829	0.0132	0.0863774	13.2892
CARMIL2	-0.153769	0.2552	0.999919	7.45538		0.0673774	0.674	0.857963	65.0515
CARMIL3	0.00460115	0.9786	0.999919	50.2559		-0.352072	0.002	0.0234554	5.17815
CARMN	-0.0113126	0.9434	0.999919	44.889		0.0311584	0.8238	0.930929	58.3093
CARNMT1	0.088774	0.4982	0.999919	75.8172		-0.0562243	0.709	0.876813	41.051
CARNS1	0.145685	0.31	0.999919	88.4699		0.287019	0.0016	0.0201391	91.8922
CARS	-0.0785112	0.6378	0.999919	24.2148		0.231836	0.0654	0.235956	87.0946
CARS2	0.0762098	0.6116	0.999919	72.2926		-0.0872908	0.4286	0.697512	35.1916
CARTPT	0.0282572	0.8492	0.999919	58.0215		0.125073	0.2846	0.56297	74.4611
CASC1	-0.0768955	0.6164	0.999919	24.6882		0.133108	0.268	0.544392	75.5293
CASC10	-0.0105247	0.9498	0.999919	45.0745		-0.0478974	0.6754	0.858417	42.535
CASC15	-0.0685943	0.651	0.999919	27.3108		0.174282	0.1624	0.406078	80.7363
CASC2	0.0346686	0.8034	0.999919	60.1004		-0.00387905	0.9814	0.991356	51.4904
CASC3	0.103107	0.4348	0.999919	79.4313		0.145418	0.3362	0.616807	77.1477
CASC4	0.0881055	0.5284	0.999919	75.6125		-0.238124	0.1576	0.398667	13.9097
CASD1	-0.216265	0.0934	0.999919	1.9606		-0.327137	0.031	0.149253	6.50867
CASK	0.118288	0.3424	0.999919	83.1222		-0.27605	0.0378	0.169223	10.4043
CASKIN1	-0.0132377	0.9268	0.999919	44.2685		0.213305	0.0762	0.259641	85.1628
CASKIN2	0.119081	0.2964	0.999919	83.3525		-0.0183162	0.8926	0.959698	48.5927
CASP1	0.0822245	0.5972	0.999919	74.0389		-0.467118	0.0002	0.0045313	1.564
CASP10	0.162789	0.175	0.999919	91.2461		-0.0585609	0.6932	0.867916	40.6672
CASP16P	-0.0758326	0.5604	0.999919	24.9568		0.0572824	0.6784	0.860411	63.2412
CASP2	0.0220961	0.879	0.999919	55.917		0.115685	0.41	0.682446	73.0602
CASP3	0.101498	0.4988	0.999919	79.0347		0.0545233	0.67	0.856193	62.7743
CASP4	-0.00364814	0.9762	0.999919	47.4861		0.30224	0.0094	0.0686362	92.7941
CASP5	-0.0512277	0.7628	0.999919	32.2491		-0.286134	0.0502	0.201225	9.50873
CASP6	0.0252492	0.884	0.999919	57.0172		-0.394214	0.0002	0.0045313	3.61735
CASP7	0.032771	0.8262	0.999919	59.4608		0.137122	0.2474	0.519142	76.0411
CASP8	0.042574	0.7276	0.999919	62.6143		0.15792	0.1616	0.405114	78.8684
CASP8AP2	-0.0912861	0.5178	0.999919	20.3448		0.144732	0.2186	0.483431	77.0581
CASP9	0.163045	0.2264	0.999919	91.2973		-0.173835	0.165	0.410871	21.5026
CASQ1	-0.0392308	0.8038	0.999919	35.9848		0.053892	0.7358	0.889343	62.6655
CAST	-6.55725e-05	0.9996	1	48.6887		0.38175	0.0002	0.0045313	96.5746
CASTOR1	0.152704	0.2106	0.999919	89.6597		-0.261297	0.0652	0.235724	11.6964
CASTOR2	0.115339	0.318	0.999919	82.4762		0.115937	0.2464	0.518017	73.105
CASZ1	0.0550316	0.729	0.999919	66.2413		0.0645234	0.584	0.802813	64.5781
CAT	0.187015	0.1658	0.999919	94.1502		0.0689297	0.5734	0.796225	65.3266
CATSPER2P1	-0.101824	0.5004	0.999919	17.5942		-0.275235	0.0088	0.0652921	10.4874
CATSPERE	0.16495	0.2792	0.999919	91.5915		-0.193504	0.1296	0.355071	18.9055
CAV1	-0.0268025	0.8512	0.999919	40.0147		0.14783	0.3198	0.600028	77.5955
CAV2	0.143547	0.283	0.999919	88.0925		-0.042666	0.7576	0.89901	43.6928
CAVIN1	0.182048	0.189	0.999919	93.6768		0.17173	0.1756	0.426332	80.4036
CAVIN2	0.173607	0.223	0.999919	92.7941		0.275179	0.009	0.0662727	91.0158
CAVIN3	0.0301428	0.867	0.999919	58.6548		-0.18055	0.17	0.418389	20.4471
CAVIN4	0.111003	0.4004	0.999919	81.3887		0.302976	0.0064	0.0528812	92.8517
CBFA2T2	-0.175943	0.1214	0.999919	4.71758		0.149717	0.1904	0.44753	77.8066
CBFA2T3	0.0137108	0.9234	0.999919	53.3327		-0.298945	0.0036	0.0355071	8.52364
CBFB	0.103104	0.4226	0.999919	79.4249		-0.418914	0.0008	0.0123581	2.65784
CBL	0.127771	0.3308	0.999919	85.1116		-0.250048	0.1084	0.31992	12.8222
CBLB	0.0138682	0.924	0.999919	53.3839		-0.157966	0.2078	0.469645	23.5815
CBLL1	-0.114408	0.4062	0.999919	14.5238		-0.193259	0.1048	0.313318	18.9183
CBLN1	0.127423	0.4128	0.999919	85.0477		-0.297004	0.014	0.089808	8.68355
CBLN2	-0.08356	0.599	0.999919	22.5708		0.131195	0.3146	0.595417	75.2735
CBLN4	-0.0568835	0.725	0.999919	30.6691		0.204853	0.0958	0.297979	84.3248
CBR1	0.152377	0.2606	0.999919	89.5829		0.12809	0.1616	0.405114	74.8449
CBR3	0.0443712	0.7096	0.999919	63.1453		-0.268668	0.0134	0.0872479	11.0887
CBR3-AS1	-0.052276	0.711	0.999919	31.9548		0.113773	0.4152	0.686932	72.7468
CBR4	-0.0324353	0.8192	0.999919	38.0893		0.178234	0.123	0.344537	81.2736
CBWD1	-0.0706806	0.6286	0.999919	26.62		-0.112471	0.3176	0.598414	30.554
CBWD5	-0.180496	0.16	0.999919	4.39135		-0.0807091	0.4166	0.687938	36.375
CBX1	0.00897863	0.9516	0.999919	51.7015		-0.111375	0.5028	0.752107	30.7011
CBX2	0.205346	0.1608	0.999919	95.8133		-0.0411015	0.7588	0.89941	43.9487
CBX3	-0.104668	0.4062	0.999919	16.8778		0.118553	0.2668	0.542943	73.4824
CBX4	0.0896782	0.5166	0.999919	76.0858		0.141714	0.2022	0.462878	76.6552
CBX5	0.127341	0.416	0.999919	85.0221		-0.0843866	0.6382	0.836434	35.6841
CBX6	-0.119947	0.4024	0.999919	13.1805		0.0102726	0.9394	0.976829	54.2154
CBX7	-0.0987352	0.469	0.999919	18.5409		0.202381	0.1406	0.373175	84.0498
CBY1	-0.147663	0.2776	0.999919	8.26777		0.0302315	0.7684	0.902645	58.1366
CC2D1A	-0.0894444	0.5516	0.999919	20.8885		-0.240379	0.037	0.166932	13.673
CC2D1B	0.1283	0.3706	0.999919	85.2204		0.0236118	0.852	0.942293	56.7869
CC2D2A	0.110247	0.4324	0.999919	81.2352		-0.336309	0.0034	0.0341157	5.97774
CC2D2B	0.083177	0.4756	0.999919	74.3523		-0.216035	0.12	0.339417	16.4044
CCAR1	-0.0786508	0.5774	0.999919	24.17		0.104009	0.3704	0.648573	71.2499
CCAR2	-0.136683	0.3134	0.999919	10.0333		0.000855015	0.9956	0.997642	52.2197
CCBE1	-0.189752	0.1422	0.999919	3.55978		-0.351004	0.0046	0.0417849	5.23572
CCDC102A	0.167146	0.1196	0.999919	91.9113		-0.146969	0.283	0.561653	25.1935
CCDC102B	0.037397	0.7876	0.999919	60.9256		-0.072534	0.5654	0.791307	38.0573
CCDC103	-0.0272664	0.8424	0.999919	39.8612		-0.0986104	0.385	0.661323	32.9655
CCDC106	0.154995	0.293	0.999919	90.0755		-0.17918	0.2696	0.545869	20.6326
CCDC107	0.0542297	0.7134	0.999919	66.0366		-0.071176	0.5208	0.764189	38.2812
CCDC110	0.0968989	0.5256	0.999919	77.8897		-0.250913	0.0446	0.187529	12.7199
CCDC112	0.0635075	0.6782	0.999919	68.7488		-0.411901	0.0006	0.0100967	2.95209
CCDC113	-0.117743	0.4338	0.999919	13.6858		0.0580691	0.6326	0.832654	63.4203
CCDC114	-0.0850311	0.4902	0.999919	22.1679		0.147709	0.248	0.519982	77.5827
CCDC115	-0.0812453	0.6134	0.999919	23.3001		0.367394	0.0006	0.0100967	96.0116
CCDC117	0.0476478	0.769	0.999919	64.1368		-0.174345	0.0954	0.297385	21.4066
CCDC12	0.0223637	0.874	0.999919	56.0321		-0.0452759	0.7238	0.883583	43.0532
CCDC120	-0.107188	0.4774	0.999919	16.3276		-0.217819	0.0362	0.165086	16.1549
CCDC121	0.153707	0.273	0.999919	89.8068		0.0485276	0.7766	0.906555	61.6932
CCDC122	0.128756	0.3476	0.999919	85.3035		0.220034	0.1084	0.31992	85.8728
CCDC124	-0.0240475	0.875	0.999919	40.8911		0.0255784	0.8608	0.946735	57.1643
CCDC125	0.0371832	0.8128	0.999919	60.8616		-0.0401233	0.746	0.892631	44.1662
CCDC126	0.0576576	0.6908	0.999919	67.0025		0.220692	0.1054	0.31451	85.9432
CCDC127	0.0986683	0.4792	0.999919	78.3247		0.114457	0.3826	0.659665	72.8555
CCDC130	0.0174417	0.8988	0.999919	54.4713		0.307073	0.0228	0.12257	93.1203
CCDC134	0.00207686	0.9876	0.999919	49.4115		-0.052999	0.6742	0.858148	41.6203
CCDC136	-0.00641777	0.9616	0.999919	46.5905		0.221601	0.092	0.291318	86.0328
CCDC137	-0.0285916	0.823	0.999919	39.4006		0.31109	0.0172	0.101813	93.3314
CCDC138	-0.173848	0.2336	0.999919	4.94787		0.0281998	0.8082	0.923041	57.7208
CCDC14	-0.0127369	0.9262	0.999919	44.4221		0.136736	0.2462	0.518014	75.9771
CCDC141	0.131689	0.3228	0.999919	85.892		-0.0139451	0.906	0.964897	49.4883
CCDC142	0.032978	0.8212	0.999919	59.5503		-0.0898165	0.4286	0.697512	34.7182
CCDC144B	-0.0694314	0.6358	0.999919	27.0486		-0.0162637	0.8898	0.958138	49.0085
CCDC144CP	-0.068317	0.6122	0.999919	27.4068		0.0421522	0.7258	0.884298	60.4714
CCDC144NL	-0.0314542	0.82	0.999919	38.4091		-0.028321	0.7906	0.913282	46.3539
CCDC146	-0.067514	0.6786	0.999919	27.6818		0.341621	0.0038	0.0368978	94.8858
CCDC148	0.0601934	0.7082	0.999919	67.8085		-0.499109	0.0002	0.0045313	1.06505
CCDC149	-0.133186	0.3766	0.999919	10.6218		0.086222	0.5014	0.750947	68.4034
CCDC15	0.0763872	0.5998	0.999919	72.3438		-0.166586	0.2876	0.566182	22.4045
CCDC151	0.130948	0.3482	0.999919	85.7961		0.361666	0.005	0.0443112	95.7558
CCDC152	0.118599	0.408	0.999919	83.2054		0.161647	0.183	0.437237	79.3546
CCDC153	0.0942215	0.4588	0.999919	77.2117		-0.336604	0.0116	0.0789821	5.95855
CCDC154	0.038281	0.7968	0.999919	61.2454		-0.075977	0.4896	0.742162	37.3089
CCDC157	0.0484042	0.7318	0.999919	64.3862		-0.00225184	0.986	0.992795	51.7975
CCDC158	-0.0432879	0.7692	0.999919	34.7182		-0.0923305	0.484	0.738848	34.2321
CCDC159	0.0563114	0.6622	0.999919	66.5483		-0.0828843	0.5422	0.776637	35.9976
CCDC160	0.0994402	0.471	0.999919	78.5486		0.025203	0.8656	0.948876	57.0748
CCDC166	0.0421099	0.724	0.999919	62.4672		0.096494	0.4076	0.680843	70.0601
CCDC167	0.0946952	0.485	0.999919	77.3268		-0.194849	0.1236	0.345228	18.7968
CCDC170	-0.0751279	0.6162	0.999919	25.2191		-0.127349	0.3198	0.600028	28.2383
CCDC171	-0.0332331	0.841	0.999919	37.8014		-0.433463	0.0002	0.0045313	2.26764
CCDC173	-0.0283422	0.8492	0.999919	39.4966		0.0242604	0.8386	0.937488	56.8637
CCDC174	0.0462164	0.7424	0.999919	63.7466		0.116131	0.4748	0.732007	73.1242
CCDC177	-0.157119	0.2164	0.999919	7.05239		0.11348	0.3994	0.673769	72.7148
CCDC18-AS1	0.047363	0.7558	0.999919	64.06		-0.165148	0.174	0.424161	22.6476
CCDC181	-0.157582	0.2818	0.999919	7.00122		0.176604	0.167	0.413844	81.0241
CCDC184	-0.0171713	0.9216	0.999919	42.9636		0.492905	0.0002	0.0045313	99.1013
CCDC186	-0.217126	0.0584	0.999919	1.91582		0.131324	0.2008	0.461226	75.299
CCDC189	-0.138309	0.3132	0.999919	9.71343		-0.231953	0.0688	0.243282	14.6325
CCDC191	0.0615532	0.6714	0.999919	68.1987		-0.148401	0.356	0.634951	24.976
CCDC22	0.0792593	0.587	0.999919	73.1497		0.0225922	0.8812	0.954905	56.6206
CCDC24	-0.108011	0.4644	0.999919	16.1102		-0.0994376	0.46	0.722514	32.8248
CCDC25	-0.0747738	0.6414	0.999919	25.3342		0.326277	0.0016	0.0201391	94.1502
CCDC28A	-0.158358	0.2368	0.999919	6.90526		-0.320563	0.0102	0.0723816	6.91166
CCDC28B	0.00961447	0.95	0.999919	51.951		0.0019564	0.9848	0.992491	52.4691
CCDC3	-0.0877311	0.5786	0.999919	21.413		0.0359961	0.785	0.910446	59.1473
CCDC30	-0.0217379	0.8788	0.999919	41.5243		0.0238602	0.842	0.938738	56.8061
CCDC32	-0.148379	0.2588	0.999919	8.16542		-0.395668	0.0022	0.0251592	3.55338
CCDC34	-0.0901669	0.5342	0.999919	20.671		-0.0431721	0.7344	0.888544	43.5713
CCDC39	0.0666617	0.6628	0.999919	69.7083		0.469671	0.0002	0.0045313	98.7303
CCDC40	-0.0179815	0.9084	0.999919	42.7013		0.160929	0.1574	0.398354	79.2394
CCDC43	-0.148558	0.2116	0.999919	8.13983		0.0470688	0.7124	0.878308	61.4246
CCDC47	-0.0641101	0.6274	0.999919	28.5774		0.257197	0.085	0.277528	89.5637
CCDC50	0.16574	0.2384	0.999919	91.6939		0.0288499	0.8664	0.949287	57.836
CCDC51	-0.00947093	0.9522	0.999919	45.4135		0.309112	0.0218	0.11887	93.2035
CCDC57	-0.0997382	0.3928	0.999919	18.2083		0.204318	0.1304	0.356015	84.2864
CCDC58	-0.0823456	0.5782	0.999919	22.9674		0.392968	0.0038	0.0368978	96.9712
CCDC59	0.0664815	0.6498	0.999919	69.6571		-0.0808739	0.4028	0.676367	36.3558
CCDC6	-0.0734433	0.606	0.999919	25.7628		-0.208126	0.1186	0.337472	17.3063
CCDC61	0.0741292	0.6076	0.999919	71.8448		0.107459	0.4096	0.68207	71.7745
CCDC65	-0.00645451	0.9598	0.999919	46.5714		0.160835	0.2028	0.463031	79.2266
CCDC66	-0.0249684	0.8724	0.999919	40.5776		-0.0940331	0.4404	0.707291	33.8675
CCDC68	0.00293641	0.9854	0.999919	49.693		-0.0320767	0.7912	0.913734	45.663
CCDC69	0.0875139	0.523	0.999919	75.4782		0.191365	0.1262	0.349369	82.892
CCDC7	0.103565	0.489	0.999919	79.5849		-0.0696072	0.5716	0.795351	38.5818
CCDC70	0.0476816	0.733	0.999919	64.1496		-0.0136059	0.8994	0.962508	49.565
CCDC71	0.0741159	0.5758	0.999919	71.832		0.0853748	0.5174	0.762205	68.2563
CCDC71L	-0.106752	0.478	0.999919	16.4236		-0.103036	0.4194	0.690519	32.2875
CCDC74B	-0.0763008	0.6142	0.999919	24.8097		0.0672898	0.5578	0.786373	65.0323
CCDC77	-0.0371757	0.7942	0.999919	36.6692		-0.307616	0.0306	0.148102	7.8136
CCDC78	0.215776	0.1024	0.999919	96.5873		0.19952	0.1104	0.323199	83.6852
CCDC8	0.0938504	0.4828	0.999919	77.1221		-0.270244	0.0838	0.275104	10.9096
CCDC80	0.101964	0.4918	0.999919	79.1755		-0.135284	0.3314	0.611951	27.0741
CCDC82	-0.170477	0.2272	0.999919	5.35086		-0.0814745	0.4712	0.730129	36.2598
CCDC84	-0.0536078	0.6942	0.999919	31.5774		0.11793	0.3624	0.640737	73.3608
CCDC85A	-0.0392089	0.7982	0.999919	36.004		0.0851406	0.5066	0.754984	68.2307
CCDC85B	0.0692235	0.6312	0.999919	70.4567		0.156704	0.186	0.441704	78.7341
CCDC85C	0.138794	0.3836	0.999919	87.2545		-0.321042	0.005	0.0443112	6.88607
CCDC86	0.0755442	0.5942	0.999919	72.1455		-0.0284748	0.8012	0.919683	46.3027
CCDC87	-0.0580242	0.7158	0.999919	30.3876		0.107848	0.3956	0.670397	71.8448
CCDC88A	0.0102828	0.9424	0.999919	52.2261		0.134495	0.3056	0.58619	75.6956
CCDC88B	-0.00505036	0.9718	0.999919	47.0127		0.0139693	0.9174	0.969311	55.015
CCDC88C	0.27105	0.0152	0.999919	98.9477		0.00365456	0.9752	0.988809	52.8082
CCDC9	-0.0336675	0.8348	0.999919	37.6671		0.102611	0.5956	0.808669	70.9941
CCDC90B	0.0397997	0.764	0.999919	61.7444		-0.409182	0.003	0.0310795	3.08642
[truncated: 13,636 more rows]

## Sheet: 4_CNVgenes_CorrPerGene_Pval_FDR
Table S4.4 Individual Pearson Correlation between FC signatures (rowmeans/nodal) and spatial patterns of gene expression (AHBA) for 16p11.2 or 22q11.2 genes. Pearson Correlation, P-value, FDR-pvalue-GenomeWide, Correlation-Centiles-GenomeWide, and FDR-pval-CNVgenes per Gene.
	1. FC16p11.2del_vs_Genes16p11.2								2. FC22q11.2del_vs_Genes16p11.2
GeneSymbCNV	Corr	Pval	FDRPvalGenomewide	CentilesCorrGenomewide	FDRPvalCNVgeneset			GeneSymbCNV	Corr	Pval	FDRPvalGenomewide	CentilesCorrGenomewide	FDRPvalCNVgeneset
ALDOA	-0.0579716	0.7046	0.999919	30.4196	0.9948			ALDOA	-0.0648695	0.6384	0.836485	39.4838	0.863314
ASPHD1	0.000904334	0.9948	0.999919	49.0469	0.9948			ASPHD1	0.0477484	0.7552	0.897866	61.5653	0.863314
C16orf92	0.00355429	0.9812	0.999919	49.8977	0.9948			C16orf92	0.0595492	0.643	0.839557	63.6634	0.863314
CDIPT	-0.0060025	0.964	0.999919	46.7505	0.9948			CDIPT	-0.155958	0.2498	0.522564	23.9078	0.653236
CORO1A	-0.08465	0.5696	0.999919	22.2958	0.9948			CORO1A	-0.250033	0.0946	0.296072	12.8286	0.324343
DOC2A	-0.165954	0.234	0.999919	5.88819	0.9948			DOC2A	-0.153875	0.2994	0.578485	24.2404	0.653236
FAM57B	-0.0888496	0.5192	0.999919	21.0996	0.9948			FAM57B	0.291956	0.0516	0.204685	92.1928	0.30336			GeneSymb = GeneSymbols
GDPD3	-0.136585	0.34	0.999919	10.0652	0.9948			GDPD3	0.107763	0.4014	0.675467	71.8128	0.8028			Corr = Pearson Correlation between FC signatures (rowmeans/nodal profile) and spatial pattern of gene expression (per Gene)
HIRIP3	-0.0204943	0.8832	0.999919	41.8762	0.9948			HIRIP3	0.0355752	0.7554	0.897899	59.0642	0.863314			Pval = Significance of Corr; number of times the correlation (abs) between Label-Shuffled Null FC maps (5000) is greater than origincal Corr.
INO80E	0.0404055	0.7692	0.999919	62.0003	0.9948			INO80E	0.196162	0.17	0.418389	83.3461	0.51			FDRPvalGenomewide = FDR correction for the total number of genes in our analysis (15633; Genome-wide)
KCTD13	-0.0318517	0.8206	0.999919	38.2812	0.9948			KCTD13	-0.0562224	0.7138	0.878856	41.0574	0.863314			CentilesCorrGenomewide = Centile for Corr (Genome-wide, all 15633 genes); values ranges between 0 (most negative Corr) and 100 (most positive Corr)
KIF22	0.265277	0.0306	0.999919	98.7686	0.3672			KIF22	-0.311108	0.0072	0.0573688	7.54494	0.1488			FDRPvalCNVgeneset = FDR correction for CNV region genes only
MAPK3	0.0392427	0.7832	0.999919	61.5781	0.9948			MAPK3	-0.29439	0.0212	0.116615	8.86906	0.1696
MAZ	-0.165812	0.213	0.999919	5.92017	0.9948			MAZ	-0.234135	0.0778	0.262859	14.415	0.3112
MVP	0.3346	0.009	0.999919	99.7665	0.216			MVP	0.320545	0.0124	0.0823139	93.8943	0.1488
PAGR1	0.098945	0.5192	0.999919	78.4206	0.9948			PAGR1	0.00150754	0.9894	0.994681	52.3604	0.9894
PPP4C	0.0807921	0.5816	0.999919	73.6359	0.9948			PPP4C	-0.0904917	0.4648	0.726186	34.5967	0.813257
PRRT2	-0.0154783	0.9014	0.999919	43.5265	0.9948			PRRT2	-0.00329653	0.9844	0.992491	51.6376	0.9894
QPRT	0.00393842	0.9752	0.999919	50.0128	0.9948			QPRT	0.0521065	0.7004	0.872042	62.3137	0.863314
SEZ6L2	-0.0153931	0.9226	0.999919	43.5585	0.9948			SEZ6L2	0.122812	0.4744	0.731751	74.1796	0.813257
SPN	0.0253313	0.8394	0.999919	57.0428	0.9948			SPN	0.0448702	0.71	0.877217	61.0344	0.863314
TAOK2	-0.0714186	0.635	0.999919	26.3961	0.9948			TAOK2	0.018545	0.8736	0.952569	55.9681	0.953018
TMEM219	0.139019	0.2888	0.999919	87.3121	0.9948			TMEM219	-0.235222	0.0632	0.231546	14.2615	0.30336
YPEL3	-0.137255	0.2978	0.999919	9.93092	0.9948			YPEL3	0.154558	0.2898	0.568865	78.4526	0.653236
	3. FC16p11.2del_vs_Genes22q11.2								4. FC22q11.2del_vs_Genes22q11.2
GeneSymbCNV	Corr	Pval	FDRPvalGenomewide	CentilesCorrGenomewide	FDRPvalCNVgeneset			GeneSymbCNV	Corr	Pval	FDRPvalGenomewide	CentilesCorrGenomewide	FDRPvalCNVgeneset
AIFM3	-0.0618237	0.7026	0.999919	29.249	0.981335			AIFM3	0.543024	0.0002	0.0045313	99.4915	0.00246667
ARVCF	0.00377767	0.9784	0.999919	49.9808	0.9866			ARVCF	-0.235205	0.034	0.158332	14.2679	0.106683
BCRP2	0.0533077	0.715	0.999919	65.7551	0.981335			BCRP2	-0.263006	0.0346	0.160267	11.5877	0.106683
C22orf39	-0.149821	0.258	0.999919	7.94153	0.981335			C22orf39	-0.177219	0.1196	0.338776	20.9461	0.210724
CLDN5	0.168559	0.1942	0.999919	92.1032	0.981335			CLDN5	0.290479	0.0094	0.0686362	92.1032	0.0507429
CLTCL1	0.128682	0.4034	0.999919	85.2971	0.981335			CLTCL1	-0.267769	0.0312	0.149938	11.1911	0.106683
COMT	0.229052	0.0186	0.999919	97.4125	0.6882			COMT	-0.191418	0.0774	0.262017	19.1358	0.14319
CRKL	0.0124077	0.9138	0.999919	52.8849	0.9866			CRKL	0.092229	0.4594	0.722152	69.4141	0.581887
DGCR2	-0.0630567	0.6882	0.999919	28.9164	0.981335			DGCR2	0.265737	0.017	0.101165	90.2738	0.078625
DGCR6L	0.11451	0.3868	0.999919	82.2843	0.981335			DGCR6L	-0.17285	0.1802	0.433328	21.6497	0.289887
DGCR8	0.0438348	0.7698	0.999919	63.0173	0.981335			DGCR8	0.0865296	0.4718	0.730479	68.4418	0.581887
GNB1L	-0.0345436	0.8222	0.999919	37.4368	0.981335			GNB1L	0.0570484	0.7056	0.87524	63.2284	0.767859
HIRA	-0.172	0.1524	0.999919	5.13337	0.981335			HIRA	0.10299	0.4292	0.697835	71.0708	0.567157
KLHL22	-0.0752516	0.5776	0.999919	25.1743	0.981335			KLHL22	-0.179166	0.2078	0.469645	20.639	0.303115
LZTR1	-0.0282642	0.8548	0.999919	39.5222	0.9866			LZTR1	-0.23964	0.0524	0.206444	13.769	0.129253
MED15	-0.0743858	0.585	0.999919	25.4622	0.981335			MED15	-0.0886747	0.5306	0.769183	34.9421	0.633297
MRPL40	0.122585	0.3912	0.999919	84.0945	0.981335			MRPL40	-0.0691452	0.5782	0.79871	38.6778	0.668544
P2RX6	-0.14404	0.3924	0.999919	8.86266	0.981335			P2RX6	0.446392	0.0002	0.0045313	98.3273	0.00246667
P2RX6P	-0.106783	0.5156	0.999919	16.4172	0.981335			P2RX6P	0.25198	0.0422	0.180842	89.1607	0.120108
PI4KA	-0.105475	0.4846	0.999919	16.7242	0.981335			PI4KA	-0.0121585	0.9378	0.976074	49.8465	0.96385
POM121L4P	0.120491	0.4116	0.999919	83.634	0.981335			POM121L4P	-0.157712	0.2108	0.473414	23.6391	0.303115
RANBP1	0.0184107	0.9004	0.999919	54.7528	0.9866			RANBP1	0.327797	0.0096	0.0695766	94.2334	0.0507429
RTN4R	-0.135604	0.3	0.999919	10.1804	0.981335			RTN4R	0.00463052	0.9722	0.987871	53.0257	0.9722
SCARF2	-0.146092	0.2966	0.999919	8.54922	0.981335			SCARF2	0.208912	0.0706	0.247575	84.7534	0.137484
SCARNA17	0.213835	0.0938	0.999919	96.4466	0.981335			SCARNA17	0.17811	0.213	0.476439	81.2352	0.303115
SLC25A1	0.208006	0.1278	0.999919	96.05	0.981335			SLC25A1	-0.288938	0.0626	0.230157	9.26566	0.137484
SLC7A4	-0.0611299	0.681	0.999919	29.4345	0.981335			SLC7A4	-0.568661	0.0002	0.0045313	0.348622	0.00246667
SNAP29	-0.0814288	0.5638	0.999919	23.2553	0.981335			SNAP29	-0.252805	0.0324	0.153395	12.496	0.106683
TANGO2	-0.0922642	0.5264	0.999919	20.0825	0.981335			TANGO2	0.336271	0.0036	0.0355071	94.6363	0.02664
TBX1	-0.042545	0.7828	0.999919	34.9165	0.981335			TBX1	0.476422	0.0004	0.00748886	98.839	0.0037
THAP7	-0.00234914	0.9866	0.999919	47.9147	0.9866			THAP7	0.233132	0.1482	0.385108	87.2993	0.249245
TMEM191A	-0.056748	0.7188	0.999919	30.7011	0.981335			TMEM191A	0.225706	0.0686	0.24285	86.4549	0.137484
TRMT2A	0.00722193	0.9604	0.999919	51.1194	0.9866			TRMT2A	-0.0627741	0.68	0.860904	39.7908	0.762424
TUBA3FP	-0.218303	0.1222	0.999919	1.86465	0.981335			TUBA3FP	-0.227752	0.0654	0.235956	15.1123	0.137484
TXNRD2	-0.0308504	0.8152	0.999919	38.633	0.981335			TXNRD2	-0.035199	0.744	0.891466	45.1385	0.786514
ZDHHC8	0.108929	0.3788	0.999919	80.8706	0.981335			ZDHHC8	0.18206	0.046	0.191408	81.7405	0.121571
ZNF74	-0.0556645	0.6824	0.999919	30.9761	0.981335			ZNF74	0.130544	0.3626	0.640946	75.1775	0.496896
